# Supplementary material for: Molecular signatures of silencing suppression degeneracy from a complex RNA virus
Source: PLoS Comput Biol. 2021 Jun 28;17(6):e1009166. doi: 10.1371/journal.pcbi.1009166 (PMC8270454; doi:10.1371/journal.pcbi.1009166)
Supplement: S3 Table — (XLSX) [file pcbi.1009166.s007.xlsx]

## Sheet: Hoja1
	CONSTRUCT	PLASMID	GENE	TAG	PROMOTER	TERMINATOR	FUNCTION
	pBS-p25-T36-tag	pBluescrip II SK+	p25-T36	Twin-Strep taga	CaMVb 2x35S	PoPitc	intermediate construct of a p25-T36 expression cassette fused to Twin-Strep tag
	pBS-p25-T318A-tag	pBluescrip II SK+	p25-T318A	Twin-Strep tag	CaMV 2x35S	PoPit	intermediate construct of a p25-T318A expression cassette fused to Twin-Strep tag
	pBS-p20-T36-tag	pBluescrip II SK+	p20-T36	Twin-Strep tag	CaMV 2x35S	PoPit	intermediate construct of a p20-T36 expression cassette fused to Twin-Strep tag
	pBS-p20-T318A-tag	pBluescrip II SK+	p20-T318A	Twin-Strep tag	CaMV 2x35S	PoPit	intermediate construct of a p20-T318A expression cassette fused to Twin-Strep tag
	pMOG-p25-T36-tag	pMOG800	p25-T36	Twin-Strep tag	CaMV 2x35S	PoPit	Ti plasmid vector for Agrobacterium tumefaciens transient expression of p25-T36-tag in N. benthamiana
	pMOG-p25-T318A-tag	pMOG800	p25-T318A	Twin-Strep tag	CaMV 2x35S	PoPit	Ti plasmid vector for Agrobacterium tumefaciens transient expression of p25-T318A-tag in N. benthamiana
	pMOG-p20-T36-tag	pMOG800	p20-T36	Twin-Strep tag	CaMV 2x35S	PoPit	Ti plasmid vector for Agrobacterium tumefaciens transient expression of p20-T36-tag in N. benthamiana
	pMOG-p20-T318A-tag	pMOG800	p20-T318A	Twin-Strep tag	CaMV 2x35S	PoPit	Ti plasmid vector for Agrobacterium tumefaciens transient expression of p20-T318A-tag in N. benthamiana
	pMOG-tag	pMOG800		Twin-Strep tag	CaMV 2x35S	PoPit	Ti plasmid vector for Agrobacterium tumefaciens transient expression of the vector control fused to Twin-Strep tag in N. benthamiana
	pDONR207-p25-T36	pDONR207	p25-T36		PC	T1	Gateway donor plasmid, intermediate construct of p25-T36 for BiFC assays
	pDONR207-p25-T318A	pDONR207	p25-T318A		PC	T1	Gateway donor plasmid, intermediate construct of p25-T318Afor BiFC assays
	pDONR207-p20-T36	pDONR207	p20-T36		PC	T1	Gateway donor plasmid, intermediate construct of p20-T36 for BiFC assays
	pDONR207-p20-T318A	pDONR207	p20-T318A		PC	T1	Gateway donor plasmid, intermediate construct of p20-T318A for BiFC assays
	pDONR207-AGO1	pDONR207	AGO1d		PC	T1	Gateway donor plasmid, intermediate construct of AGO1 for BiFC assays
	pDONR207-AGO4	pDONR207	AGO4e		PC	T1	Gateway donor plasmid, intermediate construct of AGO4 for BiFC assays
	pDONR207-TRX	pDONR207	TRXf		PC	T1	Gateway donor plasmid, intermediate construct of TRX for BiFC assays
	pSPYNE-p25-T36	pSPYNE	p25-T36	YFP-Nt	CaMV 35S	NosT	Plant expression binary vector for transient expression of p25-T36 in N. benthamiana to undergo BiFC assays
	pSPYNE-p25-T318A	pSPYNE	p25-T318A	YFP-Nt	CaMV 35S	NosT	Plant expression binary vector for transient expression of p25-T318A in N. benthamiana to undergo BiFC assays
	pSPYNE-p20-T36	pSPYNE	p20-T36	YFP-Nt	CaMV 35S	NosT	Plant expression binary vector for transient expression of p20-T36 in N. benthamiana to undergo BiFC assays
	pSPYNE-p20-T318A	pSPYNE	p20-T318A	YFP-Nt	CaMV 35S	NosT	Plant expression binary vector for transient expression of p20-T318A in N. benthamiana to undergo BiFC assays
	pSPYCE-AGO1	pSPYCE	AGO1	YFP-Ct	CaMV 35S	NosT	Plant expression binary vector for transient expression of AGO1 in N. benthamiana to undergo BiFC assays
	pSPYCE-AGO4	pSPYCE	AGO4	YFP-Ct	CaMV 35S	NosT	Plant expression binary vector for transient expression of AGO4 in N. benthamiana to undergo BiFC assays
	pSPYCE-TRX	pSPYCE	TRX	YFP-Ct	CaMV 35S	NosT	Plant expression binary vector for transient expression of TRX (TH9) in N. benthamiana to undergo BiFC assays
	pSPYNE	pSPYNE		YFP-Nt	CaMV 35S	NosT	Plant expression binary vector for transient expression of pSPYNE control vector in N. benthamiana to undergo BiFC assays
	p235CPMVZ-p25-T36	p235CPMVZ	p25-T36		CaMV 2x35S	t35S	Binary plasmid for transient expression of p25-T36 in N. benthamiana to characterize its silencing suppression activity
	p235CPMVZ-p25-T318A	p235CPMVZ	p25-T318A		CaMV 2x35S	t35S	Binary plasmid for transient expression of p25-T318A in N. benthamiana to characterize its silencing suppression activity
	p235CPMVZ-p20-T36	p235CPMVZ	p20-T36		CaMV 2x35S	t35S	Binary plasmid for transient expression of p20-T36 in N. benthamiana to characterize its silencing suppression activity
	p235CPMVZ-p20-T318A	p235CPMVZ	p20-T318A		CaMV 2x35S	t35S	Binary plasmid for transient expression of p20-T318A in N. benthamiana to characterize its silencing suppression activity
	p235CPMVZ-p25-T36-tag	p235CPMVZ	p25-T36	Twin-Strep tag	CaMV 2x35S	t35S	Binary plasmid for transient expression of p25-T36-tag in N. benthamiana to characterize its silencing suppression activity
	p235CPMVZ-p25-T318A-tag	p235CPMVZ	p25-T318A	Twin-Strep tag	CaMV 2x35S	t35S	Binary plasmid for transient expression of p25-T318A-tag in N. benthamiana to characterize its silencing suppression activity
	p235CPMVZ-p20-T36-tag	p235CPMVZ	p20-T36	Twin-Strep tag	CaMV 2x35S	t35S	Binary plasmid for transient expression of p20-T36-tag in N. benthamiana to characterize its silencing suppression activity
	p235CPMVZ-p20-T318A-tag	p235CPMVZ	p20-T318A	Twin-Strep tag	CaMV 2x35S	t35S	Binary plasmid for transient expression of p20-T318A-tag in N. benthamiana to characterize its silencing suppression activity
	pDGB-p19	pDGB3alpha2	p19		CaMV 35S	NosT	Binary plasmid for transient expression of p19 in N. benthamiana to use as a positive control in silencing suppression assays
	pMOG-GFP	pMOG800	GFP		CaMV 35S	PoPit	Binary plasmid for transient expression of GFP in N. benthamiana to perform silencing suppression assays
	aTwin-Strep tag (TST;IBA)
	bCaMV 2x35S: Duplicated 35S promoter of the cauliflower mosaic virus
	cPoPit: Potato Protease inhibitor II terminator
	dAGO1: coding sequence of AGO1 from N. benthamiana
	eAGO4: coding sequence of AGO4 from N. benthamiana
	fTRX: coding sequence of TH9 thioredoxin from N. benthamiana
