# Supplementary material for: Molecular signatures of silencing suppression degeneracy from a complex RNA virus
Source: PLoS Comput Biol. 2021 Jun 28;17(6):e1009166. doi: 10.1371/journal.pcbi.1009166 (PMC8270454; doi:10.1371/journal.pcbi.1009166)
Supplement: S1 Data — The mapping between N. benthamiana and A. thaliana is also presented. (XLSX) [file pcbi.1009166.s008.xlsx]

## Sheet: p20 T36
PROTEIN	p20
V. ISOLATE	T36
DESCRIPTION	Initial list
Database	NCBInr 140702
A1
Taxonomy	Viridiplantae (Green Plants) (1,037,362 sequences)
Timestamp	16 Dec 2014 at 11:33:35 GMT
Type of sear	MS/MS Ion Search
Enzyme	Trypsin
Fixed modifi	Carbamidomethyl (C)
Variable mo	Deamidated (NQ),Oxidation (M)
Mass values	Monoisotopic
Protein mass	Unrestricted
Peptide mas	100 ppm
Fragment m	0.8 Da
Max missed	2
Instrument t	ESI-QUAD-TOF
Number of q	23.58
Significance	0.05
Max. numbe	AUTO
Ions score or	0
Preferred ta	All entries
Family	Member	Database	Accession	Score	Mass	Num. of mat	Num. of sign	Num. of seq	Num. of sign	emPAI	Description
1	1	NCBInr	gi|22642524	1240	253416	93	48	47	30	0.73	acetyl-CoA carboxylase 1 [Arachis hypogaea]
1	2	NCBInr	gi|35651581	1192	253266	80	46	38	27	0.67	PREDICTED: acetyl-CoA carboxylase 1-like isoform X1 [Glycine max]
1	3	NCBInr	gi|35834954	1101	253088	79	42	37	24	0.61	Acetyl-CoA carboxylase [Medicago truncatula]
1	4	NCBInr	gi|15742756	991	254375	86	45	41	27	0.64	acetyl-CoA carboxylase [Jatropha curcas]
1	5	NCBInr	gi|11869928	778	266824	60	34	34	23	0.47	acetyl-CoA carboxylase 2 [Arabidopsis thaliana]
1	6	NCBInr	gi|11869927	744	252820	84	42	46	28	0.65	acetyl-CoA carboxylase 1 [Arabidopsis thaliana]
1	7	NCBInr	gi|29784666	625	265358	55	30	33	21	0.39	acetyl-CoA carboxylase 2 [Arabidopsis lyrata subsp. lyrata]
1	8	NCBInr	gi|12650674	615	159251	48	25	24	16	0.59	acetyl CoA carboxylase [Camellia sinensis]
1	9	NCBInr	gi|15558947	500	258008	36	17	19	12	0.21	acetyl-coenzyme A carboxylase [Setaria italica]
1	10	NCBInr	gi|24207248	488	258333	33	16	18	11	0.19	hypothetical protein SORBIDRAFT_06g003090 [Sorghum bicolor]
1	11	NCBInr	gi|22263099	447	257843	35	17	18	11	0.21	hypothetical protein OsJ_17935 [Oryza sativa Japonica Group]
1	12	NCBInr	gi|24208363	370	252274	34	16	19	9	0.2	hypothetical protein SORBIDRAFT_08g016820 [Sorghum bicolor]
1	13	NCBInr	gi|16800344	367	248550	34	16	21	11	0.23	predicted protein [Physcomitrella patens]
1	14	NCBInr	gi|63029073	293	56531	21	10	11	5	0.57	chloroplast acetyl-CoA carboxylase [Lolium rigidum]
1	15	NCBInr	gi|1244566	266	252831	32	13	17	8	0.15	acetyl-CoA carboxylase [Triticum aestivum]
1	16	NCBInr	gi|19960090	264	257985	24	11	15	8	0.15	acetyl-coenzyme A carboxylase [Alopecurus myosuroides]
1	17	NCBInr	gi|28172919	47	26173	5	2	3	2	0.27	cytosolic acetyl-CoA carboxylase [Lolium rigidum]
2	1	NCBInr	gi|78102516	1257	55445	134	60	27	21	10.92	ATP synthase CF1 alpha subunit [Nicotiana sylvestris]
2	2	NCBInr	gi|31699602	357	55574	38	17	21	13	1.37	ATP synthase F1 subunit 1 (mitochondrion) [Nicotiana tabacum]
2	3	NCBInr	gi|51556908	220	55549	19	9	9	5	0.5	AtpA [Elymus sibiricus]
2	4	NCBInr	gi|22801711	171	55548	13	5	8	4	0.33	ATP synthase CF1 alpha subunit [Pinus cembra]
2	5	NCBInr	gi|30274756	168	35620	15	8	10	6	0.86	Atp1, partial (mitochondrion) [Olinia emarginata]
2	6	NCBInr	gi|10879677	147	55574	33	7	8	4	0.33	CF1 alpha subunit of ATP synthase (chloroplast) [Staurastrum punctulatum]
2	7	NCBInr	gi|16800659	44	77317	2	2	2	2	0.09	predicted protein [Physcomitrella patens]
3	1	NCBInr	gi|60391817	950	53549	69	42	31	22	7.09	RecName: Full=ATP synthase subunit beta, chloroplastic; AltName: Full=ATP synthase F1 sector subunit beta; AltName: Full=F-ATPase subunit beta (chloroplast) [Nicotiana quadrivalvis var. bigelovii]
3	2	NCBInr	gi|7706846	844	52034	56	33	26	18	4.57	ATP synthase beta subunit [Adinandra dumosa]
3	3	NCBInr	gi|31228523	644	50575	43	24	19	13	2.53	ATP synthase beta subunit, partial (chloroplast) [Legnephora moorei]
3	4	NCBInr	gi|15662271	615	51704	41	23	18	12	2.23	ATP synthase beta subunit [Cycas revoluta]
3	5	NCBInr	gi|14718271	567	51280	34	20	17	10	1.88	ATP synthase beta subunit, partial (chloroplast) [Zostera noltei]
3	6	NCBInr	gi|6017830	563	52668	38	23	17	13	2.17	ATP synthase beta subunit [Sabia swinhoei]
3	7	NCBInr	gi|20269436	515	51452	38	24	18	13	2.68	ATP synthase beta subunit, partial (chloroplast) [Schima superba]
3	8	NCBInr	gi|30793103	474	31971	28	17	13	9	2.62	ATP synthase CF1 beta subunit [Picocystis salinarum]
3	9	NCBInr	gi|11935055	215	42342	14	7	12	6	0.57	AtpB [Tetraselmis chuii]
3	10	NCBInr	gi|114421	118	59933	11	5	10	4	0.31	RecName: Full=ATP synthase subunit beta, mitochondrial; Flags: Precursor [Nicotiana plumbaginifolia]
4	1	NCBInr	gi|1352794	865	53316	107	41	29	18	4.05	RecName: Full=Ribulose bisphosphate carboxylase large chain; Short=RuBisCO large subunit; Flags: Precursor
4	2	NCBInr	gi|23778403	610	51087	87	33	24	17	4.41	ribulose-1,5-bisphosphate carboxylase/oxygenase large subunit [Physalis peruviana]
4	3	NCBInr	gi|1870032	511	52260	43	24	16	12	2.61	ribulose-1,5-bisphosphate carboxylase/oxygenase large subunit [Odontostomum hartwegii]
4	4	NCBInr	gi|21157319	507	52226	75	26	20	13	2.61	ribulose-1,5-bisphosphate-carboxylase [Crossopteryx febrifuga]
4	5	NCBInr	gi|9909955	480	52296	64	25	16	13	2.39	ribulose 1,5-bisphosphate carboxylase [Loeseneriella sp. Chase 2095]
4	6	NCBInr	gi|2687475	480	52015	82	24	21	11	2.21	ribulose-1,5-bisphosphate carboxylase/oxygenase large subunit [Dendromecon rigida]
4	7	NCBInr	gi|33271349	442	48940	61	22	16	11	2.23	ribulose-1,5-bisphosphate carboxylase/oxygenase large subunit [Dacrydium balansae]
4	8	NCBInr	gi|24210577	437	50201	63	23	15	12	2.35	ribulose-1,5-bisphosphate carboxylase/oxygenase large subunit [Stangeria eriopus]
4	9	NCBInr	gi|39655242	434	49009	57	21	13	10	2.02	ribulose-1,5-bisphosphate carboxylase/oxygenase large subunit [Adenochilus nortonii]
4	10	NCBInr	gi|10877312	433	50528	22	12	12	7	0.88	photosystem II 44 kDa protein [Solanum tuberosum]
4	11	NCBInr	gi|1384063	429	51689	60	21	14	11	1.86	rbcL [Gloriosa superba]
4	12	NCBInr	gi|35747150	420	87922	19	13	13	9	0.5	Photosystem II CP43 chlorophyll apoprotein [Medicago truncatula]
4	13	NCBInr	gi|33636027	413	50447	36	17	16	9	1.76	ribulose-1,5-bisphosphate carboxylase/oxygenase large subunit [Aloe boylei]
4	14	NCBInr	gi|37544960	385	47331	16	9	10	6	0.72	photosystem II CP43 protein [Trimenia moorei]
4	15	NCBInr	gi|1292994	346	52753	69	24	20	13	2.16	ribulose-1,5-bisphosphate carboxylase/oxygenase large subunit, partial (chloroplast) [Spananthe paniculata]
4	16	NCBInr	gi|23763697	338	53096	75	23	18	12	1.96	ribulose-1,5-bisphosphate carboxylase/oxygenase large subunit [Linum grandiflorum]
4	17	NCBInr	gi|46326322	330	43767	70	21	16	11	2.21	ribulose-1,5-bisphosphate carboxylase/oxygenase large subunit, partial (chloroplast) [Salvia divinorum]
4	18	NCBInr	gi|25493522	323	47446	78	24	21	12	2.36	ribulose-1,5-bisphosphate carboxylase/oxygenase large subunit [Schefflera digitata]
4	19	NCBInr	gi|7259805	310	52695	70	22	18	12	1.8	ribulose 1,5-bisphosphate carboxylase [Canarium ovatum]
4	20	NCBInr	gi|9963994	302	32358	50	20	20	11	4.25	ribulose-1,5-bisphosphate carboxylase/oxygenase large subunit [Tetrachondra patagonica]
4	21	NCBInr	gi|131963	301	52450	47	18	21	10	1.65	RecName: Full=Ribulose bisphosphate carboxylase large chain; Short=RuBisCO large subunit
4	22	NCBInr	gi|25399222	300	50516	66	20	20	10	1.58	ribulose-1,5-bisphosphate carboxylase/oxygenase large subunit, partial (chloroplast) [Campanula trachelium]
4	23	NCBInr	gi|1050734	295	52356	58	19	16	11	1.5	ribulose-1,5-bisphosphate carboxylase [Psychotria kirkii]
4	24	NCBInr	gi|1881501	293	52456	61	20	19	11	1.65	ribulose-1,5-bisphosphate carboxylase/oxygenase large subunit [Psychotria peteri]
4	25	NCBInr	gi|17135890	292	52078	30	16	11	8	1.36	ribulose 1,5-bisphosphate carboxylase, partial (chloroplast) [Burmannia biflora]
4	26	NCBInr	gi|5725121	289	52499	60	20	13	8	1.21	ribulose-1,5-bisphosphate carboxylase large subunit [Tupistra grandis]
4	27	NCBInr	gi|2598005	278	52163	38	16	18	10	1.51	ribulose 1,5-bisphosphate carboxylase [Neuburgia corynocarpum]
4	28	NCBInr	gi|21634117	236	48485	35	15	12	8	1.35	ribulose-1,5-bisphosphate carboxylase/oxygenase large subunit [Jacquemontia blanchetii]
4	29	NCBInr	gi|1750372	234	50844	32	13	13	7	1.13	ribulose-1,5-bisphosphate carboxylase/oxygenase large subunit, partial (chloroplast) [Woollsia pungens]
4	30	NCBInr	gi|37574496	233	45637	23	12	9	6	1.16	ribulose 1,5-bisphosphate carboxylase/oxygenase [Polytrichum juniperinum]
4	31	NCBInr	gi|14556837	229	33609	27	12	11	6	1.82	ribulose-1,5-bisphosphate carboxylase/oxygenase large subunit, partial (chloroplast) [Ulva sp. WELT A027701]
4	32	NCBInr	gi|14520278	220	47324	40	14	17	8	1.25	ribulose-1,5-bisphosphate carboxylase/oxygenase large subunit [Johanneshowellia crateriorum]
4	33	NCBInr	gi|25053455	203	52085	49	15	12	7	0.85	ribulose-1,5-bisphosphate carboxylase [Polygonum erectum]
4	34	NCBInr	gi|22859628	197	47457	23	8	11	5	0.71	ribulose-1,5-bisphosphate carboxylase/oxygenase [Selaginella pilifera]
4	35	NCBInr	gi|11000640	191	48918	23	12	9	6	0.92	ribulose-1,5-bisphosphate carboxylase/oxygenase large subunit [Lepisorus platyrhynchos]
4	36	NCBInr	gi|21667030	142	49627	45	10	13	6	0.57	ribulose-1,5-bisphosphate carboxylase/oxygenase large subunit [Schoenocephalium cucullatum]
4	37	NCBInr	gi|14556748	141	30754	25	10	14	6	1.27	ribulose-1,5-bisphosphate carboxylase/oxygenase large subunit, partial (chloroplast) [Ulva prolifera]
4	38	NCBInr	gi|21360796	141	50226	22	9	11	6	0.66	ribulose-1,5-bisphosphate carboxylase/oxygenase large subunit [Cephalotaxus oliveri]
4	39	NCBInr	gi|16967231	102	45818	23	9	14	6	0.63	ribulose-1,5-bisphosphate carboxylase/oxygenase large subunit [Hymenophyllum pallidum]
4	40	NCBInr	gi|29129334	97	47607	14	6	6	4	0.4	ribulose-1,5-bisphosphate carboxylase/oxygenase large subunit, partial (chloroplast) [Asplenium contiguum]
4	41	NCBInr	gi|31699615	74	24471	7	4	4	2	0.47	ribulose-1,5-bisphosphate carboxylase/oxygenase large subunit [Athyrium yokoscense]
5	1	NCBInr	gi|35053712	805	68812	49	29	33	22	2.69	vacuolar H+-ATPase A1 subunit isoform [Solanum lycopersicum]
5	2	NCBInr	gi|15982954	644	68814	40	25	26	18	2.21	V-ATPase catalytic subunit A [Prunus persica]
5	3	NCBInr	gi|11116262	288	18902	17	8	10	7	2.16	ATP-synthase, partial [Nicotiana attenuata]
6	1	NCBInr	gi|120661	645	42122	36	24	19	15	3.21	RecName: Full=Glyceraldehyde-3-phosphate dehydrogenase A, chloroplastic; AltName: Full=NADP-dependent glyceraldehydephosphate dehydrogenase subunit A; Flags: Precursor
6	2	NCBInr	gi|120665	397	47954	27	14	16	6	0.94	RecName: Full=Glyceraldehyde-3-phosphate dehydrogenase B, chloroplastic; AltName: Full=NADP-dependent glyceraldehydephosphate dehydrogenase subunit B; Flags: Precursor
6	3	NCBInr	gi|38139306	326	48491	23	12	12	5	0.81	glyceraldehyde-3-phosphate dehydrogenase B [Pyrus x bretschneideri]
6	4	NCBInr	gi|28417780	322	18682	15	12	6	5	3.46	glyceraldehyde-3-phosphate dehydrogenase [Nephroselmis olivacea]
6	5	NCBInr	gi|25553928	120	49132	18	6	15	6	0.48	glyceraldehyde 3-phosphate dehydrogenase, putative [Ricinus communis]
6	6	NCBInr	gi|10880262	113	39054	6	4	6	4	0.38	photosystem II protein D1 (chloroplast) [Eucalyptus globulus subsp. globulus]
6	7	NCBInr	gi|10989286	81	13644	2	2	2	2	0.56	RecName: Full=Putative oxygen-evolving enhancer protein 1; Short=OEE1; AltName: Full=33 kDa subunit of oxygen evolving system of photosystem II; AltName: Full=33 kDa thylakoid membrane protein; AltName: Full=OEC 33 kDa subunit; AltName: Full=PS2
7	1	NCBInr	gi|39246516	586	71459	48	30	30	25	2.68	Heat shock protein 70 [Nicotiana tabacum]
7	2	NCBInr	gi|123620	495	71062	40	25	27	21	1.96	RecName: Full=Heat shock cognate 70 kDa protein 2 [Solanum lycopersicum]
7	3	NCBInr	gi|729623	492	73870	30	20	25	17	1.39	RecName: Full=Luminal-binding protein 5; Short=BiP 5; AltName: Full=78 kDa glucose-regulated protein homolog 5; Short=GRP-78-5; Flags: Precursor [Nicotiana tabacum]
7	4	NCBInr	gi|34078476	437	71636	37	22	24	20	1.68	heat shock protein 70 [Paeonia lactiflora]
7	5	NCBInr	gi|35750316	423	71260	35	22	22	19	1.69	Heat shock protein [Medicago truncatula]
7	6	NCBInr	gi|22410096	421	71528	29	19	18	16	1.24	heat shock protein 70 cognate [Populus trichocarpa]
7	7	NCBInr	gi|24204140	420	71474	30	19	20	16	1.35	hypothetical protein SORBIDRAFT_01g039530 [Sorghum bicolor]
7	8	NCBInr	gi|35053920	359	73475	28	16	22	13	1.01	luminal-binding protein precursor [Solanum lycopersicum]
7	9	NCBInr	gi|431144	253	72066	17	9	11	8	0.49	HSP70 [Lilium longiflorum]
7	10	NCBInr	gi|35744527	210	75824	18	7	14	7	0.35	Heat shock protein [Medicago truncatula]
7	11	NCBInr	gi|1143427	190	75480	16	6	13	6	0.29	heat shock protein 70 [Cucumis sativus]
7	12	NCBInr	gi|54537489	172	70345	8	6	7	5	0.31	binding protein 1 [Coccomyxa subellipsoidea C-169]
7	13	NCBInr	gi|22649986	150	74853	15	6	13	6	0.29	stromal 70 kDa heat shock-related protein [Zea mays]
7	14	NCBInr	gi|32649754	146	73142	13	4	11	4	0.19	predicted protein [Hordeum vulgare subsp. vulgare]
7	15	NCBInr	gi|16691937	138	74484	15	5	13	5	0.24	chloroplast heat shock protein 70-1 [Ipomoea nil]
7	16	NCBInr	gi|32651424	126	73034	9	4	8	4	0.19	predicted protein [Hordeum vulgare subsp. vulgare]
7	17	NCBInr	gi|35744868	121	68993	4	2	2	2	0.1	Heat shock protein [Medicago truncatula]
7	18	NCBInr	gi|15233779	89	76575	11	3	9	3	0.13	chloroplast heat shock protein 70-1 [Arabidopsis thaliana]
7	19	NCBInr	gi|30691626	84	73315	10	3	8	3	0.14	heat shock protein 70-1 [Arabidopsis thaliana]
8	1	NCBInr	gi|11121890	451	24551	52	21	7	5	1.78	ubiquitin [Arabidopsis thaliana]
8	2	NCBInr	gi|15750311	449	15447	51	20	7	5	3.02	ubiquitin, partial [Catharanthus roseus]
9	1	NCBInr	gi|19439626	429	80451	33	21	24	15	1.22	plastid transketolase [Nicotiana tabacum]
9	2	NCBInr	gi|3559814	351	80398	25	17	16	11	0.82	transketolase 1 [Capsicum annuum]
9	3	NCBInr	gi|52550712	264	80969	16	10	9	7	0.43	transketolase [Cucumis sativus]
10	1	NCBInr	gi|170206	425	105324	42	17	36	17	0.68	H+-translocating ATPase [Nicotiana plumbaginifolia]
10	2	NCBInr	gi|35053593	384	105315	38	16	32	16	0.63	plasma membrane H+-ATPase [Solanum lycopersicum]
10	3	NCBInr	gi|416664	294	105635	33	18	29	17	0.73	RecName: Full=Plasma membrane ATPase 4; AltName: Full=Proton pump 4
11	1	NCBInr	gi|75331994	384	162372	30	19	24	17	0.46	RecName: Full=Pleiotropic drug resistance protein 1; AltName: Full=NpPDR1 [Nicotiana plumbaginifolia]
11	2	NCBInr	gi|20522008	209	162259	31	15	26	14	0.35	pleiotropic drug resistance like protein [Nicotiana tabacum]
11	3	NCBInr	gi|24205797	106	164725	11	5	9	5	0.1	hypothetical protein SORBIDRAFT_03g027430 [Sorghum bicolor]
11	4	NCBInr	gi|35749069	51	167532	6	3	5	3	0.06	Pleiotropic drug resistance ABC transporter family protein [Medicago truncatula]
12	1	NCBInr	gi|35053546	381	76138	31	16	26	14	0.96	FtsH-like protein precursor [Solanum lycopersicum]
12	2	NCBInr	gi|1483215	334	76129	25	12	21	10	0.66	chloroplast FtsH protease [Arabidopsis thaliana]
12	3	NCBInr	gi|16801625	274	67780	15	8	12	6	0.46	predicted protein [Physcomitrella patens]
12	4	NCBInr	gi|25553916	264	74526	23	10	19	8	0.54	Cell division protease ftsH, putative [Ricinus communis]
13	1	NCBInr	gi|18423214	354	103616	34	18	28	16	0.75	ATP-dependent Clp protease ATP-binding subunit ClpC [Arabidopsis thaliana]
13	2	NCBInr	gi|32650492	245	97205	16	9	12	7	0.35	predicted protein [Hordeum vulgare subsp. vulgare]
13	3	NCBInr	gi|15948753	56	112848	3	2	3	2	0.06	ClpB chaperone, Hsp100 family [Chlamydomonas reinhardtii]
13	4	NCBInr	gi|35651645	49	104807	3	2	3	2	0.06	PREDICTED: chaperone protein ClpD, chloroplastic-like isoform X1 [Glycine max]
14	1	NCBInr	gi|4325041	320	74507	31	17	25	14	0.99	FtsH-like protein Pftf precursor [Nicotiana tabacum]
14	2	NCBInr	gi|3808101	129	74118	15	6	13	6	0.3	chloroplast protease [Capsicum annuum]
15	1	NCBInr	gi|84688912	314	102331	26	15	24	15	0.6	AGO4-2, partial [Nicotiana benthamiana]
16	1	NCBInr	gi|19732280	301	41927	30	19	19	13	2.36	actin [Nicotiana tabacum]
16	2	NCBInr	gi|14993896	267	41865	30	17	20	12	1.9	ACT1 [Actinidia deliciosa]
16	3	NCBInr	gi|34378645	54	6725	5	2	4	2	1.33	actin [Eucalyptus camaldulensis]
17	1	NCBInr	gi|84688908	295	109989	30	14	27	13	0.46	AGO1-2, partial [Nicotiana benthamiana]
17	2	NCBInr	gi|84688906	209	118109	22	9	19	8	0.24	AGO1-1, partial [Nicotiana benthamiana]
18	1	NCBInr	gi|13160653	294	66376	19	12	16	11	0.79	ATP:citrate lyase [Capsicum annuum]
19	1	NCBInr	gi|23981939	283	90102	30	12	28	12	0.53	cell division control protein [Nicotiana glutinosa]
20	1	NCBInr	gi|40036995	260	51094	25	12	16	10	1.12	beta-tubulin [Nicotiana attenuata]
20	2	NCBInr	gi|11848827	195	50853	25	11	15	9	1	unknown [Populus trichocarpa]
20	3	NCBInr	gi|16634383	179	50607	22	10	14	9	0.88	beta-tubulin 14 [Gossypium hirsutum]
21	1	NCBInr	gi|445628	259	42949	19	10	13	8	1.1	RuBisCO activase
21	2	NCBInr	gi|12643758	246	48541	22	12	15	10	1.2	RecName: Full=Ribulose bisphosphate carboxylase/oxygenase activase 2, chloroplastic; Short=RA 2; Short=RuBisCO activase 2; Flags: Precursor
21	3	NCBInr	gi|16993013	197	48468	17	9	12	7	0.81	chloroplast rubisco activase [Capsicum annuum]
21	4	NCBInr	gi|22544943	121	48212	9	6	6	4	0.49	PREDICTED: ribulose bisphosphate carboxylase/oxygenase activase, chloroplastic [Vitis vinifera]
21	5	NCBInr	gi|11678753	84	53126	8	4	6	4	0.27	unknown [Picea sitchensis]
21	6	NCBInr	gi|14994120	76	28124	9	5	7	5	0.75	putative rubisco activase [Vigna unguiculata]
21	7	NCBInr	gi|71834884	56	51539	2	2	2	2	0.13	Rubisco activase 2 [Mesembryanthemum crystallinum]
22	1	NCBInr	gi|11545691	235	94939	14	9	11	6	0.27	Os04g0118400 [Oryza sativa Japonica Group]
22	2	NCBInr	gi|19773452	97	55623	7	5	6	5	0.33	elongation factor EF-2 [Pisum sativum]
22	3	NCBInr	gi|10798634	81	20423	3	2	3	2	0.36	elongation factor 2 [Nicotiana tabacum]
22	4	NCBInr	gi|10798636	60	16322	3	2	3	2	0.46	elongation factor 2 [Nicotiana tabacum]
23	1	NCBInr	gi|14777030	178	80247	15	9	14	9	0.43	hypothetical protein VITISV_029391 [Vitis vinifera]
23	2	NCBInr	gi|22407747	146	80954	10	6	10	6	0.27	hypothetical protein POPTR_0004s07190g [Populus trichocarpa]
24	1	NCBInr	gi|22410468	220	62124	14	9	13	9	0.59	RUBISCO SUBUNIT BINDING-protein ALPHA SUBUNIT [Populus trichocarpa]
24	2	NCBInr	gi|35711249	200	61745	7	6	7	6	0.37	PREDICTED: ruBisCO large subunit-binding protein subunit alpha, chloroplastic-like [Brachypodium distachyon]
24	3	NCBInr	gi|21707485	140	62020	10	5	9	5	0.29	unknown [Medicago truncatula]
25	1	NCBInr	gi|2499497	223	50317	23	13	18	11	1.28	RecName: Full=Phosphoglycerate kinase, chloroplastic; Flags: Precursor [Nicotiana tabacum]
25	2	NCBInr	gi|1346698	155	45658	11	5	9	5	0.42	RecName: Full=Phosphoglycerate kinase, chloroplastic; Flags: Precursor, partial [Spinacia oleracea]
25	3	NCBInr	gi|35652574	93	42366	9	5	8	5	0.46	PREDICTED: phosphoglycerate kinase, cytosolic [Glycine max]
26	1	NCBInr	gi|15704276	209	37169	30	9	13	6	0.67	glyceraldehyde 3-phosphate dehydrogenase [Nicotiana langsdorffii x Nicotiana sanderae]
26	2	NCBInr	gi|25781516	147	36762	19	7	11	7	0.83	NAD-dependent glyceraldehyde 3-P dehydrogenase [Solanum chacoense]
26	3	NCBInr	gi|34668287	131	36768	14	5	10	5	0.54	glyceraldehyde-3-phosphate dehydrogenase C [Scoparia dulcis]
27	1	NCBInr	gi|29779453	198	138145	22	12	17	11	0.32	low-level beta-amylase 1 [Arabidopsis lyrata subsp. lyrata]
27	2	NCBInr	gi|35947449	177	140268	23	11	19	10	0.29	PREDICTED: regulator of nonsense transcripts 1 homolog [Vitis vinifera]
27	3	NCBInr	gi|16801627	146	178225	14	7	11	7	0.14	predicted protein [Physcomitrella patens]
27	4	NCBInr	gi|14458365	102	53325	16	7	14	7	0.52	UPF1, partial [Nicotiana attenuata]
28	1	NCBInr	gi|7672163	192	49414	6	4	4	3	0.29	chloroplast FtsZ-like protein [Nicotiana tabacum]
29	1	NCBInr	gi|21025707	190	73064	17	9	16	9	0.49	multifunctional protein [Nicotiana tabacum]
29	2	NCBInr	gi|17185467	67	79456	6	3	6	3	0.13	putative glyoxysomal fatty acid beta-oxidation multifunctional protein [Capsicum chinense]
30	1	NCBInr	gi|113461	182	41974	18	10	9	6	0.7	RecName: Full=ADP,ATP carrier protein, mitochondrial; AltName: Full=ADP/ATP translocase; AltName: Full=Adenine nucleotide translocator; Short=ANT; Flags: Precursor, partial [Solanum tuberosum]
30	2	NCBInr	gi|11546307	139	41122	15	8	9	6	0.72	Os05g0302700 [Oryza sativa Japonica Group]
31	1	NCBInr	gi|17402471	182	50406	15	10	13	8	0.77	alpha-tubulin [Nicotiana tabacum]
32	1	NCBInr	gi|11034992	175	63333	8	6	8	6	0.35	beta chaperonin 60 [Solanum commersonii]
32	2	NCBInr	gi|11678737	113	65792	6	4	6	4	0.22	unknown [Picea sitchensis]
32	3	NCBInr	gi|1762132	92	18173	2	2	2	2	0.41	chaperonin-60 beta subunit, partial [Solanum tuberosum]
33	1	NCBInr	gi|35656689	174	64572	18	11	14	9	0.73	PREDICTED: DEAD-box ATP-dependent RNA helicase 52C [Glycine max]
33	2	NCBInr	gi|54537082	69	51125	3	3	2	2	0.21	DEAD-box RNA helicase [Coccomyxa subellipsoidea C-169]
33	3	NCBInr	gi|14535283	58	45476	3	3	2	2	0.23	predicted protein [Ostreococcus lucimarinus CCE9901]
34	1	NCBInr	gi|22405386	171	100920	13	6	12	6	0.21	hypothetical protein POPTR_0001s09660g [Populus trichocarpa]
35	1	NCBInr	gi|56821485	168	69091	13	10	10	8	0.52	phosphoglucomutase, chloroplastic [Solanum tuberosum]
35	2	NCBInr	gi|15242191	131	68061	9	6	8	5	0.27	phosphoglucomutase [Arabidopsis thaliana]
35	3	NCBInr	gi|17402531	121	18167	7	6	6	5	1.34	plastidic phosphoglucomutase [Nicotiana tabacum]
35	4	NCBInr	gi|11548135	101	66243	7	6	6	5	0.27	Os10g0189100 [Oryza sativa Japonica Group]
36	1	NCBInr	gi|33264983	166	23214	14	8	9	5	1.57	argonaute 2 [Nicotiana benthamiana]
37	1	NCBInr	gi|35053940	163	72033	13	7	10	6	0.37	protein of unknown function [Solanum lycopersicum]
37	2	NCBInr	gi|22543443	58	71529	12	3	8	2	0.14	PREDICTED: uncharacterized protein LOC100255378 [Vitis vinifera]
38	1	NCBInr	gi|22543211	159	53286	16	8	11	7	0.62	PREDICTED: dihydrolipoyl dehydrogenase, mitochondrial [Vitis vinifera]
38	2	NCBInr	gi|44662784	139	53711	16	6	12	6	0.43	lipoamide dehydrogenase [Capsicum annuum]
38	3	NCBInr	gi|35172267	114	53311	8	3	6	2	0.2	ferric leghemoglobin reductase-2 precursor [Glycine max]
38	4	NCBInr	gi|19329067	103	54133	13	5	8	4	0.34	putative branched-chain alpha-keto acid dehydrogenase E3 subunit [Capsicum annuum]
38	5	NCBInr	gi|32648934	70	53223	8	2	6	2	0.13	predicted protein [Hordeum vulgare subsp. vulgare]
39	1	NCBInr	gi|11022710	158	56252	8	5	7	5	0.33	photosystem II CP47 protein [Populus alba]
40	1	NCBInr	gi|2114050	157	31037	7	6	5	4	0.5	water channel protein [Nicotiana excelsior]
40	2	NCBInr	gi|2114048	103	31019	6	5	5	4	0.5	water channel protein [Nicotiana excelsior]
41	1	NCBInr	gi|4827251	154	42832	9	3	9	3	0.25	plastidic aldolase NPALDP1 [Nicotiana paniculata]
42	1	NCBInr	gi|68566313	151	52152	13	6	10	5	0.44	RecName: Full=Elongation factor TuA, chloroplastic; Short=EF-TuA; Flags: Precursor
42	2	NCBInr	gi|218312	108	46786	11	6	8	5	0.51	chloroplast elongation factor TuB (EF-TuB) [Nicotiana sylvestris]
43	1	NCBInr	gi|20583069	148	1393	5	3	2	2	66.37	RecName: Full=Unknown protein 18
44	1	NCBInr	gi|22543469	145	95886	10	4	10	4	0.14	PREDICTED: alpha-glucan phosphorylase, H isozyme [Vitis vinifera]
44	2	NCBInr	gi|56821539	119	95451	17	7	14	6	0.27	alpha-glucan phosphorylase, H isozyme [Solanum tuberosum]
44	3	NCBInr	gi|1730560	66	96263	8	4	8	4	0.14	RecName: Full=Alpha-glucan phosphorylase, H isozyme; AltName: Full=Starch phosphorylase H
44	4	NCBInr	gi|12658431	50	61897	4	2	3	2	0.11	starch phosphorylase [Ipomoea batatas]
44	5	NCBInr	gi|130173	38	110065	6	2	6	2	0.06	RecName: Full=Alpha-1,4 glucan phosphorylase L-1 isozyme, chloroplastic/amyloplastic; AltName: Full=Starch phosphorylase L-1; Flags: Precursor [Solanum tuberosum]
45	1	NCBInr	gi|29773434	141	163464	9	5	9	5	0.1	unnamed protein product [Vitis vinifera]
46	1	NCBInr	gi|22407319	124	68090	11	6	10	6	0.33	10-formyltetrahydrofolate synthetase family protein [Populus trichocarpa]
46	2	NCBInr	gi|2507455	121	68439	9	5	9	5	0.26	RecName: Full=Formate--tetrahydrofolate ligase; AltName: Full=10-formyletrahydrofolate synthetase; Short=FHS; Short=FTHFS; AltName: Full=Formyltetrahydrofolate synthetase
47	1	NCBInr	gi|7673355	135	71339	21	9	15	7	0.5	poly(A)-binding protein [Nicotiana tabacum]
48	1	NCBInr	gi|25554381	126	137517	16	7	15	7	0.18	coatomer alpha subunit, putative [Ricinus communis]
48	2	NCBInr	gi|22411920	107	137957	13	7	12	7	0.18	coatomer alpha subunit-like family protein [Populus trichocarpa]
48	3	NCBInr	gi|22545811	104	137995	12	3	10	3	0.07	PREDICTED: coatomer subunit alpha-1 [Vitis vinifera]
48	4	NCBInr	gi|29782133	52	130304	8	3	7	3	0.08	hypothetical protein ARALYDRAFT_900557 [Arabidopsis lyrata subsp. lyrata]
49	1	NCBInr	gi|11548732	128	57862	11	5	10	5	0.32	Os12g0145700 [Oryza sativa Japonica Group]
49	2	NCBInr	gi|20562907	124	53865	8	5	7	5	0.35	pyruvate kinase-like [Deschampsia antarctica]
50	1	NCBInr	gi|22546180	126	76268	7	4	7	4	0.18	PREDICTED: probable rhamnose biosynthetic enzyme 1 [Vitis vinifera]
51	1	NCBInr	gi|14890651	107	55952	7	4	6	4	0.26	unknown [Picea sitchensis]
51	2	NCBInr	gi|38678457	105	56022	11	4	10	4	0.26	pyruvate kinase [Lonicera japonica]
52	1	NCBInr	gi|29784063	124	100451	7	4	6	3	0.14	hypothetical protein ARALYDRAFT_475352 [Arabidopsis lyrata subsp. lyrata]
52	2	NCBInr	gi|51477379	103	100022	8	3	8	3	0.1	DRP [Cucumis melo]
52	3	NCBInr	gi|35654422	44	100430	5	2	5	2	0.07	PREDICTED: dynamin-2B-like [Glycine max]
53	1	NCBInr	gi|22770428	122	66864	14	5	13	5	0.27	phospholipase D beta 1 isoform, partial [Nicotiana tabacum]
53	2	NCBInr	gi|35053656	81	97045	7	2	6	2	0.07	phospholipase PLDb1 [Solanum lycopersicum]
54	1	NCBInr	gi|35172270	121	57456	11	6	7	3	0.32	serine hydroxymethyltransferase 5 [Glycine max]
54	2	NCBInr	gi|25557258	98	57067	9	5	6	3	0.25	serine hydroxymethyltransferase, putative [Ricinus communis]
54	3	NCBInr	gi|11558973	83	56201	9	4	6	2	0.19	serine hydroxymethyltransferase [Triticum monococcum]
55	1	NCBInr	gi|38849725	117	42155	7	2	7	2	0.16	unknown [Medicago truncatula]
55	2	NCBInr	gi|11848956	68	42756	5	2	5	2	0.16	unknown [Populus trichocarpa x Populus deltoides]
56	1	NCBInr	gi|32648739	116	122580	6	4	5	4	0.11	predicted protein [Hordeum vulgare subsp. vulgare]
56	2	NCBInr	gi|22545411	91	131550	8	4	7	4	0.1	PREDICTED: K(+) efflux antiporter 2, chloroplastic-like [Vitis vinifera]
57	1	NCBInr	gi|1449179	115	81355	11	4	10	4	0.17	N-ethylmaleimide sensitive fusion protein [Nicotiana tabacum]
58	1	NCBInr	gi|35935902	112	42484	3	2	3	2	0.16	putative tubulin/FtsZ domain-containing protein [Oryza punctata]
59	1	NCBInr	gi|19329071	112	74311	9	5	8	4	0.24	putative long-chain acyl-CoA synthetase [Capsicum annuum]
60	1	NCBInr	gi|30284074	110	57362	4	1	4	1	0.06	hypothetical protein VOLCADRAFT_105311 [Volvox carteri f. nagariensis]
61	1	NCBInr	gi|35949429	110	227795	10	4	9	4	0.06	PREDICTED: ABC transporter C family member 3-like [Vitis vinifera]
62	1	NCBInr	gi|115473	109	34888	11	4	7	4	0.44	RecName: Full=Carbonic anhydrase, chloroplastic; AltName: Full=Carbonate dehydratase; Flags: Precursor
63	1	NCBInr	gi|22542987	109	61279	6	3	5	2	0.17	PREDICTED: aspartyl-tRNA synthetase, cytoplasmic [Vitis vinifera]
64	1	NCBInr	gi|56821448	108	63118	13	5	12	4	0.29	glucose-6-phosphate isomerase [Solanum tuberosum]
64	2	NCBInr	gi|37425601	102	31510	4	2	4	2	0.22	putative cytosolic phosphoglucose isomerase protein, partial [Elaeis guineensis]
64	3	NCBInr	gi|49066034	63	62433	3	2	3	2	0.11	RecName: Full=Glucose-6-phosphate isomerase, cytosolic; Short=GPI; AltName: Full=Phosphoglucose isomerase; Short=PGI; AltName: Full=Phosphohexose isomerase; Short=PHI [Spinacia oleracea]
64	4	NCBInr	gi|30757428	55	11687	4	3	3	2	1.17	putative cytosolic phosphoglucoseisomerase [Shorea parvifolia]
65	1	NCBInr	gi|18146966	108	93454	8	3	8	3	0.11	cig3 [Nicotiana tabacum]
66	1	NCBInr	gi|23800581	107	78287	5	4	5	4	0.18	unknown [Zea mays]
67	1	NCBInr	gi|4884966	107	78481	7	4	7	4	0.18	calcium ATPase [Mesembryanthemum crystallinum]
67	2	NCBInr	gi|29127819	98	114996	13	4	13	4	0.12	calcium ATPase [Nicotiana benthamiana]
67	3	NCBInr	gi|11548934	75	112163	5	3	5	3	0.09	Os12g0586600 [Oryza sativa Japonica Group]
67	4	NCBInr	gi|22545882	61	112098	6	3	6	3	0.09	PREDICTED: calcium-transporting ATPase 1, chloroplastic-like [Vitis vinifera]
68	1	NCBInr	gi|19749359	106	51695	4	3	4	3	0.2	geranylgeranyl hydrogenase [Glycine max]
69	1	NCBInr	gi|22544848	105	194100	8	5	8	5	0.09	PREDICTED: clathrin heavy chain 1 [Vitis vinifera]
70	1	NCBInr	gi|12585330	104	63369	10	4	9	3	0.22	RecName: Full=Phosphoglucomutase, cytoplasmic; Short=PGM; AltName: Full=Glucose phosphomutase
70	2	NCBInr	gi|56821546	78	63658	10	3	10	3	0.16	phosphoglucomutase, cytoplasmic [Solanum tuberosum]
71	1	NCBInr	gi|1708402	104	47099	3	2	3	2	0.15	RecName: Full=Isocitrate dehydrogenase [NADP]; Short=IDH; AltName: Full=IDP; AltName: Full=NADP(+)-specific ICDH; AltName: Full=Oxalosuccinate decarboxylase
72	1	NCBInr	gi|115792	104	28279	7	4	6	4	0.56	RecName: Full=Chlorophyll a-b binding protein 21, chloroplastic; AltName: Full=LHCII type I CAB-21; Short=LHCP; Flags: Precursor
72	2	NCBInr	gi|115781	97	28331	7	5	6	4	0.74	RecName: Full=Chlorophyll a-b binding protein 16, chloroplastic; AltName: Full=LHCII type I CAB-16; Short=LHCP; Flags: Precursor
73	1	NCBInr	gi|56821526	103	84898	10	4	10	4	0.16	methionine synthase [Solanum tuberosum]
74	1	NCBInr	gi|32328283	103	63095	10	5	10	5	0.29	epi-arisotolchene synthase 110 [Nicotiana tabacum]
74	2	NCBInr	gi|75241167	102	63549	8	5	8	5	0.29	RecName: Full=5-epi-aristolochene synthase 2; Short=NaEAS37
75	1	NCBInr	gi|10795370	102	80682	7	3	6	3	0.13	inorganic pyrophosphatase [Nicotiana rustica]
76	1	NCBInr	gi|34584316	100	68527	4	2	4	2	0.1	Bti9 [Nicotiana benthamiana]
77	1	NCBInr	gi|58892561	97	13507	3	2	1	1	0.57	photosystem I reaction center subunit X PSI-K [Nicotiana benthamiana]
78	1	NCBInr	gi|35949524	95	97817	3	2	3	2	0.07	PREDICTED: histidyl-tRNA synthetase-like [Vitis vinifera]
79	1	NCBInr	gi|37782332	95	82670	5	3	5	3	0.12	photosystem I p700 chlorophyll A apoprotein A2, partial (chloroplast) [Blossfeldia liliputana]
79	2	NCBInr	gi|11432974	50	83339	7	3	7	3	0.12	photosystem I P700 apoprotein A1 [Platanus occidentalis]
80	1	NCBInr	gi|25556794	94	63977	2	1	2	1	0.05	Protein FRIGIDA, putative [Ricinus communis]
81	1	NCBInr	gi|3914361	94	92365	9	3	7	2	0.11	RecName: Full=Phospholipase D alpha 1; Short=PLD alpha 1; AltName: Full=Choline phosphatase 1; AltName: Full=Phosphatidylcholine-hydrolyzing phospholipase D 1
81	2	NCBInr	gi|12060550	82	92496	6	6	5	5	0.23	phospholipase D [Solanum lycopersicum]
82	1	NCBInr	gi|19329069	92	179205	15	5	14	5	0.09	putative ferredoxin-dependent glutamate synthase 1 [Capsicum annuum]
83	1	NCBInr	gi|12006847	92	16607	3	3	3	3	0.74	putative PIP [Nicotiana glauca]
83	2	NCBInr	gi|17017257	64	30637	2	2	2	2	0.23	aquaporin [Nicotiana tabacum]
84	1	NCBInr	gi|35716057	92	66735	3	2	3	2	0.1	PREDICTED: probable cysteine desulfurase-like [Brachypodium distachyon]
85	1	NCBInr	gi|25558612	79	201623	9	4	9	4	0.07	conserved hypothetical protein [Ricinus communis]
85	2	NCBInr	gi|29608999	72	204234	8	3	7	3	0.05	unnamed protein product [Vitis vinifera]
86	1	NCBInr	gi|22544893	90	85359	5	3	5	3	0.12	PREDICTED: SNARE-interacting protein KEULE-like [Vitis vinifera]
86	2	NCBInr	gi|25553710	52	75772	2	2	2	2	0.09	plant sec1, putative [Ricinus communis]
87	1	NCBInr	gi|16445931	89	42467	7	2	5	1	0.08	extracellular Ca2+ sensing receptor [Nicotiana tabacum]
88	1	NCBInr	gi|2459684	87	57225	11	6	10	6	0.4	catalase 1 [Nicotiana tabacum]
88	2	NCBInr	gi|11547007	53	57064	6	2	5	2	0.12	Os06g0727200 [Oryza sativa Japonica Group]
89	1	NCBInr	gi|35649630	87	70750	3	1	2	1	0.05	PREDICTED: probable serine/threonine-protein kinase WNK5-like isoform X1 [Glycine max]
90	1	NCBInr	gi|399941	86	3413	2	2	1	1	3.45	RecName: Full=Stromal 70 kDa heat shock-related protein, chloroplastic
91	1	NCBInr	gi|17185466	86	182043	11	7	11	7	0.13	putative multidrug resistance-associated protein [Capsicum chinense]
92	1	NCBInr	gi|56821442	85	44648	4	2	3	1	0.15	aminomethyltransferase, mitochondrial [Solanum tuberosum]
93	1	NCBInr	gi|25555453	85	82428	3	1	3	1	0.04	Glutathione-regulated potassium-efflux system protein kefB, putative [Ricinus communis]
94	1	NCBInr	gi|11547425	83	63629	3	1	3	1	0.05	Os07g0693100 [Oryza sativa Japonica Group]
95	1	NCBInr	gi|11545865	83	38353	7	3	6	3	0.28	Os04g0448800 [Oryza sativa Japonica Group]
95	2	NCBInr	gi|35750837	76	39908	8	3	6	3	0.27	Phosphate carrier protein [Medicago truncatula]
95	3	NCBInr	gi|10870731	47	40800	4	2	3	2	0.17	Phosphate carrier protein, mitochondrial precursor, putative, expressed [Oryza sativa Japonica Group]
96	1	NCBInr	gi|22408552	83	84545	7	3	6	3	0.12	methylcrotonoyl-CoA carboxylase family protein [Populus trichocarpa]
96	2	NCBInr	gi|497181	67	48725	8	4	6	3	0.3	biotin-containing subunit of methylcrotonyl-CoA carboxylase, partial [Solanum lycopersicum]
97	1	NCBInr	gi|35652151	83	60546	6	1	6	1	0.05	PREDICTED: methylcrotonoyl-CoA carboxylase beta chain, mitochondrial-like [Glycine max]
98	1	NCBInr	gi|44952279	81	79633	2	1	2	1	0.04	PREDICTED: glyoxysomal fatty acid beta-oxidation multifunctional protein MFP-a-like isoform 2 [Cucumis sativus]
99	1	NCBInr	gi|16221	80	61654	9	2	9	2	0.11	chaperonin hsp60 [Arabidopsis thaliana]
100	1	NCBInr	gi|1709453	78	43600	6	4	6	4	0.34	RecName: Full=Pyruvate dehydrogenase E1 component subunit alpha, mitochondrial; Short=PDHE1-A; Flags: Precursor [Solanum tuberosum]
101	1	NCBInr	gi|35715519	78	102518	3	2	1	1	0.03	PREDICTED: wall-associated receptor kinase 4-like [Brachypodium distachyon]
102	1	NCBInr	gi|25407212	78	69143	4	2	4	2	0.1	(E)-4-hydroxy-3-methylbut-2-enyl diphosphate synthase [Artemisia annua]
103	1	NCBInr	gi|29783657	77	70025	5	3	5	3	0.15	succinate dehydrogenase 1-2 [Arabidopsis lyrata subsp. lyrata]
104	1	NCBInr	gi|25556049	75	45556	12	4	12	4	0.32	ATP synthase subunit beta vacuolar, putative [Ricinus communis]
105	1	NCBInr	gi|25556026	76	44453	6	1	6	1	0.07	26S protease regulatory subunit, putative [Ricinus communis]
106	1	NCBInr	gi|4584503	76	99698	4	2	4	2	0.07	starch branching enzyme II [Solanum tuberosum]
107	1	NCBInr	gi|22590597	76	20301	3	3	2	2	0.36	ribulose-1,5-bisphosphate carboxylase/oxygenase small subunit [Ageratina adenophora]
107	2	NCBInr	gi|132080	56	20689	10	3	7	2	0.35	RecName: Full=Ribulose bisphosphate carboxylase small chain S41, chloroplastic; Short=RuBisCO small subunit S41; Flags: Precursor
108	1	NCBInr	gi|11604794	76	174138	17	1	16	1	0.02	myosin XI-K [Nicotiana benthamiana]
109	1	NCBInr	gi|14294240	75	61374	5	2	5	2	0.11	putative AAA ATPase [Solanum tuberosum]
109	2	NCBInr	gi|15242536	54	60538	3	2	3	2	0.11	AAA-ATPase 1 [Arabidopsis thaliana]
109	3	NCBInr	gi|22649267	52	59704	3	2	3	2	0.11	cell Division Protein AAA ATPase family [Zea mays]
110	1	NCBInr	gi|60279272	75	29359	1	1	1	1	0.11	pom30 [Solanum tuberosum]
111	1	NCBInr	gi|22544644	71	98239	10	3	10	3	0.1	PREDICTED: 26S proteasome non-ATPase regulatory subunit 2 1A [Vitis vinifera]
112	1	NCBInr	gi|35650571	74	84267	1	1	1	1	0.04	PREDICTED: DEAD-box ATP-dependent RNA helicase 3, chloroplastic-like [Glycine max]
113	1	NCBInr	gi|35746258	74	80065	4	1	4	1	0.04	Threonyl-tRNA synthetase [Medicago truncatula]
114	1	NCBInr	gi|33602052	74	104734	6	2	5	2	0.06	pyruvate orthophosphate dikinase [Amaranthus hypochondriacus]
115	1	NCBInr	gi|30436814	74	40627	5	3	4	2	0.26	glycolate oxidase [Nicotiana benthamiana]
116	1	NCBInr	gi|20152209	69	86261	11	3	10	3	0.12	phosphoenolpyruvate carboxylase [Nicotiana sylvestris]
116	2	NCBInr	gi|15781263	50	111353	11	3	10	3	0.09	phosphoenolpyruvate carboxylase [Gossypium hirsutum]
117	1	NCBInr	gi|22409098	73	31213	9	4	6	4	0.5	chlorophyll a/b binding protein CP29 [Populus trichocarpa]
117	2	NCBInr	gi|11037776	72	31189	9	4	6	4	0.5	chloroplast pigment-binding protein CP29 [Nicotiana tabacum]
118	1	NCBInr	gi|11939187	73	34754	1	1	1	1	0.1	S-adenosylmethionine transporter [Nicotiana benthamiana]
119	1	NCBInr	gi|19561271	72	24321	2	1	2	1	0.14	cytochrome b6-f complex iron-sulfur subunit [Zea mays]
120	1	NCBInr	gi|32651088	71	126124	2	1	2	1	0.03	predicted protein [Hordeum vulgare subsp. vulgare]
121	1	NCBInr	gi|22649161	71	68486	4	1	4	1	0.05	arginyl-tRNA synthetase [Zea mays]
122	1	NCBInr	gi|33418489	71	49642	5	2	5	2	0.14	putative protein kinase [Arabidopsis thaliana]
123	1	NCBInr	gi|56541590	71	10152	4	2	4	2	0.8	putative 5-epi-aristolochene synthase [Nicotiana tabacum]
124	1	NCBInr	gi|14777527	71	73635	4	1	4	1	0.04	hypothetical protein VITISV_030553 [Vitis vinifera]
125	1	NCBInr	gi|575349	71	22219	4	2	3	2	0.32	light-harvesting chlorophyll a /b binding protein [Nicotiana tabacum]
126	1	NCBInr	gi|14781911	69	127313	2	1	2	1	0.03	hypothetical protein VITISV_032909 [Vitis vinifera]
127	1	NCBInr	gi|75313851	69	33617	5	1	5	1	0.1	RecName: Full=30S ribosomal protein S5, chloroplastic; Flags: Precursor
128	1	NCBInr	gi|31541900	69	78489	2	1	2	1	0.04	MFP [Gossypium hirsutum]
129	1	NCBInr	gi|25554837	69	75484	1	1	1	1	0.04	long-chain-fatty-acid CoA ligase, putative [Ricinus communis]
130	1	NCBInr	gi|438003	69	114040	6	3	5	3	0.09	P protein [Flaveria pringlei]
130	2	NCBInr	gi|30427326	46	37915	6	2	5	2	0.18	mitochondrial glycine decarboxylase complex P-protein-like protein [Nicotiana benthamiana]
131	1	NCBInr	gi|16801579	68	106590	7	3	7	3	0.09	predicted protein [Physcomitrella patens]
131	2	NCBInr	gi|35652176	59	107095	7	3	7	3	0.09	PREDICTED: coatomer subunit beta-1-like [Glycine max]
132	1	NCBInr	gi|82400405	68	1907	5	2	1	1	2.21	ribulose-1,5-bisphosphate carboxylase/oxygenase large subunit [Pinus luchuensis]
133	1	NCBInr	gi|3023817	68	67726	6	2	6	2	0.1	RecName: Full=Glucose-6-phosphate 1-dehydrogenase, chloroplastic; Short=G6PD; Flags: Precursor
134	1	NCBInr	gi|1049293	67	59641	2	1	2	1	0.06	SecY homolog; targetted to the thylakoid membrane; the protein has a chloroplast targetting signal, but the processing site is not known [Arabidopsis thaliana]
135	1	NCBInr	gi|25554520	67	61614	1	1	1	1	0.05	prolyl-tRNA synthetase, putative [Ricinus communis]
136	1	NCBInr	gi|33085743	66	12071	2	1	2	1	0.28	3-methylcrotonyl-CoA carboxylase [Solanum aculeastrum]
137	1	NCBInr	gi|410633	66	60124	7	4	6	3	0.24	cytochrome c reductase-processing peptidase subunit I, MPP subunit I, P55 [potatoes, var. Marfona, tuber, Peptide Mitochondrial, 534 aa]
138	1	NCBInr	gi|75252690	65	103978	2	1	2	1	0.03	RecName: Full=DNA gyrase subunit A, chloroplastic/mitochondrial; Flags: Precursor
139	1	NCBInr	gi|15240349	65	138584	6	3	5	3	0.07	5-oxoprolinase [Arabidopsis thaliana]
139	2	NCBInr	gi|30278194	50	140164	4	3	3	3	0.07	hypothetical protein SELMODRAFT_98098 [Selaginella moellendorffii]
139	3	NCBInr	gi|12552924	50	153187	5	3	4	3	0.07	hypothetical protein OsI_05339 [Oryza sativa Indica Group]
140	1	NCBInr	gi|1169238	65	57089	2	2	2	2	0.12	RecName: Full=Glutamate decarboxylase; Short=GAD [Petunia x hybrida]
141	1	NCBInr	gi|11074056	56	58658	2	2	2	2	0.12	glycyl-tRNA synthetase [Arabidopsis thaliana]
142	1	NCBInr	gi|75334880	65	45386	1	1	1	1	0.07	RecName: Full=Polyadenylate-binding protein RBP45; Short=Poly(A)-binding protein RBP45; AltName: Full=RNA-binding protein 45; Short=NplRBP45
143	1	NCBInr	gi|22544001	65	40740	3	1	3	1	0.08	PREDICTED: isocitrate dehydrogenase [NAD] catalytic subunit 5, mitochondrial-like [Vitis vinifera]
144	1	NCBInr	gi|22394954	64	83062	2	1	2	1	0.04	unknown [Zea mays]
145	1	NCBInr	gi|29773671	64	83207	2	1	2	1	0.04	unnamed protein product [Vitis vinifera]
146	1	NCBInr	gi|22409895	64	53404	3	1	3	1	0.06	hypothetical protein POPTR_0008s09390g [Populus trichocarpa]
147	1	NCBInr	gi|22546096	64	110671	9	3	8	3	0.09	PREDICTED: aconitate hydratase 2, mitochondrial [Vitis vinifera]
147	2	NCBInr	gi|35654282	62	108249	10	3	8	3	0.09	PREDICTED: aconitate hydratase 2, mitochondrial-like isoform X1 [Glycine max]
148	1	NCBInr	gi|25556873	63	75151	7	2	7	2	0.09	acyl-CoA oxidase, putative [Ricinus communis]
149	1	NCBInr	gi|22410320	63	59939	3	1	2	1	0.05	C2 domain-containing family protein [Populus trichocarpa]
150	1	NCBInr	gi|21818532	63	77539	4	1	3	1	0.04	hypothetical protein OsI_35270 [Oryza sativa Indica Group]
151	1	NCBInr	gi|469072	62	16792	4	2	2	2	0.44	RNA-binding gricine-rich protein-1c [Nicotiana sylvestris]
151	2	NCBInr	gi|6911146	56	16312	5	2	2	2	0.46	putative glycine-rich RNA-binding protein 2 [Catharanthus roseus]
152	1	NCBInr	gi|35649599	62	65604	3	1	3	1	0.05	PREDICTED: serine/threonine-protein kinase STN7, chloroplastic-like [Glycine max]
153	1	NCBInr	gi|24204133	62	143888	2	1	2	1	0.02	hypothetical protein SORBIDRAFT_01g038917 [Sorghum bicolor]
154	1	NCBInr	gi|22545627	61	55430	4	1	4	1	0.06	PREDICTED: argininosuccinate synthase, chloroplastic-like [Vitis vinifera]
155	1	NCBInr	gi|19715905	61	106258	3	1	3	1	0.03	NADPH oxidase [Nicotiana tabacum]
156	1	NCBInr	gi|40457328	61	47782	4	1	4	1	0.07	glutamine synthetase GS58 [Nicotiana attenuata]
157	1	NCBInr	gi|15946248	61	36689	3	1	3	1	0.09	predicted protein [Chlamydomonas reinhardtii]
158	1	NCBInr	gi|14783826	61	83791	5	2	5	2	0.08	hypothetical protein VITISV_042412 [Vitis vinifera]
159	1	NCBInr	gi|35655340	60	87664	3	1	3	1	0.04	PREDICTED: protein ACCUMULATION AND REPLICATION OF CHLOROPLASTS 6, chloroplastic-like isoform X1 [Glycine max]
160	1	NCBInr	gi|493723	60	26548	3	1	2	1	0.13	photosystem I light-harvesting chlorophyll a/b-binding protein [Nicotiana tabacum]
161	1	NCBInr	gi|21535791	60	133241	12	2	10	2	0.05	putative carbamoyl phosphate synthase large subunit [Nicotiana tabacum]
162	1	NCBInr	gi|23558747	60	29111	3	1	3	1	0.11	14-3-3 protein [Nicotiana tabacum]
163	1	NCBInr	gi|25084169	59	72658	4	2	4	2	0.09	Unknown protein [Arabidopsis thaliana]
164	1	NCBInr	gi|15229938	59	62335	2	1	2	1	0.05	uncharacterized protein [Arabidopsis thaliana]
165	1	NCBInr	gi|21397266	59	25622	2	1	2	1	0.13	Putative small heat shock protein [Oryza sativa Japonica Group]
166	1	NCBInr	gi|9858778	58	77984	1	1	1	1	0.04	BAC19.10 [Solanum lycopersicum]
167	1	NCBInr	gi|22544223	58	101445	1	1	1	1	0.03	PREDICTED: puromycin-sensitive aminopeptidase-like [Vitis vinifera]
168	1	NCBInr	gi|35716781	58	159466	4	1	4	1	0.02	PREDICTED: probable phosphoribosylformylglycinamidine synthase, chloroplastic/mitochondrial-like [Brachypodium distachyon]
169	1	NCBInr	gi|25864460	58	86240	4	1	4	1	0.04	putative threonyl-tRNA synthetase [Oryza sativa Indica Group]
170	1	NCBInr	gi|52076499	58	72777	3	1	3	1	0.05	putative Xaa-Pro aminopeptidase 2 [Oryza sativa Japonica Group]
171	1	NCBInr	gi|35749910	58	76071	3	1	3	1	0.04	D-tagatose-1,6-bisphosphate aldolase subunit gatY [Medicago truncatula]
172	1	NCBInr	gi|30804444	57	36186	2	1	2	1	0.09	mitochondrial uncoupling protein 3 [Zea mays]
173	1	NCBInr	gi|3021510	57	58968	4	1	4	1	0.06	glucose-6-phosphate dehydrogenase [Nicotiana tabacum]
174	1	NCBInr	gi|22407094	57	25265	1	1	1	1	0.13	delta-tonoplast intrinsic family protein [Populus trichocarpa]
175	1	NCBInr	gi|35053944	57	52546	2	1	2	1	0.06	st3 protein [Solanum lycopersicum]
176	1	NCBInr	gi|35824877	57	31060	2	2	1	1	0.23	uncharacterized protein LOC100787304 [Glycine max]
177	1	NCBInr	gi|11548879	57	57788	2	1	2	1	0.06	Os12g0515400 [Oryza sativa Japonica Group]
178	1	NCBInr	gi|19329070	56	66084	4	1	4	1	0.05	putative isopropylmalate synthase [Capsicum annuum]
179	1	NCBInr	gi|14334994	56	50782	2	1	2	1	0.06	AT3g42050/F4M19_10 [Arabidopsis thaliana]
180	1	NCBInr	gi|15946346	56	61420	2	1	2	1	0.05	predicted protein [Chlamydomonas reinhardtii]
181	1	NCBInr	gi|94962375	56	46104	1	1	1	1	0.07	putative GDP-mannose pyrophosphorylase [Linum usitatissimum]
182	1	NCBInr	gi|35980755	56	31669	3	1	3	1	0.11	uncharacterized protein LOC100782805 [Glycine max]
183	1	NCBInr	gi|18920396	56	13642	7	3	3	1	0.56	s/s2 [Nicotiana benthamiana]
184	1	NCBInr	gi|50838963	56	122928	3	1	2	1	0.03	putative nucleotide-binding leucine-rich-repeat protein [Oryza sativa Japonica Group]
185	1	NCBInr	gi|55283789	55	40112	2	1	2	1	0.08	hypothetical protein CHLNCDRAFT_142745 [Chlorella variabilis]
186	1	NCBInr	gi|16807041	55	46842	3	1	3	1	0.07	predicted protein [Physcomitrella patens]
187	1	NCBInr	gi|6652878	55	48276	1	1	1	1	0.07	26S proteasome AAA-ATPase subunit RPT1a [Arabidopsis thaliana]
188	1	NCBInr	gi|21190650	55	60753	8	1	7	1	0.05	pyruvate decarboxylase [Gossypium hirsutum]
189	1	NCBInr	gi|25556249	55	96853	6	1	6	1	0.03	trehalose-6-phosphate synthase, putative [Ricinus communis]
190	1	NCBInr	gi|35053520	55	112813	3	2	3	2	0.06	insulin degrading enzyme [Solanum lycopersicum]
191	1	NCBInr	gi|11848661	54	52714	6	3	4	3	0.2	unknown [Populus trichocarpa]
192	1	NCBInr	gi|35650846	54	76289	4	2	4	2	0.09	PREDICTED: serine protease SPPA, chloroplastic-like [Glycine max]
193	1	NCBInr	gi|34160489	53	26463	2	1	2	1	0.12	ethylene-responsive element binding protein 1 [Hevea brasiliensis]
194	1	NCBInr	gi|25554295	53	42718	5	1	4	1	0.08	NAD dependent epimerase/dehydratase, putative [Ricinus communis]
195	1	NCBInr	gi|35749917	53	132895	3	2	3	2	0.05	Transcriptional repressor NF-X1-like protein [Medicago truncatula]
196	1	NCBInr	gi|46389753	53	42429	4	1	4	1	0.08	hypothetical protein [Nicotiana tabacum]
197	1	NCBInr	gi|45935135	53	120710	4	1	4	1	0.03	putative adapitin protein [Ipomoea trifida]
198	1	NCBInr	gi|55281691	53	74153	2	1	2	1	0.04	hypothetical protein CHLNCDRAFT_36787, partial [Chlorella variabilis]
199	1	NCBInr	gi|29782473	52	109602	2	1	2	1	0.03	hypothetical protein ARALYDRAFT_904119 [Arabidopsis lyrata subsp. lyrata]
200	1	NCBInr	gi|35053465	52	99666	4	1	4	1	0.03	trehalose-6-phosphate synthase [Solanum lycopersicum]
201	1	NCBInr	gi|29779773	52	65417	2	1	2	1	0.05	hypothetical protein ARALYDRAFT_496942 [Arabidopsis lyrata subsp. lyrata]
202	1	NCBInr	gi|35747115	52	34891	1	1	1	1	0.1	hypothetical protein MTR_4g044100 [Medicago truncatula]
203	1	NCBInr	gi|46040752	52	30780	3	2	3	2	0.23	PREDICTED: mitochondrial carnitine/acylcarnitine carrier-like protein-like isoform 1 [Solanum lycopersicum]
204	1	NCBInr	gi|15231113	52	13618	1	1	1	1	0.25	paraquat downregulated protein [Arabidopsis thaliana]
205	1	NCBInr	gi|35748296	52	138353	5	1	5	1	0.02	hypothetical protein MTR_5g017640 [Medicago truncatula]
206	1	NCBInr	gi|25558029	52	70255	6	1	5	1	0.05	arginyl-tRNA synthetase, putative [Ricinus communis]
207	1	NCBInr	gi|25555101	52	110068	1	1	1	1	0.03	catalytic, putative [Ricinus communis]
208	1	NCBInr	gi|25557257	43	88119	6	2	6	2	0.08	oligopeptidase A, putative [Ricinus communis]
209	1	NCBInr	gi|30278895	52	53694	2	1	2	1	0.06	hypothetical protein SELMODRAFT_267963 [Selaginella moellendorffii]
210	1	NCBInr	gi|35656740	51	61008	1	1	1	1	0.05	PREDICTED: serine/threonine-protein phosphatase 5 isoform X1 [Glycine max]
211	1	NCBInr	gi|21707542	51	23771	2	1	2	1	0.14	unknown [Medicago truncatula]
212	1	NCBInr	gi|32649316	51	60572	4	1	3	1	0.05	predicted protein [Hordeum vulgare subsp. vulgare]
213	1	NCBInr	gi|4539327	51	95726	3	1	3	1	0.03	putative proton pump [Arabidopsis thaliana]
214	1	NCBInr	gi|35653163	51	122448	2	1	2	1	0.03	PREDICTED: protein transport protein SEC31-like isoformX1 [Glycine max]
215	1	NCBInr	gi|22795909	51	14526	4	1	4	1	0.23	ATP synthase epsilon subunit [Cardiopteris quinqueloba]
216	1	NCBInr	gi|77554944	51	56177	2	1	2	1	0.06	Bifunctional aminoacyl-tRNA synthetase, putative, expressed [Oryza sativa Japonica Group]
217	1	NCBInr	gi|26852776	51	59220	6	1	6	1	0.06	biotin carboxylase [Arachis hypogaea]
218	1	NCBInr	gi|25564791	50	44768	4	1	4	1	0.07	unknown [Glycine max]
219	1	NCBInr	gi|35748596	50	95789	5	1	5	1	0.03	AP-1 complex subunit gamma-1 [Medicago truncatula]
220	1	NCBInr	gi|35746647	50	49777	3	1	3	1	0.07	Protein lunapark [Medicago truncatula]
221	1	NCBInr	gi|82569448	50	76072	3	1	3	1	0.04	putative medium chain acyl-CoA oxidase [Malus domestica]
222	1	NCBInr	gi|30880624	50	174988	5	1	2	1	0.02	putative transcription regulatory protein (ISS) [Ostreococcus tauri]
223	1	NCBInr	gi|11546812	50	77454	1	1	1	1	0.04	Os06g0486000 [Oryza sativa Japonica Group]
224	1	NCBInr	gi|10798640	50	32175	2	1	2	1	0.1	mitochondrial 2-oxoglutarate/malate carrier protein [Nicotiana tabacum]
225	1	NCBInr	gi|29773945	50	139000	5	2	4	2	0.05	unnamed protein product [Vitis vinifera]
226	1	NCBInr	gi|1743354	50	59698	8	1	7	1	0.06	aldehyde dehydrogenase (NAD+) [Nicotiana tabacum]
227	1	NCBInr	gi|4680249	49	49711	7	1	6	1	0.07	elongation factor 1-alpha 1 [Lilium longiflorum]
228	1	NCBInr	gi|6664318	49	58219	1	1	1	1	0.06	T27G7.17 [Arabidopsis thaliana]
229	1	NCBInr	gi|16069057	49	23579	3	1	3	1	0.14	aspartyl transcarbamylase, partial [Citrus japonica var. margarita]
230	1	NCBInr	gi|55284352	49	288998	2	1	2	1	0.01	hypothetical protein CHLNCDRAFT_50237 [Chlorella variabilis]
231	1	NCBInr	gi|14777495	49	147652	3	1	3	1	0.02	hypothetical protein VITISV_010378 [Vitis vinifera]
232	1	NCBInr	gi|35947944	49	75367	5	1	5	1	0.04	PREDICTED: ABC transporter F family member 1-like isoform 1 [Vitis vinifera]
233	1	NCBInr	gi|11480425	49	21066	4	1	3	1	0.16	ATP synthase CF0 subunit I [Morus indica]
234	1	NCBInr	gi|49616715	49	67028	6	2	5	2	0.1	mitochondrial L-galactono-1,4-lactone dehydrogenase [Rosa roxburghii]
235	1	NCBInr	gi|75335895	49	44402	4	2	4	2	0.15	RecName: Full=Oligouridylate-binding protein 1; Short=NpUBP1; AltName: Full=Polyuridylate-binding protein UBP1; Short=Poly(U)-binding protein UBP1
236	1	NCBInr	gi|30278348	48	132314	3	1	3	1	0.02	ATP-binding cassette transporter [Selaginella moellendorffii]
237	1	NCBInr	gi|16802127	48	76609	2	1	2	1	0.04	predicted protein [Physcomitrella patens]
238	1	NCBInr	gi|82623421	48	10678	2	1	1	1	0.32	hypothetical protein [Solanum tuberosum]
239	1	NCBInr	gi|115575	48	111160	5	1	5	1	0.03	RecName: Full=Phosphoenolpyruvate carboxylase 1; Short=PEPC 1; Short=PEPCase 1
240	1	NCBInr	gi|17298145	48	41544	2	1	2	1	0.08	26S proteasome regulatory particle triple-A ATPase subunit3 [Oryza sativa Japonica Group]
241	1	NCBInr	gi|25554382	48	47906	2	1	2	1	0.07	xylulose kinase, putative [Ricinus communis]
242	1	NCBInr	gi|2829867	48	91343	3	1	3	1	0.04	Hypothetical protein [Arabidopsis thaliana]
243	1	NCBInr	gi|14785485	48	86537	4	1	4	1	0.04	hypothetical protein VITISV_001333 [Vitis vinifera]
244	1	NCBInr	gi|15814494	48	16499	2	1	2	1	0.2	putative alcohol dehydrogenase class III [Solanum ochranthum]
245	1	NCBInr	gi|22543358	48	92136	9	1	8	1	0.04	PREDICTED: probable methionyl-tRNA synthetase [Vitis vinifera]
246	1	NCBInr	gi|14781480	48	65915	4	1	4	1	0.05	hypothetical protein VITISV_007906 [Vitis vinifera]
247	1	NCBInr	gi|30284780	48	238599	6	1	6	1	0.01	hypothetical protein VOLCADRAFT_96280 [Volvox carteri f. nagariensis]
248	1	NCBInr	gi|22414261	48	50857	3	1	3	1	0.06	CBL-interacting protein kinase 24 [Populus trichocarpa]
249	1	NCBInr	gi|14777633	48	133456	3	1	3	1	0.02	hypothetical protein VITISV_000078 [Vitis vinifera]
250	1	NCBInr	gi|14534600	47	56342	2	1	1	1	0.06	predicted protein [Ostreococcus lucimarinus CCE9901]
251	1	NCBInr	gi|15227112	47	116437	3	1	3	1	0.03	zinc finger CCCH domain-containing protein 31 [Arabidopsis thaliana]
252	1	NCBInr	gi|15948613	47	112928	2	1	2	1	0.03	histone methyltransferase [Chlamydomonas reinhardtii]
253	1	NCBInr	gi|56821484	47	37668	1	1	1	1	0.09	bifunctional L-3-cyanoalanine synthase/cysteine synthase 2, mitochondrial [Solanum tuberosum]
254	1	NCBInr	gi|36106855	47	6099	1	1	1	1	0.59	hypothetical protein CL667Contig1_03, partial [Pinus radiata]
255	1	NCBInr	gi|25557580	47	98866	8	2	8	2	0.07	ATP-dependent protease La, putative [Ricinus communis]
256	1	NCBInr	gi|430947	47	29085	3	1	3	1	0.11	PSI type III chlorophyll a/b-binding protein [Arabidopsis thaliana]
257	1	NCBInr	gi|35053531	47	73150	2	1	2	1	0.04	Xaa-Pro aminopeptidase 2 [Solanum lycopersicum]
258	1	NCBInr	gi|29781252	47	26100	2	1	2	1	0.13	DNA binding protein [Arabidopsis lyrata subsp. lyrata]
259	1	NCBInr	gi|6580146	47	93529	1	1	1	1	0.04	putative protein [Arabidopsis thaliana]
260	1	NCBInr	gi|35053895	46	139933	2	1	2	1	0.02	starch synthase III [Solanum lycopersicum]
261	1	NCBInr	gi|25556323	46	34821	2	1	2	1	0.1	mitochondrial dicarboxylate carrier protein, putative [Ricinus communis]
262	1	NCBInr	gi|11544722	46	41278	2	1	2	1	0.08	Os02g0608900 [Oryza sativa Japonica Group]
263	1	NCBInr	gi|77641401	46	27490	3	1	3	1	0.12	I2 [Nicotiana tabacum]
264	1	NCBInr	gi|10592299	46	93222	6	1	2	1	0.04	TIR-NBS type disease resistance protein [Populus trichocarpa]
265	1	NCBInr	gi|12597828	46	103815	7	1	7	1	0.03	epsilon-adaptin, putative [Arabidopsis thaliana]
266	1	NCBInr	gi|14786607	45	108280	3	1	3	1	0.03	hypothetical protein VITISV_042065 [Vitis vinifera]
267	1	NCBInr	gi|2529378	45	20683	3	1	2	1	0.16	ribulose 1,5-bisphosphate carboxylase small subunit [Spinacia oleracea]
268	1	NCBInr	gi|25555766	45	35028	1	1	1	1	0.09	hypothetical protein RCOM_0865550 [Ricinus communis]
269	1	NCBInr	gi|22545955	45	77229	1	1	1	1	0.04	PREDICTED: long chain acyl-CoA synthetase 9, chloroplastic [Vitis vinifera]
270	1	NCBInr	gi|16799991	45	37250	2	1	2	1	0.09	predicted protein [Physcomitrella patens]
271	1	NCBInr	gi|35748968	45	36698	1	1	1	1	0.09	hypothetical protein MTR_5g064140 [Medicago truncatula]
272	1	NCBInr	gi|85068608	45	58091	3	1	3	1	0.06	CYP98A33v1 [Nicotiana tabacum]
273	1	NCBInr	gi|32765545	45	40463	6	1	5	1	0.08	putative S-adenosylmethionine synthetase, partial [Brassica oleracea var. capitata]
274	1	NCBInr	gi|25722262	45	21207	1	1	1	1	0.16	phytophthora-inhibited protease 1-like protein [Nicotiana benthamiana]
275	1	NCBInr	gi|403023	45	43962	3	2	2	2	0.16	phosphate translocator [Nicotiana tabacum]
276	1	NCBInr	gi|29774254	45	58996	2	1	2	1	0.06	unnamed protein product [Vitis vinifera]
277	1	NCBInr	gi|11114513	45	44865	2	1	2	1	0.07	maturase K [Misodendrum gayanum]
278	1	NCBInr	gi|22546818	44	36793	1	1	1	1	0.09	PREDICTED: peroxidase 17 [Vitis vinifera]
279	1	NCBInr	gi|30873730	44	84393	2	1	2	1	0.04	cellulose synthase-like protein H1 [Avena sativa]
280	1	NCBInr	gi|16460553	44	131828	8	1	8	1	0.02	CM0545.290.nc [Lotus japonicus]
281	1	NCBInr	gi|11484884	41	47160	5	2	5	2	0.14	DnaJ-like protein [Setaria italica]
282	1	NCBInr	gi|35949396	44	104138	4	1	4	1	0.03	PREDICTED: chaperone protein ClpD, chloroplastic-like [Vitis vinifera]
283	1	NCBInr	gi|5734440	44	57938	5	1	3	1	0.06	hexose transporter [Solanum lycopersicum]
284	1	NCBInr	gi|32650038	44	66639	2	1	2	1	0.05	predicted protein [Hordeum vulgare subsp. vulgare]
285	1	NCBInr	gi|30284165	44	687181	10	1	10	1		hypothetical protein VOLCADRAFT_118102 [Volvox carteri f. nagariensis]
286	1	NCBInr	gi|34950270	44	14318	2	1	2	1	0.24	delta 1-pyrroline-5-carboxylate synthetase, partial [Nicotiana benthamiana]
287	1	NCBInr	gi|35947530	43	99303	4	1	4	1	0.03	PREDICTED: coatomer subunit gamma-2-like [Vitis vinifera]
288	1	NCBInr	gi|16805234	43	59116	6	1	6	1	0.06	predicted protein [Physcomitrella patens]
289	1	NCBInr	gi|30327227	43	58137	2	1	2	1	0.06	predicted protein [Micromonas pusilla CCMP1545]
290	1	NCBInr	gi|231610	43	41706	5	1	5	1	0.08	RecName: Full=ATP synthase gamma chain, chloroplastic; AltName: Full=F-ATPase gamma subunit; Flags: Precursor
291	1	NCBInr	gi|83320523	43	73769	4	1	4	1	0.04	ACS1 [Ricinus communis]
292	1	NCBInr	gi|31376049	43	78959	2	1	2	1	0.04	NADPH-P450 reductase 1 [Zingiber officinale]
293	1	NCBInr	gi|29773885	43	103869	3	1	3	1	0.03	unnamed protein product [Vitis vinifera]
294	1	NCBInr	gi|35654950	43	91336	6	1	6	1	0.04	PREDICTED: dynamin-related protein 3A-like [Glycine max]
295	1	NCBInr	gi|30283330	43	337152	1	1	1	1	0.01	hypothetical protein VOLCADRAFT_103835 [Volvox carteri f. nagariensis]
296	1	NCBInr	gi|24208931	42	114721	3	1	3	1	0.03	hypothetical protein SORBIDRAFT_09g001850 [Sorghum bicolor]
297	1	NCBInr	gi|31741595	42	92531	2	1	2	1	0.04	nematode resistance-like protein [Prunus cerasifera]
298	1	NCBInr	gi|55282018	42	45993	2	1	2	1	0.07	hypothetical protein CHLNCDRAFT_36420 [Chlorella variabilis]
299	1	NCBInr	gi|22121982	41	62270	4	3	3	3	0.17	glutamate/malate translocator [Nicotiana tabacum]
300	1	NCBInr	gi|121291	42	33694	3	1	3	1	0.1	RecName: Full=Glucose-1-phosphate adenylyltransferase large subunit; AltName: Full=ADP-glucose pyrophosphorylase; AltName: Full=ADP-glucose synthase; AltName: Full=AGPase S; AltName: Full=Alpha-D-glucose-1-phosphate adenyl transferase, partial [Trit
301	1	NCBInr	gi|15625454	42	22154	4	1	3	1	0.15	4,5-DOPA dioxygenase extradiol, partial [Nicotiana benthamiana]
302	1	NCBInr	gi|35651690	42	69059	1	1	1	1	0.05	PREDICTED: translation initiation factor eIF-2B subunit delta-like isoform X1 [Glycine max]
303	1	NCBInr	gi|35715386	42	115830	5	1	5	1	0.03	PREDICTED: protein transport protein Sec24-like At4g32640-like [Brachypodium distachyon]
304	1	NCBInr	gi|22331076	42	82450	1	1	1	1	0.04	Subtilase family protein [Arabidopsis thaliana]
305	1	NCBInr	gi|35752110	42	64523	1	1	1	1	0.05	hypothetical protein MTR_8g104130 [Medicago truncatula]
306	1	NCBInr	gi|11037779	42	30485	5	1	4	1	0.11	chloroplast pigment-binding protein CP26 [Nicotiana tabacum]
307	1	NCBInr	gi|35053988	42	118705	4	1	4	1	0.03	auto-inhibited Ca2 -transporting ATPase 10 [Solanum lycopersicum]
308	1	NCBInr	gi|127083	41	22878	3	2	2	1	0.31	RecName: Full=ATP synthase protein MI25; AltName: Full=ORF 25
309	1	NCBInr	gi|226121	41	39194	3	1	3	1	0.08	glucan endoglucosidase
310	1	NCBInr	gi|54536058	41	61382	3	1	3	1	0.05	T-complex protein, eta subunit [Coccomyxa subellipsoidea C-169]
311	1	NCBInr	gi|21569437	41	49925	3	1	3	1	0.07	unnamed protein product [Oryza sativa Japonica Group]
312	1	NCBInr	gi|60752251	41	61693	3	1	3	1	0.05	non-intrinsic ABC protein [Nicotiana benthamiana]
313	1	NCBInr	gi|10870761	40	72535	1	1	1	1	0.05	DnaJ domain containing protein, expressed [Oryza sativa Japonica Group]
314	1	NCBInr	gi|76160968	40	25232	1	1	1	1	0.13	unknown [Solanum tuberosum]
315	1	NCBInr	gi|84579414	40	65674	2	1	2	1	0.05	Lactuca sativa carotenoid cleavage dioxygenase 1
316	1	NCBInr	gi|35747820	40	76566	3	1	3	1	0.04	TBC1 domain family member [Medicago truncatula]
317	1	NCBInr	gi|17185467	40	109154	4	1	4	1	0.03	putative 26S proteasome subunit RPN2a [Capsicum chinense]
318	1	NCBInr	gi|15946861	40	32715	1	1	1	1	0.1	predicted protein [Chlamydomonas reinhardtii]
319	1	NCBInr	gi|14785515	40	273098	9	1	9	1	0.01	hypothetical protein VITISV_009673 [Vitis vinifera]
320	1	NCBInr	gi|21272303	40	99300	6	1	6	1	0.03	uncharacterized protein LOC100194138 [Zea mays]
321	1	NCBInr	gi|5902707	40	72934	5	1	5	1	0.05	RecName: Full=Zeaxanthin epoxidase, chloroplastic; Flags: Precursor
322	1	NCBInr	gi|15238313	40	45010	3	1	2	1	0.07	mitochondrial transcription termination factor family protein [Arabidopsis thaliana]
323	1	NCBInr	gi|29783495	39	107909	5	1	5	1	0.03	hypothetical protein ARALYDRAFT_342166 [Arabidopsis lyrata subsp. lyrata]
324	1	NCBInr	gi|46389755	39	98599	2	1	2	1	0.03	ALG2-interacting protein X [Nicotiana tabacum]
325	1	NCBInr	gi|35752145	39	89065	1	1	1	1	0.04	hypothetical protein MTR_8g106170 [Medicago truncatula]
326	1	NCBInr	gi|1495251	39	92358	3	1	3	1	0.04	heat-shock protein [Arabidopsis thaliana]
327	1	NCBInr	gi|16800591	39	124460	3	1	3	1	0.03	predicted protein [Physcomitrella patens]
328	1	NCBInr	gi|11465942	38	27042	1	1	1	1	0.12	ATP synthase CF0 A subunit [Nicotiana tabacum]
329	1	NCBInr	gi|35655055	38	104793	4	1	4	1	0.03	PREDICTED: coatomer subunit beta'-2-like isoform X1 [Glycine max]
330	1	NCBInr	gi|35712464	38	61414	6	1	6	1	0.05	PREDICTED: pyrophosphate--fructose 6-phosphate 1-phosphotransferase subunit beta-like [Brachypodium distachyon]
331	1	NCBInr	gi|35711364	38	16056	3	1	3	1	0.21	PREDICTED: NADH dehydrogenase [ubiquinone] 1 alpha subcomplex subunit 13-B-like [Brachypodium distachyon]
332	1	NCBInr	gi|25557706	38	78380	5	2	5	2	0.09	Phenylalanine ammonia-lyase, putative [Ricinus communis]
333	1	NCBInr	gi|15947071	38	77101	1	1	1	1	0.04	predicted protein [Chlamydomonas reinhardtii]
334	1	NCBInr	gi|35652042	38	57838	9	2	9	2	0.12	PREDICTED: DEAD-box ATP-dependent RNA helicase 8-like [Glycine max]
335	1	NCBInr	gi|30276101	38	53698	1	1	1	1	0.06	hypothetical protein SELMODRAFT_438664 [Selaginella moellendorffii]
336	1	NCBInr	gi|14783368	37	55600	1	1	1	1	0.06	hypothetical protein VITISV_030649 [Vitis vinifera]
337	1	NCBInr	gi|35746322	37	60138	1	1	1	1	0.05	E3 ubiquitin-protein ligase RGLG2 [Medicago truncatula]
338	1	NCBInr	gi|35749955	37	68786	1	1	1	1	0.05	hypothetical protein MTR_6g074960 [Medicago truncatula]
339	1	NCBInr	gi|1255951	37	60221	1	1	1	1	0.05	PS60 [Nicotiana tabacum]
340	1	NCBInr	gi|17025882	37	16838	1	1	1	1	0.2	asparagine synthetase [Nicotiana tabacum]
341	1	NCBInr	gi|56717487	37	51931	2	1	2	1	0.06	hypothetical protein EUTSA_v10013449mg [Eutrema salsugineum]
342	1	NCBInr	gi|52531408	37	44261	2	1	2	1	0.07	Hop-interacting protein THI032 [Solanum lycopersicum]
343	1	NCBInr	gi|22409855	36	65811	4	2	4	2	0.1	diminuto family protein [Populus trichocarpa]
344	1	NCBInr	gi|22543175	36	79157	2	1	2	1	0.04	PREDICTED: glyoxysomal fatty acid beta-oxidation multifunctional protein MFP-a [Vitis vinifera]
345	1	NCBInr	gi|22413532	36	34122	2	1	2	1	0.1	hypothetical protein POPTR_0015s03450g [Populus trichocarpa]
346	1	NCBInr	gi|30283085	36	60907	3	1	3	1	0.05	hypothetical protein VOLCADRAFT_79395 [Volvox carteri f. nagariensis]
347	1	NCBInr	gi|11027745	36	20867	1	1	1	1	0.16	microtubule-associated protein [Populus tremula x Populus tremuloides]
348	1	NCBInr	gi|35653962	36	57290	2	1	2	1	0.06	PREDICTED: internal alternative NAD(P)H-ubiquinone oxidoreductase A1, mitochondrial-like [Glycine max]
349	1	NCBInr	gi|11544647	36	88204	1	1	1	1	0.04	Os02g0529900 [Oryza sativa Japonica Group]
350	1	NCBInr	gi|11548149	36	35409	4	1	4	1	0.09	Os10g0320400 [Oryza sativa Japonica Group]
351	1	NCBInr	gi|32749327	36	22231	5	1	4	1	0.15	non-intrinsic ABC protein [Solanum nigrum]
352	1	NCBInr	gi|1217601	36	15599	1	1	1	1	0.22	PSI-E subunit of photosystem I [Nicotiana sylvestris]
353	1	NCBInr	gi|29608968	35	175630	7	1	7	1	0.02	unnamed protein product [Vitis vinifera]
354	1	NCBInr	gi|22264082	35	28223	1	1	1	1	0.12	hypothetical protein OsJ_27845 [Oryza sativa Japonica Group]
355	1	NCBInr	gi|25558062	35	113159	4	1	4	1	0.03	alanyl-tRNA synthetase, putative [Ricinus communis]
356	1	NCBInr	gi|25555790	35	47166	2	1	2	1	0.07	Ethanolamine-phosphate cytidylyltransferase, putative [Ricinus communis]
357	1	NCBInr	gi|14777289	35	99771	5	1	4	1	0.03	hypothetical protein VITISV_012143 [Vitis vinifera]
358	1	NCBInr	gi|71370259	35	31837	3	1	3	1	0.1	PHB2 [Nicotiana benthamiana]
359	1	NCBInr	gi|30880439	35	75062	1	1	1	1	0.04	glutamine-fructose-6-phosphate transaminase 2 (ISS) [Ostreococcus tauri]
360	1	NCBInr	gi|15946952	35	42558	1	1	1	1	0.08	predicted protein [Chlamydomonas reinhardtii]
361	1	NCBInr	gi|14785624	34	182766	5	1	5	1	0.02	hypothetical protein VITISV_026006 [Vitis vinifera]
362	1	NCBInr	gi|14776975	34	10463	1	1	1	1	0.33	hypothetical protein VITISV_008848 [Vitis vinifera]
363	1	NCBInr	gi|14777231	34	49199	2	1	2	1	0.07	hypothetical protein VITISV_044304 [Vitis vinifera]
364	1	NCBInr	gi|11544602	34	89053	4	1	2	1	0.04	Os02g0461800 [Oryza sativa Japonica Group]
365	1	NCBInr	gi|30280018	34	70229	2	1	2	1	0.05	hypothetical protein SELMODRAFT_421325 [Selaginella moellendorffii]
366	1	NCBInr	gi|24209693	34	129381	4	1	4	1	0.03	hypothetical protein SORBIDRAFT_10g028970 [Sorghum bicolor]
367	1	NCBInr	gi|33146982	34	18520	1	1	1	1	0.18	hypothetical protein [Oryza sativa Japonica Group]
368	1	NCBInr	gi|11683024	34	38213	1	1	1	1	0.09	unknown [Arabidopsis thaliana]
369	1	NCBInr	gi|10971548	34	58108	5	1	5	1	0.06	cinnamate-4-hydroxylase [Cucumis sativus]
370	1	NCBInr	gi|15237785	34	34389	1	1	1	1	0.1	26S proteasome non-ATPase regulatory subunit 14 [Arabidopsis thaliana]
371	1	NCBInr	gi|29780756	34	53914	1	1	1	1	0.06	hypothetical protein ARALYDRAFT_488388 [Arabidopsis lyrata subsp. lyrata]
372	1	NCBInr	gi|410634	34	59463	3	2	3	2	0.11	cytochrome c reductase-processing peptidase subunit II, MPP subunit II, P53 [potatoes, var. Marfona, tuber, Peptide Mitochondrial, 530 aa]
373	1	NCBInr	gi|29608878	33	19200	1	1	1	1	0.18	unnamed protein product [Vitis vinifera]
374	1	NCBInr	gi|396591	33	39660	4	1	4	1	0.08	catechol O-methyltransferase [Nicotiana tabacum]
375	1	NCBInr	gi|68067963	33	24708	2	1	2	1	0.14	RecName: Full=Cytochrome b6-f complex iron-sulfur subunit, chloroplastic; AltName: Full=Plastohydroquinone:plastocyanin oxidoreductase iron-sulfur protein; AltName: Full=Rieske iron-sulfur protein; Short=ISP; Short=RISP; Flags: Precursor [Spinacia o
376	1	NCBInr	gi|54536530	33	21716	1	1	1	1	0.15	hypothetical protein COCSUDRAFT_15898, partial [Coccomyxa subellipsoidea C-169]
377	1	NCBInr	gi|35744399	32	154685	3	1	3	1	0.02	Tripeptidyl-peptidase [Medicago truncatula]
378	1	NCBInr	gi|54535922	32	83607	2	1	2	1	0.04	hypothetical protein COCSUDRAFT_67416 [Coccomyxa subellipsoidea C-169]
379	1	NCBInr	gi|56783740	32	22943	1	1	1	1	0.15	unknown protein [Oryza sativa Japonica Group]
380	1	NCBInr	gi|25555905	32	55513	1	1	1	1	0.06	eukaryotic translation initiation factor 2c, putative [Ricinus communis]
381	1	NCBInr	gi|28309938	32	90777	4	1	4	1	0.04	microtubule-associated protein [Nicotiana benthamiana]
382	1	NCBInr	gi|15704275	31	92814	6	1	6	1	0.04	sucrose sythase [Nicotiana langsdorffii x Nicotiana sanderae]
383	1	NCBInr	gi|35947970	31	81316	3	1	3	1	0.04	PREDICTED: methylcrotonoyl-CoA carboxylase subunit alpha, mitochondrial-like [Vitis vinifera]
384	1	NCBInr	gi|14967620	31	39135	4	1	4	1	0.08	mitochondrial phosphate translocator [Ipomoea tricolor]
385	1	NCBInr	gi|14783817	31	92648	1	1	1	1	0.04	hypothetical protein VITISV_011748 [Vitis vinifera]
386	1	NCBInr	gi|14852478	31	143251	2	1	2	1	0.02	multidrug resistance-associated protein [Fagopyrum esculentum]
387	1	NCBInr	gi|11848919	31	17651	1	1	1	1	0.19	unknown [Populus trichocarpa x Populus deltoides]
388	1	NCBInr	gi|32650225	31	55621	6	1	2	1	0.06	predicted protein [Hordeum vulgare subsp. vulgare]
389	1	NCBInr	gi|25508417	30	61932	2	1	1	1	0.05	predicted protein [Micromonas sp. RCC299]
390	1	NCBInr	gi|25553723	30	97259	1	1	1	1	0.03	phospholipase d beta, putative [Ricinus communis]
391	1	NCBInr	gi|15676384	30	44428	1	1	1	1	0.07	putative reductase [Nicotiana tabacum]
392	1	NCBInr	gi|22261824	30	119255	4	1	4	1	0.03	hypothetical protein OsJ_01386 [Oryza sativa Japonica Group]
393	1	NCBInr	gi|14778238	30	126435	4	1	4	1	0.03	hypothetical protein VITISV_001420 [Vitis vinifera]
394	1	NCBInr	gi|35949443	30	24922	1	1	1	1	0.13	PREDICTED: LOW QUALITY PROTEIN: probable glutathione S-transferase MSR-1-like [Vitis vinifera]
395	1	NCBInr	gi|25553960	30	83858	3	1	3	1	0.04	hypothetical protein RCOM_1497860 [Ricinus communis]
396	1	NCBInr	gi|7573308	30	52304	1	1	1	1	0.06	isocitrate dehydrogenase-like protein [Arabidopsis thaliana]
397	1	NCBInr	gi|48716695	30	32864	1	1	1	1	0.1	unknown protein [Oryza sativa Japonica Group]
398	1	NCBInr	gi|22545642	30	198344	4	1	4	1	0.02	PREDICTED: uncharacterized protein LOC100257713 [Vitis vinifera]
399	1	NCBInr	gi|22542561	30	165167	1	1	1	1	0.02	PREDICTED: alpha-glucan water dikinase, chloroplastic [Vitis vinifera]
400	1	NCBInr	gi|14777157	30	88138	3	1	3	1	0.04	hypothetical protein VITISV_028414 [Vitis vinifera]
401	1	NCBInr	gi|38345241	30	143655	4	1	4	1	0.02	OSJNBb0011N17.2 [Oryza sativa Japonica Group]
402	1	NCBInr	gi|35714592	29	76593	4	1	4	1	0.04	PREDICTED: acyl-coenzyme A oxidase 3, peroxisomal-like [Brachypodium distachyon]
403	1	NCBInr	gi|25557415	29	108658	4	1	4	1	0.03	galactokinase, putative [Ricinus communis]
404	1	NCBInr	gi|29608515	29	289993	3	1	3	1	0.01	unnamed protein product [Vitis vinifera]
405	1	NCBInr	gi|25562934	29	26376	1	1	1	1	0.13	unknown [Glycine max]
406	1	NCBInr	gi|14777374	29	101593	2	1	2	1	0.03	hypothetical protein VITISV_036142 [Vitis vinifera]
407	1	NCBInr	gi|15948587	28	184612	2	1	2	1	0.02	hypothetical protein CHLREDRAFT_167729 [Chlamydomonas reinhardtii]
408	1	NCBInr	gi|8778569	28	93168	6	1	5	1	0.04	F22G5.10 [Arabidopsis thaliana]
409	1	NCBInr	gi|32651685	28	98894	3	1	3	1	0.03	predicted protein [Hordeum vulgare subsp. vulgare]
410	1	NCBInr	gi|11678689	28	43143	1	1	1	1	0.08	unknown [Picea sitchensis]
411	1	NCBInr	gi|30880378	28	45286	1	1	1	1	0.07	Uroporphyrinogen decarboxylase (ISS) [Ostreococcus tauri]
412	1	NCBInr	gi|35947599	28	74759	4	1	4	1	0.04	PREDICTED: uncharacterized aarF domain-containing protein kinase At4g31390, chloroplastic-like [Vitis vinifera]
413	1	NCBInr	gi|22542998	28	110669	4	1	4	1	0.03	PREDICTED: uncharacterized protein KIAA0090 homolog [Vitis vinifera]
414	1	NCBInr	gi|21818754	28	76234	2	1	2	1	0.04	hypothetical protein OsI_00432 [Oryza sativa Indica Group]
415	1	NCBInr	gi|25556547	28	24055	1	1	1	1	0.14	50S ribosomal protein L9, putative [Ricinus communis]
416	1	NCBInr	gi|28864850	28	17801	2	1	2	1	0.19	osmotin-like protein [Solanum tuberosum]
417	1	NCBInr	gi|30881090	28	54691	1	1	1	1	0.06	unnamed protein product [Ostreococcus tauri]
418	1	NCBInr	gi|71726956	27	79232	2	1	2	1	0.04	cytochrome P450 NADPH-reductase [Petunia x hybrida]
419	1	NCBInr	gi|30276047	27	49712	1	1	1	1	0.07	N-acetylglucosaminyltransferase [Selaginella moellendorffii]
420	1	NCBInr	gi|35948125	27	52544	3	1	3	1	0.06	PREDICTED: PAN domain-containing protein At5g03700-like [Vitis vinifera]
421	1	NCBInr	gi|19110917	27	70594	6	1	6	1	0.05	EDS1-like protein [Nicotiana benthamiana]
422	1	NCBInr	gi|22414390	26	131481	4	1	3	1	0.02	hypothetical protein POPTR_0018s11200g [Populus trichocarpa]
423	1	NCBInr	gi|30328917	26	80022	1	1	1	1	0.04	predicted protein [Micromonas pusilla CCMP1545]
424	1	NCBInr	gi|24205303	25	144989	3	1	3	1	0.02	hypothetical protein SORBIDRAFT_03g018900 [Sorghum bicolor]
425	1	NCBInr	gi|29774199	25	8704	2	1	2	1	0.4	unnamed protein product [Vitis vinifera]
426	1	NCBInr	gi|35716605	25	14920	1	1	1	1	0.23	PREDICTED: signal recognition particle 14 kDa protein-like [Brachypodium distachyon]
427	1	NCBInr	gi|21820067	25	146815	1	1	1	1	0.02	hypothetical protein OsI_28249 [Oryza sativa Indica Group]
428	1	NCBInr	gi|35053787	25	63595	2	1	2	1	0.05	GRAS6 protein [Solanum lycopersicum]
429	1	NCBInr	gi|30276734	24	39657	1	1	1	1	0.08	hypothetical protein SELMODRAFT_87772 [Selaginella moellendorffii]
430	1	NCBInr	gi|10886254	24	107637	2	1	1	1	0.03	retrotransposon protein, putative, unclassified [Oryza sativa Japonica Group]
431	1	NCBInr	gi|32650579	24	24132	3	1	3	1	0.14	predicted protein [Hordeum vulgare subsp. vulgare]
432	1	NCBInr	gi|25558481	24	43199	2	1	2	1	0.08	Poly(rC)-binding protein, putative [Ricinus communis]
433	1	NCBInr	gi|35654875	23	95898	2	1	1	1	0.03	PREDICTED: uncharacterized protein LOC100789737 [Glycine max]
434	1	NCBInr	gi|132118	23	20573	6	1	4	1	0.16	RecName: Full=Ribulose bisphosphate carboxylase small chain 8B, chloroplastic; Short=RuBisCO small subunit 8B; Flags: Precursor
435	1	NCBInr	gi|30214228	23	49823	4	1	4	1	0.07	unnamed protein product [Vitis vinifera]
436	1	NCBInr	gi|12321432	23	74144	3	1	3	1	0.04	hypothetical protein, 5' partial [Arabidopsis thaliana]
437	1	NCBInr	gi|11546237	23	122730	2	1	2	1	0.03	Os05g0176100 [Oryza sativa Japonica Group]
438	1	NCBInr	gi|55283329	21	81901	2	1	2	1	0.04	hypothetical protein CHLNCDRAFT_51899 [Chlorella variabilis]
439	1	NCBInr	gi|21819200	19	227787	2	1	2	1	0.01	hypothetical protein OsI_09824 [Oryza sativa Indica Group]
440	1	NCBInr	gi|15947287	18	427600	4	1	4	1	0.01	predicted protein [Chlamydomonas reinhardtii]
441	1	NCBInr	gi|29333345	15	48906	2	1	2	1	0.07	hypothetical protein [Zea mays]
442	1	NCBInr	gi|35746369	14	115904	3	1	3	1	0.03	Global transcription factor group [Medicago truncatula]

## Sheet: protein2gene (p20 T36)
PROTEIN	p20
V. ISOLATE	T36
DESCRIPTION	Protein2gene list
#NCBI_protein	organism	protein_description	TAIR_gene	organism	gene_description	e_blast
gi|10798636	Nicotiana tabacum	elongation factor 2 [Nicotiana tabacum]	AT1G56070	Arabidopsis thaliana	Ribosomal protein S5/Elongation factor G/III/V family protein	9.12871e-83
gi|19749359	Glycine max	geranylgeranyl hydrogenase [Glycine max]	AT1G74470	Arabidopsis thaliana	Pyridine nucleotide-disulphide oxidoreductase family protein	0.0
gi|10798634	Nicotiana tabacum	elongation factor 2 [Nicotiana tabacum]	AT1G56070	Arabidopsis thaliana	Ribosomal protein S5/Elongation factor G/III/V family protein	9.55666e-97
gi|114329746	Platanus occidentalis	photosystem I P700 apoprotein A1 [Platanus occidentalis]	ATCG00350	Arabidopsis thaliana	Photosystem I, PsaA/PsaB protein	0.0
gi|568215393	Solanum tuberosum	alpha-glucan phosphorylase, H isozyme [Solanum tuberosum]	AT3G46970	Arabidopsis thaliana	alpha-glucan phosphorylase 2	0.0
gi|359807554	Glycine max	uncharacterized protein LOC100782805 [Glycine max]	AT2G32080	Arabidopsis thaliana	purin-rich alpha 1	3.18174e-161
gi|160690574	Citrus japonica var. margarita	aspartyl transcarbamylase, partial [Citrus japonica var. margarita]	AT4G31180	Arabidopsis thaliana	Class II aminoacyl-tRNA and biotin synthetases superfamily protein	4.99666e-36
gi|1169238	Petunia x hybrida	RecName: Full=Glutamate decarboxylase Short=GAD	AT5G17330	Arabidopsis thaliana	glutamate decarboxylase	0.0
gi|357508379	Medicago truncatula	Phosphate carrier protein [Medicago truncatula]	AT5G14040	Arabidopsis thaliana	phosphate transporter 3	0.0
gi|568215469	Solanum tuberosum	phosphoglucomutase, cytoplasmic [Solanum tuberosum]	AT1G23190	Arabidopsis thaliana	Phosphoglucomutase/phosphomannomutase family protein	0.0
gi|460407528	Solanum lycopersicum	PREDICTED: mitochondrial carnitine/acylcarnitine carrier-like protein [Solanum lycopersicum]	AT5G46800	Arabidopsis thaliana	Mitochondrial substrate carrier family protein	7.16367e-156
gi|297812521	Arabidopsis lyrata subsp. lyrata	DNA binding protein [Arabidopsis lyrata subsp. lyrata]	AT5G23710	Arabidopsis thaliana	DNA binding DNA-directed RNA polymerases	5.08908e-139
gi|225449432	Vitis vinifera	PREDICTED: ribulose bisphosphate carboxylase/oxygenase activase, chloroplastic [Vitis vinifera]	AT2G39730	Arabidopsis thaliana	rubisco activase	0.0
gi|145568375	Ulva sp. WELT A027701	ribulose-1,5-bisphosphate carboxylase/oxygenase large subunit, partial (chloroplast) [Ulva sp. WELT A027701]	ATCG00490	Arabidopsis thaliana	ribulose-bisphosphate carboxylases	0.0
gi|257815169	Solanum chacoense	NAD-dependent glyceraldehyde 3-P dehydrogenase [Solanum chacoense]	AT3G04120	Arabidopsis thaliana	glyceraldehyde-3-phosphate dehydrogenase C subunit 1	0.0
gi|332649837	Nicotiana benthamiana	argonaute 2 [Nicotiana benthamiana]	AT1G31280	Arabidopsis thaliana	Argonaute family protein	9.79975e-55
gi|17025882	Nicotiana tabacum	asparagine synthetase [Nicotiana tabacum]	AT3G47340	Arabidopsis thaliana	glutamine-dependent asparagine synthase 1	4.28057e-76
gi|2114048	Nicotiana excelsior	water channel protein [Nicotiana excelsior]	AT4G00430	Arabidopsis thaliana	plasma membrane intrinsic protein 1	4	0.0
gi|242072484	Sorghum bicolor	hypothetical protein SORBIDRAFT_06g003090 [Sorghum bicolor]	AT1G36160	Arabidopsis thaliana	acetyl-CoA carboxylase 1	0.0
gi|343786456	Eucalyptus camaldulensis	actin [Eucalyptus camaldulensis]	AT5G09810	Arabidopsis thaliana	actin 7	3.57244e-25
gi|156622713	Cycas revoluta	ATP synthase beta subunit [Cycas revoluta]	ATCG00480	Arabidopsis thaliana	ATP synthase subunit beta	0.0
gi|118486613	Populus trichocarpa	unknown [Populus trichocarpa]	AT5G13520	Arabidopsis thaliana	peptidase M1 family protein	0.0
gi|82623421	Solanum tuberosum	hypothetical protein [Solanum tuberosum]	AT3G52580	Arabidopsis thaliana	Ribosomal protein S11 family protein	8.35421e-39
gi|18423214	Arabidopsis thaliana	ATP-dependent Clp protease ATP-binding subunit ClpC [Arabidopsis thaliana]	AT5G50920	Arabidopsis thaliana	CLPC homologue 1	0.0
gi|326487398	Hordeum vulgare subsp. vulgare	predicted protein [Hordeum vulgare subsp. vulgare]	AT4G00630	Arabidopsis thaliana	K+ efflux antiporter 2	0.0
gi|332713497	Dacrydium balansae	ribulose-1,5-bisphosphate carboxylase/oxygenase large subunit [Dacrydium balansae]	ATCG00490	Arabidopsis thaliana	ribulose-bisphosphate carboxylases	0.0
gi|118488278	Populus trichocarpa	unknown [Populus trichocarpa]	AT5G12250	Arabidopsis thaliana	beta-6 tubulin	0.0
gi|525507124	Cucumis sativus transketolase [Cucumis sativus]	transketolase [Cucumis sativus]	AT2G45290	Arabidopsis thaliana	Transketolase	0.0
gi|171854661	Capsicum chinense	putative multidrug resistance-associated protein [Capsicum chinense]	AT2G34660	Arabidopsis thaliana	multidrug resistance-associated protein 2	0.0
gi|17402471	Nicotiana tabacum	alpha-tubulin [Nicotiana tabacum]	AT4G14960	Arabidopsis thaliana	Tubulin/FtsZ family protein	0.0
gi|33636027	Aloe boylei	ribulose-1,5-bisphosphate carboxylase/oxygenase large subunit [Aloe boylei]	ATCG00490	Arabidopsis thaliana	ribulose-bisphosphate carboxylases	0.0
gi|39655242	Adenochilus nortonii	ribulose-1,5-bisphosphate carboxylase/oxygenase large subunit [Adenochilus nortonii]	ATCG00490	Arabidopsis thaliana	ribulose-bisphosphate carboxylases	0.0
gi|545370820	Coccomyxa subellipsoidea C-169	DEAD-box RNA helicase [Coccomyxa subellipsoidea C-169]	AT1G55150	Arabidopsis thaliana	DEA(D/H)-box RNA helicase family protein	0.0
gi|297734349	Vitis vinifera	unnamed protein product [Vitis vinifera]	AT1G18270	Arabidopsis thaliana	ketose-bisphosphate aldolase class-II family protein	0.0
gi|568214850	Solanum tuberosum	phosphoglucomutase, chloroplastic [Solanum tuberosum]	AT5G51820	Arabidopsis thaliana	phosphoglucomutase	0.0
gi|77641401	Nicotiana tabacum	I2 [Nicotiana tabacum]	AT3G14470	Arabidopsis thaliana	NB-ARC domain-containing disease resistance protein	7.05427e-41
gi|60391817	Nicotiana quadrivalvis var. bigelovii	RecName: Full=ATP synthase subunit beta, chloroplastic	AltName: Full=ATP synthase F1 sector subunit beta	AltName: Full=F-ATPase subunit beta	ATCG00480	Arabidopsis thaliana	ATP synthase subunit beta	0.0
gi|356520426	Glycine max	PREDICTED: DEAD-box	ATP-dependent RNA helicase 8-like [Glycine max]	AT4G00660	Arabidopsis thaliana	RNAhelicase-like 8	0.0
gi|15242191	Arabidopsis thaliana	phosphoglucomutase [Arabidopsis thaliana]	AT5G51820	Arabidopsis thaliana	phosphoglucomutase	0.0
gi|445628	Nicotiana tabacum	RuBisCO activase	AT2G39730	Arabidopsis thaliana	rubisco activase	0.0
gi|296088782	Vitis vinifera	unnamed protein product [Vitis vinifera]	AT3G21175	Arabidopsis thaliana	ZIM-like 1	1.41588e-10
gi|115481356	Oryza sativa Japonica Group	Os10g0189100 [Oryza sativa Japonica Group]	AT5G51820	Arabidopsis thaliana	phosphoglucomutase	0.0
gi|224100969	Populus trichocarpa	heat shock protein 70 cognate [Populus trichocarpa]	AT5G02500	Arabidopsis thaliana	heat shock cognate protein 70-1	0.0
gi|237784035	Physalis peruviana	ribulose-1,5-bisphosphate carboxylase/oxygenase large subunit [Physalis peruviana]	ATCG00490	Arabidopsis thaliana	ribulose-bisphosphate carboxylases	0.0
gi|48716695	Oryza sativa Japonica Group	unknown protein [Oryza sativa Japonica Group]	n/a	n/a	No item found in blast	n/a
gi|1449179	Nicotiana tabacum	N-ethylmaleimide sensitive fusion protein [Nicotiana tabacum]	AT4G04910	Arabidopsis thaliana	AAA-type	ATPase family protein	0.0
gi|108773126	Solanum tuberosum	photosystem II 44 kDa protein [Solanum tuberosum]	ATCG00280	Arabidopsis thaliana	photosystem II reaction center protein C	0.0
gi|5725121	Tupistra grandis	ribulose-1,5-bisphosphate carboxylase large subunit [Tupistra grandis]	ATCG00490	Arabidopsis thaliana	ribulose-bisphosphate carboxylases	0.0
gi|377823320	Blossfeldia liliputana	photosystem I p700 chlorophyll A apoprotein A2, partial (chloroplast) [Blossfeldia liliputana]	ATCG00340	Arabidopsis thaliana	Photosystem I, PsaA/PsaB protein	0.0
gi|2687475	Dendromecon rigida	ribulose-1,5-bisphosphate carboxylase/oxygenase large subunit [Dendromecon rigida]	ATCG00490	Arabidopsis thaliana	ribulose-bisphosphate carboxylases	0.0
gi|255539168	Ricinus communis	Cell division protease ftsH, putative [Ricinus communis]	AT5G42270	Arabidopsis thaliana	FtsH extracellular protease family	0.0
gi|350535937	Solanum lycopersicum	plasma membrane H+-ATPase [Solanum lycopersicum]	AT5G62670	Arabidopsis thaliana	H(+)-ATPase 11	0.0
gi|15231113	Arabidopsis thaliana	paraquat downregulated protein [Arabidopsis thaliana]	AT3G20340	Arabidopsis thaliana	Expression of the gene is downregulated in the presence of paraquat, an inducer of photoxidative stress.	6.32348e-77
gi|22121982	Nicotiana tabacum	glutamate/malate translocator [Nicotiana tabacum]	AT5G64290	Arabidopsis thaliana	dicarboxylate transport 2.1	0.0
gi|75241167	Nicotiana	ATtenuata	RecName: Full=5-epi-aristolochene synthase 2	Short=NaEAS37	AT5G23960	Arabidopsis thaliana	terpene synthase 21	2.70491e-129
gi|224098551	Populus trichocarpa	diminuto family protein [Populus trichocarpa]	AT3G19820	Arabidopsis thaliana	cell elongation protein / DWARF1 / DIMINUTO (DIM)	0.0
gi|224053869	Populus trichocarpa	hypothetical protein POPTR_0001s09660g [Populus trichocarpa]	AT4G23460	Arabidopsis thaliana	Adaptin family protein	0.0
gi|22795909	Cardiopteris quinqueloba	ATP synthase epsilon subunit [Cardiopteris quinqueloba]	ATCG00470	Arabidopsis thaliana	ATP synthase epsilon chain	1.43277e-75
gi|15237785	Arabidopsis thaliana	26S proteasome non-ATPase regulatory subunit 14 [Arabidopsis thaliana]	AT5G23540	Arabidopsis thaliana	Mov34/MPN/PAD-1 family protein	0.0
gi|349502701	Nicotiana benthamiana	delta 1-pyrroline-5-carboxylate synthetase, partial [Nicotiana benthamiana]	AT2G39800	Arabidopsis thaliana	delta1-pyrroline-5-carboxylate synthase 1	3.34469e-54
gi|1384063	Gloriosa superba	rbcL [Gloriosa superba]	ATCG00490	Arabidopsis thaliana	ribulose-bisphosphate carboxylases	0.0
gi|358248778	Glycine max	uncharacterized protein LOC100787304 [Glycine max]	AT5G46800	Arabidopsis thaliana	Mitochondrial substrate carrier family protein	2.51348e-166
gi|357471159	Medicago truncatula	hypothetical protein MTR_4g044100 [Medicago truncatula] n/a	n/a	No item found in blast	n/a
gi|21397266	Oryza sativa Japonica Group	Putative small heat shock protein [Oryza sativa Japonica Group]	AT2G27140	Arabidopsis thaliana	HSP20-like chaperones superfamily protein	2.35436e-06
gi|6017830	Sabia swinhoei	ATP synthase beta subunit [Sabia swinhoei]	ATCG00480	Arabidopsis thaliana	ATP synthase subunit beta	0.0
gi|307931036	Picocystis salinarum	ATP synthase CF1 beta subunit [Picocystis salinarum]	ATCG00480	Arabidopsis thaliana	ATP synthase subunit beta	0.0
gi|12658431	Ipomoea batatas starch phosphorylase [Ipomoea batatas]	AT3G46970	Arabidopsis thaliana	alpha-glucan phosphorylase 2	0.0
gi|224077478	Populus trichocarpa	hypothetical protein POPTR_0004s07190g [Populus trichocarpa]	AT5G52640	Arabidopsis thaliana	heat shock protein 90.1	0.0
gi|115792	Nicotiana tabacum	RecName: Full=Chlorophyll a-b binding protein 21, chloroplastic	AltName: Full=LHCII type I CAB-21	Short=LHCP	Flags: Precursor	AT1G29930	Arabidopsis thaliana	chlorophyll A/B binding protein 1	1.10054e-170
gi|326514246	Hordeum vulgare subsp. vulgare	predicted protein [Hordeum vulgare subsp. vulgare]	AT5G09590	Arabidopsis thaliana	mitochondrial HSO70 2	0.0
gi|113461	Solanum tuberosum	RecName: Full=ADP,ATP carrier protein, mitochondrial	AltName: Full=ADP/ATP translocase	AltName: Full=Adenine nucleotide translocator	Short=ANT	Flags: Precursor	AT3G08580	Arabidopsis thaliana	ADP/ATP carrier 1	0.0
gi|120661	Nicotiana tabacum	RecName: Full=Glyceraldehyde-3-phosphate dehydrogenase A, chloroplastic	AltName: Full=NADP-dependent glyceraldehydephosphate dehydrogenase subunit A	Flags: Precursor	AT3G26650	Arabidopsis thaliana	glyceraldehyde 3-phosphate dehydrogenase A subunit	0.0
gi|120665	Nicotiana tabacum	RecName: Full=Glyceraldehyde-3-phosphate dehydrogenase B, chloroplastic	AltName: Full=NADP-dependent glyceraldehydephosphate dehydrogenase subunit B	Flags: Precursor	AT1G42970	Arabidopsis thaliana	glyceraldehyde-3-phosphate dehydrogenase B subunit	0.0
gi|255565479	Ricinus communis	50S ribosomal protein L9, putative [Ricinus communis]	AT3G44890	Arabidopsis thaliana	ribosomal protein L9	4.03093e-56
gi|326504928	Hordeum vulgare subsp. vulgare	predicted protein [Hordeum vulgare subsp. vulgare]	AT5G50920	Arabidopsis thaliana	CLPC homologue 1	0.0
gi|217074850	Medicago truncatula	unknown [Medicago truncatula]	AT2G28000	Arabidopsis thaliana	chaperonin-60alpha	0.0
gi|225434692	Vitis vinifera	PREDICTED: alpha-glucan phosphorylase, H isozyme [Vitis vinifera]	AT3G46970	Arabidopsis thaliana	alpha-glucan phosphorylase 2	0.0
gi|374256015	Elaeis guineensis	putative cytosolic phosphoglucose isomerase protein, partial [Elaeis guineensis]	AT5G42740	Arabidopsis thaliana	Sugar isomerase (SIS) family protein	1.5002e-174
gi|168016276	Physcomitrella patens	predicted protein [Physcomitrella patens]	AT5G47010	Arabidopsis thaliana	RNA helicase, putative	0.0
gi|51477379	Cucumis melo	DRP [Cucumis melo]	AT1G59610	Arabidopsis thaliana	dynamin-like 3	0.0
gi|225434439	Vitis vinifera	PREDICTED: exocyst complex component EXO70B1 [Vitis vinifera]	AT5G58430	Arabidopsis thaliana	exocyst subunit exo70 family protein B1	0.0
gi|316996023	Nicotiana tabacum	ATP synthase F1 subunit 1 (mitochondrion) [Nicotiana tabacum]	ATMG01190	Arabidopsis thaliana	ATP synthase subunit 1	0.0
gi|13160653	Capsicum annuum	ATP:citrate lyase [Capsicum annuum]	AT5G49460	Arabidopsis thaliana	ATP citrate lyase subunit B 2	0.0
gi|166343835	Gossypium hirsutum	beta-tubulin 14 [Gossypium hirsutum]	AT5G23860	Arabidopsis thaliana	tubulin beta 8	0.0
gi|304368145	Nicotiana benthamiana	glycolate oxidase [Nicotiana benthamiana]	AT3G14420	Arabidopsis thaliana	Aldolase-type TIM barrel family protein	0.0
gi|110227105	Populus alba	photosystem II CP47 protein [Populus alba]	ATCG00680	Arabidopsis thaliana	photosystem II reaction center protein B	0.0
gi|351722703	Glycine max	serine hydroxymethyltransferase 5 [Glycine max]	AT4G37930	Arabidopsis thaliana	serine transhydroxymethyltransferase 1	0.0
gi|21634117	Jacquemontia blanchetii ribulose-1,5-bisphosphate carboxylase/oxygenase large subunit [Jacquemontia blanchetii]	ATCG00490	Arabidopsis thaliana	ribulose-bisphosphate carboxylases	0.0
gi|225448938	Vitis vinifera	PREDICTED: SNARE-interacting protein KEULE-like [Vitis vinifera]	AT1G12360	Arabidopsis thaliana	Sec1/munc18-like (SM) proteins superfamily	0.0
gi|255629343	Glycine max	unknown [Glycine max]	AT1G15820	Arabidopsis thaliana	light harvesting complex photosystem II subunit 6	2.43715e-127
gi|1292994	Spananthe paniculata	ribulose-1,5-bisphosphate carboxylase/oxygenase large subunit, partial (chloroplast) [Spananthe paniculata]	ATCG00490	Arabidopsis thaliana	ribulose-bisphosphate carboxylases	0.0
gi|15982954	Prunus persica	V-ATPase catalytic subunit A [Prunus persica]	AT1G78900	Arabidopsis thaliana	vacuolar	ATP synthase subunit A	0.0
gi|24210577	Stangeria eriopus	ribulose-1,5-bisphosphate carboxylase/oxygenase large subunit [Stangeria eriopus]	ATCG00490	Arabidopsis thaliana	ribulose-bisphosphate carboxylases	0.0
gi|119350555	Tetraselmis chuii	ATpB, partial (chloroplast) [Tetraselmis chuii]	ATCG00480	Arabidopsis thaliana	ATP synthase subunit beta	0.0
gi|158144949	Solanum ochranthum	putative alcohol dehydrogenase class III [Solanum ochranthum]	AT5G43940	Arabidopsis thaliana	GroES-like zinc-binding dehydrogenase family protein	3.66269e-96
gi|145567485	Ulva prolifera	ribulose-1,5-bisphosphate carboxylase/oxygenase large subunit, partial (chloroplast) [Ulva prolifera]	ATCG00490	Arabidopsis thaliana	ribulose-bisphosphate carboxylases	1.77869e-160
gi|114421	Nicotiana plumbaginifolia	RecName: Full=ATP synthase subunit beta, mitochondrial	Flags: Precursor	AT5G08680	Arabidopsis thaliana	ATP synthase alpha/beta family protein	0.0
gi|568214427	Solanum tuberosum	aminomethyltransferase, mitochondrial [Solanum tuberosum]	AT1G11860	Arabidopsis thaliana	Glycine cleavage T-protein family	0.0
gi|255572585	Ricinus communis	serine hydroxymethyltransferase, putative [Ricinus communis]	AT4G37930	Arabidopsis thaliana	serine transhydroxymethyltransferase 1	0.0
gi|253992223	Campanula trachelium	ribulose-1,5-bisphosphate carboxylase/oxygenase large subunit, partial (chloroplast) [Campanula trachelium]	ATCG00490	Arabidopsis thaliana	ribulose-bisphosphate carboxylases	0.0
gi|211573195	Crossopteryx febrifuga	ribulose-1,5-bisphosphate-carboxylase [Crossopteryx febrifuga]	ATCG00490	Arabidopsis thaliana	ribulose-bisphosphate carboxylases	0.0
gi|75313851	Spinacia oleracea	RecName: Full=30S ribosomal protein S5, chloroplastic	Flags: Precursor	AT2G33800	Arabidopsis thaliana	Ribosomal protein S5 family protein	1.27408e-81
gi|60279272	Solanum tuberosum	pom30 [Solanum tuberosum]	AT5G67500	Arabidopsis thaliana	voltage dependent anion channel 2	9.84019e-134
gi|121291	Triticum aestivum	RecName: Full=Glucose-1-phosphate adenylyltransferase large subunit	AltName: Full=ADP-glucose pyrophosphorylase	AltName: Full=ADP-glucose synthase	AltName: Full=AGPase S	AltName: Full=Alpha-D-glucose-1-phosphate adenyl transferase	AT5G19220	Arabidopsis thaliana	ADP glucose pyrophosphorylase large subunit 1	1.16056e-170
gi|224070947	Populus trichocarpa	delta-tonoplast intrinsic family protein [Populus trichocarpa]	AT3G16240	Arabidopsis thaliana	delta tonoplast integral protein	6.47762e-102
gi|115589736	Triticum monococcum	serine hydroxymethyltransferase [Triticum monococcum]	AT4G37930	Arabidopsis thaliana	serine transhydroxymethyltransferase 1	0.0
gi|7706846	Adinandra dumosa	ATP synthase beta subunit [Adinandra dumosa]	ATCG00480	Arabidopsis thaliana	ATP synthase subunit beta	0.0
gi|257222626	Nicotiana benthamiana	phytophthora-inhibited protease 1-like protein [Nicotiana benthamiana]	AT3G48340	Arabidopsis thaliana	Cysteine proteinases superfamily protein	1.47314e-45
gi|78102516	Nicotiana sylvestris	ATP synthase CF1 alpha subunit [Nicotiana sylvestris]	ATCG00120	Arabidopsis thaliana	ATP synthase subunit alpha	0.0
gi|210257071	Nicotiana tabacum	multifunctional protein [Nicotiana tabacum]	AT4G29010	Arabidopsis thaliana	Enoyl-CoA hydratase/isomerase family	0.0
gi|254935225	Schefflera digitata	ribulose-1,5-bisphosphate carboxylase/oxygenase large subunit [Schefflera digitata]	ATCG00490	Arabidopsis thaliana	ribulose-bisphosphate carboxylases	0.0
gi|49066034	Spinacia oleracea	RecName: Full=Glucose-6-phosphate isomerase, cytosolic	Short=GPI	AltName: Full=Phosphoglucose isomerase	Short=PGI	AltName: Full=Phosphohexose isomerase	Short=PHI	AT5G42740	Arabidopsis thaliana	Sugar isomerase (SIS) family protein	0.0
gi|109892868	Pinus strobus	RecName: Full=Putative oxygen-evolving enhancer protein 1	Short=OEE1	AltName: Full=33 kDa subunit of oxygen evolving system of photosystem II	AltName: Full=33 kDa thylakoid membrane protein	AltName: Full=OEC 33 kDa subunit	AltName: Full=PS2	AT3G50820	Arabidopsis thaliana	photosystem II subunit O-2	4.62966e-06
gi|10798640	Nicotiana tabacum	mitochondrial 2-oxoglutarate/malate carrier protein [Nicotiana tabacum]	AT5G19760	Arabidopsis thaliana	Mitochondrial substrate carrier family protein	4.17564e-170
gi|68566313	Nicotiana sylvestris	RecName: Full=Elongation factor TuA, chloroplastic	Short=EF-TuA	Flags: Precursor	AT4G20360	Arabidopsis thaliana	RAB GTPase homolog E1B	0.0
gi|291293345	Asplenium contiguum	ribulose-1,5-bisphosphate carboxylase/oxygenase large subunit, partial (chloroplast) [Asplenium contiguum]	ATCG00490	Arabidopsis thaliana	ribulose-bisphosphate carboxylases	0.0
gi|2114050	Nicotiana excelsior	water channel protein [Nicotiana excelsior]	AT4G00430	Arabidopsis thaliana	plasma membrane intrinsic protein 1	4	0.0
gi|12643758	Nicotiana tabacum	RecName: Full=Ribulose bisphosphate carboxylase/oxygenase activase 2, chloroplastic	Short=RA 2	Short=RuBisCO activase 2	Flags: Precursor	AT2G39730	Arabidopsis thaliana	rubisco activase	0.0
gi|118489564	Populus trichocarpa x Populus deltoides unknown [Populus trichocarpa x Populus deltoides]	AT1G09340	Arabidopsis thaliana	chloroplast RNA binding	0.0
gi|12060550	Solanum lycopersicum	phospholipase D [Solanum lycopersicum]	AT3G15730	Arabidopsis thaliana	phospholipase D alpha 1	0.0
gi|307574288	Shorea parvifolia	putative cytosolic phosphoglucoseisomerase [Shorea parvifolia]	AT5G42740	Arabidopsis thaliana	Sugar isomerase (SIS) family protein	1.75915e-61
gi|334184897	Arabidopsis thaliana	putative protein kinase [Arabidopsis thaliana]	AT2G43230	Arabidopsis thaliana	Protein kinase superfamily protein	0.0
gi|149941202	Vigna unguiculata	putative rubisco activase [Vigna unguiculata]	AT2G39730	Arabidopsis thaliana	rubisco activase	7.00892e-163
gi|225905973	Ageratina adenophora	ribulose-1,5-bisphosphate carboxylase/oxygenase small subunit [Ageratina adenophora]	AT5G38430	Arabidopsis thaliana	Ribulose bisphosphate carboxylase (small chain) family protein	6.89683e-91
gi|144583657	Nicotiana	ATtenuata	UPF1, partial [Nicotiana	ATtenuata]	AT5G47010	Arabidopsis thaliana	RNA helicase, putative	0.0
gi|3559814	Capsicum annuum transketolase 1 [Capsicum annuum]	AT2G45290	Arabidopsis thaliana	Transketolase	0.0
gi|20152209	Nicotiana sylvestris	phosphoenolpyruvate carboxylase [Nicotiana sylvestris]	AT1G53310	Arabidopsis thaliana	phosphoenolpyruvate carboxylase 1	0.0
gi|302841651	Volvox carteri f. nagariensis	hypothetical protein VOLCADRAFT_118102 [Volvox carteri f. nagariensis]	AT5G37770	Arabidopsis thaliana	EF hand calcium-binding protein family	0.00811619
gi|20269436	Schima superba	ATP synthase beta subunit, partial (chloroplast) [Schima superba]	ATCG00480	Arabidopsis thaliana	ATP synthase subunit beta	0.0
gi|545374892	Coccomyxa subellipsoidea C-169	binding protein 1 [Coccomyxa subellipsoidea C-169]	AT5G42020	Arabidopsis thaliana	Heat shock protein 70 (Hsp 70) family protein	0.0
gi|171854673	Capsicum chinense	putative glyoxysomal fatty acid beta-oxidation multifunctional protein [Capsicum chinense]	AT3G06860	Arabidopsis thaliana	multifunctional protein 2	0.0
gi|242041405	Sorghum bicolor hypothetical protein SORBIDRAFT_01g039530 [Sorghum bicolor]	AT3G12580	Arabidopsis thaliana	heat shock protein 70	0.0
gi|357113641	Brachypodium distachyon PREDICTED: NADH dehydrogenase [ubiquinone] 1 alpha subcomplex subunit 13-B [Brachypodium distachyon]	AT2G33220	Arabidopsis thaliana	GRIM-19 protein	9.06627e-82
gi|575349	Nicotiana tabacum	light-harvesting chlorophyll a /b binding protein [Nicotiana tabacum]	AT3G47470	Arabidopsis thaliana	light-harvesting chlorophyll-protein complex I subunit A4	3.83368e-125
gi|115470072	Oryza sativa Japonica Group	Os06g0727200 [Oryza sativa Japonica Group]	AT4G35090	Arabidopsis thaliana	catalase 2	0.0
gi|114804251	Morus indica	ATP synthase CF0 subunit I [Morus indica]	ATCG00130	Arabidopsis thaliana	ATPase, F0 complex, subunit B/B', bacterial/chloroplast	3.30519e-107
gi|392465167	Nicotiana tabacum	Heat shock protein 70 [Nicotiana tabacum]	AT3G12580	Arabidopsis thaliana	heat shock protein 70	0.0
gi|1881501	Psychotria peteri	ribulose-1,5-bisphosphate carboxylase/oxygenase large subunit [Psychotria peteri]	ATCG00490	Arabidopsis thaliana	ribulose-bisphosphate carboxylases	0.0
gi|76160968	Solanum tuberosum	unknown [Solanum tuberosum]	AT5G05000	Arabidopsis thaliana	translocon	AT the outer envelope membrane of chloroplasts 34	1.87356e-112
gi|497181	Solanum lycopersicum	biotin-containing subunit of methylcrotonyl-CoA carboxylase, partial [Solanum lycopersicum]	AT1G03090	Arabidopsis thaliana	methylcrotonyl-CoA carboxylase alpha chain, mitochondrial / 3-methylcrotonyl-CoA carboxylase 1 (MCCA)	0.0
gi|224090986	Populus trichocarpa	chlorophyll a/b binding protein CP29 [Populus trichocarpa]	AT3G08940	Arabidopsis thaliana	light harvesting complex photosystem II	2.46163e-162
gi|56541590	Nicotiana tabacum	putative 5-epi-aristolochene synthase [Nicotiana tabacum]	AT5G23960	Arabidopsis thaliana	terpene synthase 21	3.32051e-10
gi|255539282	Ricinus communis	glyceraldehyde 3-phosphate dehydrogenase, putative [Ricinus communis]	AT1G42970	Arabidopsis thaliana	glyceraldehyde-3-phosphate dehydrogenase B subunit	0.0
gi|388497252	Medicago truncatula	unknown [Medicago truncatula]	AT1G09340	Arabidopsis thaliana	chloroplast RNA binding	0.0
gi|142942407	Solanum tuberosum	putative AAA	ATPase [Solanum tuberosum]	AT3G28580	Arabidopsis thaliana	P-loop containing nucleoside triphosphate hydrolases superfamily protein	0.0
gi|71370259	Nicotiana benthamiana	PHB2 [Nicotiana benthamiana]	AT4G28510	Arabidopsis thaliana	prohibitin 1	1.4446e-160
gi|22859628	Selaginella pilifera	ribulose-1,5-bisphosphate carboxylase/oxygenase [Selaginella pilifera]	ATCG00490	Arabidopsis thaliana	ribulose-bisphosphate carboxylases	0.0
gi|1730560	Vicia faba	RecName: Full=Alpha-glucan phosphorylase, H isozyme	AltName: Full=Starch phosphorylase H	AT3G46970	Arabidopsis thaliana	alpha-glucan phosphorylase 2	0.0
gi|4884966	Mesembryanthemum crystallinum	calcium	ATPase [Mesembryanthemum crystallinum]	AT4G37640	Arabidopsis thaliana	calcium	ATPase 2	0.0
gi|224104681	Populus trichocarpa	RUBISCO SUBUNIT BINDING-protein ALPHA SUBUNIT [Populus trichocarpa]	AT2G28000	Arabidopsis thaliana	chaperonin-60alpha	0.0
gi|357112497	Brachypodium distachyon PREDICTED: ruBisCO large subunit-binding protein subunit alpha [Brachypodium distachyon]	AT2G28000	Arabidopsis thaliana	chaperonin-60alpha	0.0
gi|118489193	Populus trichocarpa x Populus deltoides unknown [Populus trichocarpa x Populus deltoides]	AT1G75690	Arabidopsis thaliana	DnaJ/Hsp40 cysteine-rich domain superfamily protein	2.31714e-57
gi|58892561	Nicotiana benthamiana	photosystem I reaction center subunit X PSI-K [Nicotiana benthamiana]	AT1G30380	Arabidopsis thaliana	photosystem I subunit K	3.16191e-55
gi|225461808	Vitis vinifera	PREDICTED: trifunctional UDP-glucose 4,6-dehydratase/UDP-4-keto-6-deoxy-D-glucose 3,5-epimerase/UDP-4-keto-L-rhamnose-reductase RHM1 [Vitis vinifera]	AT1G78570	Arabidopsis thaliana	rhamnose biosynthesis 1	0.0
gi|224119200	Populus trichocarpa	coatomer alpha subunit-like family protein [Populus trichocarpa]	AT1G62020	Arabidopsis thaliana	Coatomer, alpha subunit	0.0
gi|217075420	Medicago truncatula	unknown [Medicago truncatula]	AT1G06920	Arabidopsis thaliana	ovate family protein 4	1.89708e-23
gi|114848846	Setaria italica DnaJ-like protein [Setaria italica]	AT3G44110	Arabidopsis thaliana	DNAJ homologue 3	0.0
gi|44662784	Capsicum annuum lipoamide dehydrogenase [Capsicum annuum]	AT1G48030	Arabidopsis thaliana	mitochondrial lipoamide dehydrogenase 1	0.0
gi|242083634	Sorghum bicolor hypothetical protein SORBIDRAFT_08g016820 [Sorghum bicolor]	AT1G36160	Arabidopsis thaliana	acetyl-CoA carboxylase 1	0.0
gi|17402531	Nicotiana tabacum	plastidic phosphoglucomutase [Nicotiana tabacum]	AT5G51820	Arabidopsis thaliana	phosphoglucomutase	7.50894e-100
gi|403023	Nicotiana tabacum	phosphate translocator [Nicotiana tabacum]	AT5G46110	Arabidopsis thaliana	Glucose-6-phosphate/phosphate translocator-related	0.0
gi|9963994	Tetrachondra patagonica ribulose-1,5-bisphosphate carboxylase/oxygenase large subunit [Tetrachondra patagonica]	ATCG00490	Arabidopsis thaliana	ribulose-bisphosphate carboxylases	0.0
gi|224085521	Populus trichocarpa	methylcrotonoyl-CoA carboxylase family protein [Populus trichocarpa]	AT1G03090	Arabidopsis thaliana	methylcrotonyl-CoA carboxylase alpha chain, mitochondrial / 3-methylcrotonyl-CoA carboxylase 1 (MCCA)	0.0
gi|224135327	Populus trichocarpa	hypothetical protein POPTR_0015s03450g [Populus trichocarpa]	AT5G61210	Arabidopsis thaliana	soluble N-ethylmaleimide-sensitive factor adaptor protein 33	6.40305e-126
gi|326505796	Hordeum vulgare subsp. vulgare	predicted protein [Hordeum vulgare subsp. vulgare]	AT1G23710	Arabidopsis thaliana	Protein of unknown function (DUF1645)	2.07136e-06
gi|33146982	Oryza sativa Japonica Group	hypothetical protein [Oryza sativa Japonica Group]	n/a	n/a	No item found in blast	n/a
gi|3808101	Capsicum annuum chloroplast protease [Capsicum annuum]	AT2G30950	Arabidopsis thaliana	FtsH extracellular protease family	0.0
gi|147769756	Vitis vinifera	hypothetical protein VITISV_008848 [Vitis vinifera]	AT5G52450	Arabidopsis thaliana	MATE efflux family protein	0.00129134
gi|197322805	Nicotiana tabacum	actin [Nicotiana tabacum]	AT3G12110	Arabidopsis thaliana	actin-11	0.0
gi|107953708	Nicotiana rustica	inorganic pyrophosphatase [Nicotiana rustica]	AT1G15690	Arabidopsis thaliana	Inorganic H pyrophosphatase family protein	0.0
gi|316996158	AThyrium yokoscense	ribulose-1,5-bisphosphate carboxylase/oxygenase large subunit [Athyrium yokoscense]	ATCG00490	Arabidopsis thaliana	ribulose-bisphosphate carboxylases	3.58106e-148
gi|12585330	Populus tremula RecName: Full=Phosphoglucomutase, cytoplasmic	Short=PGM	AltName: Full=Glucose phosphomutase	AT1G23190	Arabidopsis thaliana	Phosphoglucomutase/phosphomannomutase family protein	0.0
gi|115456914	Oryza sativa Japonica Group	Os04g0118400 [Oryza sativa Japonica Group]	AT1G56070	Arabidopsis thaliana	Ribosomal protein S5/Elongation factor G/III/V family protein	0.0
gi|297794533	Arabidopsis lyrata subsp. lyrata	low-level beta-amylase 1 [Arabidopsis lyrata subsp. lyrata]	AT5G47010	Arabidopsis thaliana	RNA helicase, putative	0.0
gi|82400405	Pinus luchuensis	ribulose-1,5-bisphosphate carboxylase/oxygenase large subunit [Pinus luchuensis]	ATCG00490	Arabidopsis thaliana	ribulose-bisphosphate carboxylases	0.0753875
gi|357503161	Medicago truncatula	Heat shock protein [Medicago truncatula]	AT5G02500	Arabidopsis thaliana	heat shock cognate protein 70-1	0.0
gi|195612712	Zea mays	cytochrome b6-f complex iron-sulfur subunit [Zea mays]	AT4G03280	Arabidopsis thaliana	photosynthetic electron transfer C	6.81658e-87
gi|20522008	Nicotiana tabacum	pleiotropic drug resistance like protein [Nicotiana tabacum]	AT1G15520	Arabidopsis thaliana	pleiotropic drug resistance 12	0.0
gi|2507455	Spinacia oleracea	RecName: Full=Formate--tetrahydrofolate ligase	AltName: Full=10-formyletrahydrofolate synthetase	Short=FHS	Short=FTHFS	AltName: Full=Formyltetrahydrofolate synthetase	AT1G50480	Arabidopsis thaliana	10-formyltetrahydrofolate synthetase	0.0
gi|7673355	Nicotiana tabacum	poly(A)-binding protein [Nicotiana tabacum]	AT4G34110	Arabidopsis thaliana	poly(A) binding protein 2	0.0
gi|123620	Solanum lycopersicum	RecName: Full=Heat shock cognate 70 kDa protein 2	AT3G12580	Arabidopsis thaliana	heat shock protein 70	0.0
gi|410634	Solanum tuberosum	cytochrome c reductase-processing peptidase subunit II, MPP subunit II, P53 [potatoes, var. Marfona, tuber, Peptide Mitochondrial, 530 aa]	AT3G02090	Arabidopsis thaliana	Insulinase (Peptidase family M16) protein	0.0
gi|410633	Solanum tuberosum	cytochrome c reductase-processing peptidase subunit I, MPP subunit I, P55 [potatoes, var. Marfona, tuber, Peptide Mitochondrial, 534 aa]	AT3G02090	Arabidopsis thaliana	Insulinase (Peptidase family M16) protein	0.0
gi|110377766	Nicotiana tabacum	chloroplast pigment-binding protein CP29 [Nicotiana tabacum]	AT3G08940	Arabidopsis thaliana	light harvesting complex photosystem II	6.79888e-155
gi|169930138	Capsicum annuum chloroplast rubisco activase [Capsicum annuum]	AT2G39730	Arabidopsis thaliana	rubisco activase	0.0
gi|225454115	Vitis vinifera	PREDICTED: K(+) efflux antiporter 2, chloroplastic [Vitis vinifera]	AT4G00630	Arabidopsis thaliana	K+ efflux antiporter 2	0.0
gi|147770307	Vitis vinifera	hypothetical protein VITISV_029391 [Vitis vinifera]	AT5G56000	Arabidopsis thaliana	HEAT SHOCK PROTEIN 81.4	0.0
gi|297840633	Arabidopsis lyrata subsp. lyrata	hypothetical protein ARALYDRAFT_475352 [Arabidopsis lyrata subsp. lyrata]	AT1G59610	Arabidopsis thaliana	dynamin-like 3	0.0
gi|356525744	Glycine max	PREDICTED: phosphoglycerate kinase, cytosolic [Glycine max]	AT1G79550	Arabidopsis thaliana	phosphoglycerate kinase	0.0
gi|15558947	Setaria italica acetyl-coenzyme A carboxylase [Setaria italica]	AT1G36160	Arabidopsis thaliana	acetyl-CoA carboxylase 1	0.0
gi|381393062	Pyrus x bretschneideri	glyceraldehyde-3-phosphate dehydrogenase B [Pyrus x bretschneideri]	AT1G42970	Arabidopsis thaliana	glyceraldehyde-3-phosphate dehydrogenase B subunit	0.0
gi|2459684	Nicotiana tabacum	catalase 1 [Nicotiana tabacum]	AT4G35090	Arabidopsis thaliana	catalase 2	0.0
gi|297836578	Arabidopsis lyrata subsp. lyrata	succinate dehydrogenase 1-2 [Arabidopsis lyrata subsp. lyrata]	AT2G18450	Arabidopsis thaliana	succinate dehydrogenase 1-2	0.0
gi|119391879	Nicotiana benthamiana	S-adenosylmethionine transporter [Nicotiana benthamiana]	AT4G39460	Arabidopsis thaliana	S-adenosylmethionine carrier 1	4.69093e-148
gi|108802623	Eucalyptus globulus subsp. globulus	photosystem II protein D1 [Eucalyptus globulus subsp. globulus]	ATCG00020	Arabidopsis thaliana	photosystem II reaction center protein A	0.0
gi|729623	Nicotiana tabacum	RecName: Full=Luminal-binding protein 5	Short=BiP 5	AltName: Full=78 kDa glucose-regulated protein homolog 5	Short=GRP-78-5	Flags: Precursor	AT5G42020	Arabidopsis thaliana	Heat shock protein 70 (Hsp 70) family protein	0.0
gi|350537129	Solanum lycopersicum	vacuolar H+-ATPase A1 subunit isoform [Solanum lycopersicum]	AT1G78900	Arabidopsis thaliana	vacuolar	ATP synthase subunit A	0.0
gi|51556908	Elymus sibiricus	ATpA [Elymus sibiricus]	ATCG00120	Arabidopsis thaliana	ATP synthase subunit alpha	0.0
gi|222640822	Oryza sativa Japonica Group	hypothetical protein OsJ_27845 [Oryza sativa Japonica Group]	AT5G35695	Arabidopsis thaliana	CONTAINS InterPro DOMAIN/s: Putative harbinger transposase-derived nuclease (InterPro:IPR006912)	BEST Arabidopsis thaliana protein match is: unknown protein (TAIR:AT5G41980.1)	Has 30201 Blast hits to 17322 proteins in 780 species: Archae - 12	Bacteria - 1396	Metazoa - 17338	Fungi - 3422	Plants - 5037	Viruses - 0	Other Eukaryotes - 2996 (source: NCBI BLink).	1.22049e-07
gi|239819394	Nicotiana glutinosa	cell division control protein [Nicotiana glutinosa]	AT3G53230	Arabidopsis thaliana	ATPase, AAA-type, CDC48 protein	0.0
gi|225446449	Vitis vinifera	PREDICTED: 26S proteasome non-ATPase regulatory subunit 2 homolog A [Vitis vinifera]	AT2G20580	Arabidopsis thaliana	26S proteasome regulatory subunit S2 1A	0.0
gi|75335895	Nicotiana plumbaginifolia	RecName: Full=Oligouridylate-binding protein 1	Short=NpUBP1	AltName: Full=Polyuridylate-binding protein UBP1	Short=Poly(U)-binding protein UBP1	AT1G17370	Arabidopsis thaliana	oligouridylate binding protein 1B	0.0
gi|225429870	Vitis vinifera	PREDICTED: aspartate--tRNA ligase, cytoplasmic [Vitis vinifera]	AT4G31180	Arabidopsis thaliana	Class II aminoacyl-tRNA and biotin synthetases superfamily protein	0.0
gi|110349923	Solanum commersonii	beta chaperonin 60 [Solanum commersonii]	AT3G13470	Arabidopsis thaliana	TCP-1/cpn60 chaperonin family protein	0.0
gi|225432110	Vitis vinifera	PREDICTED: dihydrolipoyl dehydrogenase, mitochondrial [Vitis vinifera]	AT3G17240	Arabidopsis thaliana	lipoamide dehydrogenase 2	0.0
gi|116787373	Picea sitchensis	unknown [Picea sitchensis]	AT3G13470	Arabidopsis thaliana	TCP-1/cpn60 chaperonin family protein	0.0
gi|56783740	Oryza sativa Japonica Group	unknown protein [Oryza sativa Japonica Group]	n/a	n/a	No item found in blast	n/a
gi|168016254	Physcomitrella patens	predicted protein [Physcomitrella patens]	AT5G42270	Arabidopsis thaliana	FtsH extracellular protease family	0.0
gi|157042763	Nicotiana langsdorffii x Nicotiana sanderae	glyceraldehyde 3-phosphate dehydrogenase [Nicotiana langsdorffii x Nicotiana sanderae]	AT3G04120	Arabidopsis thaliana	glyceraldehyde-3-phosphate dehydrogenase C subunit 1	0.0
gi|84688912	Nicotiana benthamiana	AGO4-2, partial [Nicotiana benthamiana]	AT2G27040	Arabidopsis thaliana	Argonaute family protein	0.0
gi|226499860	Zea mays	stromal 70 kDa heat shock-related protein [Zea mays]	AT4G24280	Arabidopsis thaliana	chloroplast heat shock protein 70-1	0.0
gi|237636972	Linum grandiflorum	ribulose-1,5-bisphosphate carboxylase/oxygenase large subunit [Linum grandiflorum]	ATCG00490	Arabidopsis thaliana	ribulose-bisphosphate carboxylases	0.0
gi|255563234	Ricinus communis	mitochondrial dicarboxylate carrier protein, putative [Ricinus communis]	AT4G24570	Arabidopsis thaliana	dicarboxylate carrier 2	2.82524e-143
gi|25053455	Polygonum erectum	ribulose-1,5-bisphosphate carboxylase [Polygonum erectum]	ATCG00490	Arabidopsis thaliana	ribulose-bisphosphate carboxylases	0.0
gi|15242536	Arabidopsis thaliana	AAA-ATPase 1 [Arabidopsis thaliana]	AT5G40010	Arabidopsis thaliana	AAA-ATPase 1	0.0
gi|170206	Nicotiana plumbaginifolia	H+-translocating	ATPase [Nicotiana plumbaginifolia]	AT5G62670	Arabidopsis thaliana	H(+)-ATPase 11	0.0
gi|132118	Nicotiana plumbaginifolia	RecName: Full=Ribulose bisphosphate carboxylase small chain 8B, chloroplastic	Short=RuBisCO small subunit 8B	Flags: Precursor	AT5G38410	Arabidopsis thaliana	Ribulose bisphosphate carboxylase (small chain) family protein	3.19043e-88
gi|145202781	Johanneshowellia crateriorum	ribulose-1,5-bisphosphate carboxylase/oxygenase large subunit [Johanneshowellia crateriorum]	ATCG00490	Arabidopsis thaliana	ribulose-bisphosphate carboxylases	0.0
gi|218312	Nicotiana sylvestris	chloroplast elongation factor TuB (EF-TuB) [Nicotiana sylvestris]	AT4G20360	Arabidopsis thaliana	RAB GTPase homolog E1B	0.0
gi|193290670	Capsicum annuum putative branched-chain alpha-keto acid dehydrogenase E3 subunit [Capsicum annuum]	AT3G17240	Arabidopsis thaliana	lipoamide dehydrogenase 2	0.0
gi|149938964	Actinidia deliciosa	ACT1 [Actinidia deliciosa]	AT5G09810	Arabidopsis thaliana	actin 7	0.0
gi|242057973	Sorghum bicolor hypothetical protein SORBIDRAFT_03g027430 [Sorghum bicolor]	AT1G15520	Arabidopsis thaliana	pleiotropic drug resistance 12	0.0
gi|193290710	Capsicum annuum putative long-chain acyl-CoA synthetase [Capsicum annuum]	AT4G23850	Arabidopsis thaliana	AMP-dependent synthetase and ligase family protein	0.0
gi|116787538	Picea sitchensis	unknown [Picea sitchensis]	AT2G39730	Arabidopsis thaliana	rubisco activase	0.0
gi|350539203	Solanum lycopersicum	luminal-binding protein precursor [Solanum lycopersicum]	AT5G28540	Arabidopsis thaliana	heat shock protein 70 (Hsp 70) family protein	0.0
gi|12006847	Nicotiana glauca	putative PIP [Nicotiana glauca]	AT2G37170	Arabidopsis thaliana	plasma membrane intrinsic protein 2	3.60078e-93
gi|430947	Arabidopsis thaliana	PSI type III chlorophyll a/b-binding protein [Arabidopsis thaliana]	AT1G61520	Arabidopsis thaliana	photosystem I light harvesting complex gene 3	3.27773e-137
gi|312285237	Legnephora moorei	ATP synthase beta subunit, partial (chloroplast) [Legnephora moorei]	ATCG00480	Arabidopsis thaliana	ATP synthase subunit beta	0.0
gi|156254540	Nicotiana benthamiana	4,5-DOPA dioxygenase extradiol, partial [Nicotiana benthamiana]	AT4G15093	Arabidopsis thaliana	catalytic LigB subunit of aromatic ring-opening dioxygenase family	2.51634e-87
gi|199600900	Alopecurus myosuroides	acetyl-coenzyme A carboxylase [Alopecurus myosuroides]	AT1G36160	Arabidopsis thaliana	acetyl-CoA carboxylase 1	0.0
gi|359494437	Vitis vinifera	PREDICTED: LOW QUALITY PROTEIN: probable glutathione S-transferase MSR-1-like [Vitis vinifera]	AT1G17180	Arabidopsis thaliana	glutathione S-transferase TAU 25	1.06142e-65
gi|1762132	Solanum tuberosum	chaperonin-60 beta subunit, partial [Solanum tuberosum]	AT5G56500	Arabidopsis thaliana	TCP-1/cpn60 chaperonin family protein	3.69555e-62
gi|350535467	Solanum lycopersicum	FtsH-like protein precursor [Solanum lycopersicum]	AT5G42270	Arabidopsis thaliana	FtsH extracellular protease family	0.0
gi|326489344	Hordeum vulgare subsp. vulgare	predicted protein [Hordeum vulgare subsp. vulgare]	AT1G48030	Arabidopsis thaliana	mitochondrial lipoamide dehydrogenase 1	0.0
gi|226492670	Zea mays	cell Division Protein AAA	ATPase family [Zea mays]	AT5G40010	Arabidopsis thaliana	AAA-ATPase 1	4.60604e-150
gi|327493277	Solanum nigrum	non-intrinsic ABC protein [Solanum nigrum]	AT4G25450	Arabidopsis thaliana	non-intrinsic ABC protein 8	3.38816e-90
gi|359474491	Vitis vinifera	PREDICTED: regulator of nonsense transcripts 1 homolog isoform X2 [Vitis vinifera]	AT5G47010	Arabidopsis thaliana	RNA helicase, putative	0.0
gi|291278198	Nicotiana benthamiana	calcium	ATPase [Nicotiana benthamiana]	AT3G57330	Arabidopsis thaliana	autoinhibited Ca2+-ATPase 11	0.0
gi|1483215	Arabidopsis thaliana	chloroplast FtsH protease [Arabidopsis thaliana]	AT1G50250	Arabidopsis thaliana	FTSH protease 1	0.0
gi|148906517	Picea sitchensis	unknown [Picea sitchensis]	AT5G08570	Arabidopsis thaliana	Pyruvate kinase family protein	0.0
gi|357160576	Brachypodium distachyon PREDICTED: probable cysteine desulfurase-like [Brachypodium distachyon]	AT1G08490	Arabidopsis thaliana	chloroplastic NIFS-like cysteine desulfurase	0.00139922
gi|17135890	Burmannia biflora	ribulose 1,5-bisphosphate carboxylase [Burmannia biflora]	ATCG00490	Arabidopsis thaliana	ribulose-bisphosphate carboxylases	0.0
gi|357448685	Medicago truncatula	Heat shock protein [Medicago truncatula]	AT3G12580	Arabidopsis thaliana	heat shock protein 70	0.0
gi|1709453	Solanum tuberosum	RecName: Full=Pyruvate dehydrogenase E1 component subunit alpha, mitochondrial	Short=PDHE1-A	Flags: Precursor	AT1G59900	Arabidopsis thaliana	pyruvate dehydrogenase complex E1 alpha subunit	0.0
gi|6911146	Catharanthus roseus	putative glycine-rich RNA-binding protein 2 [Catharanthus roseus]	AT2G21660	Arabidopsis thaliana	cold, circadian rhythm, and rna binding 2	6.31606e-38
gi|254072126	Artemisia annua (E)-4-hydroxy-3-methylbut-2-enyl diphosphate synthase [Artemisia annua]	AT5G60600	Arabidopsis thaliana	4-hydroxy-3-methylbut-2-enyl diphosphate synthase	0.0
gi|357471509	Medicago truncatula	Photosystem II CP43 chlorophyll apoprotein [Medicago truncatula]	ATCG00280	Arabidopsis thaliana	photosystem II reaction center protein C	0.0
gi|545365301	Coccomyxa subellipsoidea C-169	hypothetical protein COCSUDRAFT_15898, partial [Coccomyxa subellipsoidea C-169]	AT5G21005	Arabidopsis thaliana	unknown protein	LOCATED IN: endomembrane system	Has 30201 Blast hits to 17322 proteins in 780 species: Archae - 12	Bacteria - 1396	Metazoa - 17338	Fungi - 3422	Plants - 5037	Viruses - 0	Other Eukaryotes - 2996 (source: NCBI BLink).	228612
gi|49616715	Rosa roxburghii mitochondrial L-galactono-1,4-lactone dehydrogenase [Rosa roxburghii]	AT3G47930	Arabidopsis thaliana	L-galactono-1,4-lactone dehydrogenase	0.0
gi|341604895	Hevea brasiliensis	ethylene-responsive element binding protein 1 [Hevea brasiliensis]	AT1G28370	Arabidopsis thaliana	ERF domain protein 11	2.29036e-18
gi|28864850	Solanum tuberosum	osmotin-like protein [Solanum tuberosum]	AT4G11650	Arabidopsis thaliana	osmotin 34	1.13163e-43
gi|14718271	Zostera noltei	ATP synthase beta subunit [Zostera noltei]	ATCG00480	Arabidopsis thaliana	ATP synthase subunit beta	0.0
gi|228017116	Pinus cembra	ATP synthase CF1 alpha subunit [Pinus cembra]	ATCG00120	Arabidopsis thaliana	ATP synthase subunit alpha	5.61839e-118
gi|238005812	Zea mays	unknown [Zea mays]	AT3G55610	Arabidopsis thaliana	delta 1-pyrroline-5-carboxylate synthase 2	0.0
gi|3023817	Nicotiana tabacum	RecName: Full=Glucose-6-phosphate 1-dehydrogenase, chloroplastic	Short=G6PD	Flags: Precursor	AT5G13110	Arabidopsis thaliana	glucose-6-phosphate dehydrogenase 2	0.0
gi|20562907	Deschampsia antarctica	pyruvate kinase-like [Deschampsia antarctica]	AT3G52990	Arabidopsis thaliana	Pyruvate kinase family protein	0.0
gi|37544960	Trimenia moorei photosystem II CP43 protein [Trimenia moorei]	ATCG00280	Arabidopsis thaliana	photosystem II reaction center protein C	0.0
gi|2598005	Neuburgia corynocarpum	ribulose 1,5-bisphosphate carboxylase [Neuburgia corynocarpum]	ATCG00490	Arabidopsis thaliana	ribulose-bisphosphate carboxylases	0.0
gi|1870032	Odontostomum hartwegii	ribulose-1,5-bisphosphate carboxylase/oxygenase large subunit [Odontostomum hartwegii]	ATCG00490	Arabidopsis thaliana	ribulose-bisphosphate carboxylases	0.0
gi|15233779	Arabidopsis thaliana	chloroplast heat shock protein 70-1 [Arabidopsis thaliana]	AT4G24280	Arabidopsis thaliana	chloroplast heat shock protein 70-1	0.0
gi|340784765	Paeonia lactiflora	heat shock protein 70 [Paeonia lactiflora]	AT5G02500	Arabidopsis thaliana	heat shock cognate protein 70-1	0.0
gi|2499497	Nicotiana tabacum	RecName: Full=Phosphoglycerate kinase, chloroplastic	Flags: Precursor	AT1G56190	Arabidopsis thaliana	Phosphoglycerate kinase family protein	0.0
gi|297741991	Vitis vinifera	unnamed protein product [Vitis vinifera]	n/a	n/a	No item found in blast	n/a
gi|21667030	Schoenocephalium cucullatum	ribulose-1,5-bisphosphate carboxylase/oxygenase large subunit [Schoenocephalium cucullatum]	ATCG00490	Arabidopsis thaliana	ribulose-bisphosphate carboxylases	0.0
gi|194396261	Nicotiana tabacum	plastid transketolase [Nicotiana tabacum]	AT2G45290	Arabidopsis thaliana	Transketolase	0.0
gi|304273262	Nicotiana benthamiana	mitochondrial glycine decarboxylase complex P-protein-like protein [Nicotiana benthamiana]	AT4G33010	Arabidopsis thaliana	glycine decarboxylase P-protein 1	0.0
gi|350539409	Solanum lycopersicum	protein of unknown function [Solanum lycopersicum]	AT5G58430	Arabidopsis thaliana	exocyst subunit exo70 family protein B1	0.0
gi|224073194	Populus trichocarpa	10-formyltetrahydrofolate synthetase family protein [Populus trichocarpa]	AT1G50480	Arabidopsis thaliana	10-formyltetrahydrofolate synthetase	0.0
gi|255543813	Ricinus communis	coatomer alpha subunit, putative [Ricinus communis]	AT1G62020	Arabidopsis thaliana	Coatomer, alpha subunit	0.0
gi|1217601	Nicotiana sylvestris	PSI-E subunit of photosystem I [Nicotiana sylvestris]	AT2G20260	Arabidopsis thaliana	photosystem I subunit E-2	5.60193e-23
gi|32328283	Nicotiana tabacum	epi-arisotolchene synthase 110 [Nicotiana tabacum]	AT5G23960	Arabidopsis thaliana	terpene synthase 21	2.03573e-118
gi|493723	Nicotiana tabacum	photosystem I light-harvesting chlorophyll a/b-binding protein [Nicotiana tabacum]	AT3G54890	Arabidopsis thaliana	photosystem I light harvesting complex gene 1	4.03757e-139
gi|7672163	Nicotiana tabacum	chloroplast FtsZ-like protein [Nicotiana tabacum]	AT3G52750	Arabidopsis thaliana	Tubulin/FtsZ family protein	0.0
gi|132080	Nicotiana sylvestris	RecName: Full=Ribulose bisphosphate carboxylase small chain S41, chloroplastic	Short=RuBisCO small subunit S41	Flags: Precursor	AT5G38410	Arabidopsis thaliana	Ribulose bisphosphate carboxylase (small chain) family protein	1.45338e-87
gi|4325041	Nicotiana tabacum	FtsH-like protein Pftf precursor [Nicotiana tabacum]	AT2G30950	Arabidopsis thaliana	FtsH extracellular protease family	0.0
gi|9909955	Loeseneriella sp. Chase 2095	ribulose 1,5-bisphosphate carboxylase [Loeseneriella sp. Chase 2095]	ATCG00490	Arabidopsis thaliana	ribulose-bisphosphate carboxylases	0.0
gi|19773452	Pisum sativum	elongation factor EF-2 [Pisum sativum]	AT1G56070	Arabidopsis thaliana	Ribosomal protein S5/Elongation factor G/III/V family protein	0.0
gi|71834884	Mesembryanthemum crystallinum	Rubisco activase 2 [Mesembryanthemum crystallinum]	AT1G73110	Arabidopsis thaliana	P-loop containing nucleoside triphosphate hydrolases superfamily protein	0.0
gi|127083	Nicotiana tabacum	RecName: Full=ATP synthase protein MI25	AltName: Full=ORF 25	ATMG00640	Arabidopsis thaliana	hydrogen ion transporting	ATP synthases, rotational mechanism	zinc ion binding	2.5975e-86
gi|345843162	Nicotiana benthamiana	Bti9 [Nicotiana benthamiana]	AT3G21630	Arabidopsis thaliana	chitin elicitor receptor kinase 1	0.0
gi|17017257	Nicotiana tabacum	aquaporin [Nicotiana tabacum]	AT4G35100	Arabidopsis thaliana	plasma membrane intrinsic protein 3	2.75988e-170
gi|22770428	Nicotiana tabacum	phospholipase D beta 1 isoform, partial [Nicotiana tabacum]	AT2G42010	Arabidopsis thaliana	phospholipase D beta 1	0.0
gi|469072	Nicotiana sylvestris	RNA-binding gricine-rich protein-1c [Nicotiana sylvestris]	AT2G21660	Arabidopsis thaliana	cold, circadian rhythm, and rna binding 2	1.17956e-37
gi|431144	Lilium longiflorum	HSP70 [Lilium longiflorum]	AT5G02500	Arabidopsis thaliana	heat shock cognate protein 70-1	0.0
gi|399941	Cucurbita maxima	RecName: Full=Stromal 70 kDa heat shock-related protein, chloroplastic	AT4G24280	Arabidopsis thaliana	chloroplast heat shock protein 70-1	5.79707e-05
gi|416664	Nicotiana plumbaginifolia	RecName: Full=Plasma membrane	ATPase 4	AltName: Full=Proton pump 4	AT4G30190	Arabidopsis thaliana	H(+)-ATPase 2	0.0
gi|75331994	Nicotiana plumbaginifolia	RecName: Full=Pleiotropic drug resistance protein 1	AltName: Full=NpPDR1	AT1G15520	Arabidopsis thaliana	pleiotropic drug resistance 12	0.0
gi|16221	Arabidopsis thaliana	chaperonin hsp60 [Arabidopsis thaliana]	AT3G23990	Arabidopsis thaliana	heat shock protein 60	0.0
gi|359359029	Oryza punctata	putative tubulin/FtsZ domain-containing protein [Oryza punctata]	AT5G55280	Arabidopsis thaliana	homolog of bacterial cytokinesis Z-ring protein FTSZ 1-1	0.0
gi|84688906	Nicotiana benthamiana	AGO1-1, partial [Nicotiana benthamiana]	AT1G48410	Arabidopsis thaliana	Stabilizer of iron transporter SufD / Polynucleotidyl transferase	0.0
gi|284177800	Nephroselmis olivacea	glyceraldehyde-3-phosphate dehydrogenase [Nephroselmis olivacea]	AT1G42970	Arabidopsis thaliana	glyceraldehyde-3-phosphate dehydrogenase B subunit	3.09035e-54
gi|84688908	Nicotiana benthamiana	AGO1-2, partial [Nicotiana benthamiana]	AT1G48410	Arabidopsis thaliana	Stabilizer of iron transporter SufD / Polynucleotidyl transferase	0.0
gi|169672310	Hymenophyllum pallidum	ribulose-1,5-bisphosphate carboxylase/oxygenase large subunit [Hymenophyllum pallidum]	ATCG00490	Arabidopsis thaliana	ribulose-bisphosphate carboxylases	0.0
gi|1352794	Nicotiana debneyi	RecName: Full=Ribulose bisphosphate carboxylase large chain	Short=RuBisCO large subunit	Flags: Precursor	ATCG00490	Arabidopsis thaliana	ribulose-bisphosphate carboxylases	0.0
gi|157503117	Catharanthus roseus	ubiquitin [Catharanthus roseus]	AT4G05050	Arabidopsis thaliana	ubiquitin 11	2.75855e-89
gi|386784579	Lonicera japonica	pyruvate kinase [Lonicera japonica]	AT5G08570	Arabidopsis thaliana	Pyruvate kinase family protein	0.0
gi|110006407	Lepisorus platyrhynchos ribulose-1,5-bisphosphate carboxylase/oxygenase large subunit [Lepisorus platyrhynchos]	ATCG00490	Arabidopsis thaliana	ribulose-bisphosphate carboxylases	0.0
gi|1143427	Cucumis sativus heat shock protein 70 [Cucumis sativus]	AT4G24280	Arabidopsis thaliana	chloroplast heat shock protein 70-1	0.0
gi|302747564	Olinia emarginata	ATp1 [Olinia emarginata]	ATMG01190	Arabidopsis thaliana	ATP synthase subunit 1	0.0
gi|131963	Eriodictyon californicum	RecName: Full=Ribulose bisphosphate carboxylase large chain	Short=RuBisCO large subunit	ATCG00490	Arabidopsis thaliana	ribulose-bisphosphate carboxylases	0.0
gi|68067963	Spinacia oleracea	RecName: Full=Cytochrome b6-f complex iron-sulfur subunit, chloroplastic	AltName: Full=Plastohydroquinone:plastocyanin oxidoreductase iron-sulfur protein	AltName: Full=Rieske iron-sulfur protein	Short=ISP	Short=RISP	Flags: Precursor	AT4G03280	Arabidopsis thaliana	photosynthetic electron transfer C	2.44356e-101
gi|23558747	Nicotiana tabacum	14-3-3 protein [Nicotiana tabacum]	AT1G78300	Arabidopsis thaliana	general regulatory factor 2	1.48198e-159
gi|115781	Nicotiana tabacum	RecName: Full=Chlorophyll a-b binding protein 16, chloroplastic	AltName: Full=LHCII type I CAB-16	Short=LHCP	Flags: Precursor	AT1G29930	Arabidopsis thaliana	chlorophyll A/B binding protein 1	1.37977e-167
gi|115458650	Oryza sativa Japonica Group	Os04g0448800 [Oryza sativa Japonica Group]	AT5G14040	Arabidopsis thaliana	phosphate transporter 3	1	0.0
gi|115487322	Oryza sativa Japonica Group	Os12g0145700 [Oryza sativa Japonica Group]	AT3G52990	Arabidopsis thaliana	Pyruvate kinase family protein	0.0
gi|110740563	Arabidopsis thaliana	glycyl-tRNA synthetase [Arabidopsis thaliana]	AT1G29880	Arabidopsis thaliana	glycyl-tRNA synthetase / glycine--tRNA ligase	0.0
gi|1708402	Nicotiana tabacum	RecName: Full=Isocitrate dehydrogenase [NADP]	Short=IDH	AltName: Full=IDP	AltName: Full=NADP(+)-specific ICDH	AltName: Full=Oxalosuccinate decarboxylase	AT1G65930	Arabidopsis thaliana	cytosolic NADP+-dependent isocitrate dehydrogenase	0.0
gi|357166052	Brachypodium distachyon PREDICTED: signal recognition particle 14 kDa protein [Brachypodium distachyon]	AT2G43640	Arabidopsis thaliana	Signal recognition particle, SRP9/SRP14 subunit	7.82561e-27
gi|361068559	Pinus radiata	hypothetical protein CL667Contig1_03 [Pinus radiata]	AT5G14040	Arabidopsis thaliana	phosphate transporter 3	1	1.26341e-17
gi|37574496	Polytrichum juniperinum ribulose 1,5-bisphosphate carboxylase/oxygenase [Polytrichum juniperinum]	ATCG00490	Arabidopsis thaliana	ribulose-bisphosphate carboxylases	0.0
gi|40036995	Nicotiana	ATtenuata	beta-tubulin [Nicotiana	ATtenuata]	AT1G75780	Arabidopsis thaliana	tubulin beta-1 chain	0.0
gi|568214481	Solanum tuberosum	glucose-6-phosphate isomerase [Solanum tuberosum]	AT5G42740	Arabidopsis thaliana	Sugar isomerase (SIS) family protein	0.0
gi|356566895	Glycine max	PREDICTED: DEAD-box	ATP-dependent RNA helicase 52C [Glycine max]	AT2G42520	Arabidopsis thaliana	P-loop containing nucleoside triphosphate hydrolases superfamily protein	0.0
gi|3914361	Nicotiana tabacum	RecName: Full=Phospholipase D alpha 1	Short=PLD alpha 1	AltName: Full=Choline phosphatase 1	AltName: Full=Phosphatidylcholine-hydrolyzing phospholipase D 1	AT3G15730	Arabidopsis thaliana	phospholipase D alpha 1	0.0
gi|1346698	Spinacia oleracea	RecName: Full=Phosphoglycerate kinase, chloroplastic	Flags: Precursor	AT3G12780	Arabidopsis thaliana	phosphoglycerate kinase 1	0.0
gi|346682873	Scoparia dulcis glyceraldehyde-3-phosphate dehydrogenase C [Scoparia dulcis]	AT1G13440	Arabidopsis thaliana	glyceraldehyde-3-phosphate dehydrogenase C2	0.0
gi|108796773	Staurastrum punctulatum CF1 alpha subunit of	ATP synthase [Staurastrum punctulatum]	ATCG00120	Arabidopsis thaliana	ATP synthase subunit alpha	0.0
gi|111162629	Nicotiana	ATtenuata	ATP-synthase, partial [Nicotiana	ATtenuata]	AT1G78900	Arabidopsis thaliana	vacuolar	ATP synthase subunit A	1.66255e-102
gi|21360796	Cephalotaxus oliveri	ribulose-1,5-bisphosphate carboxylase/oxygenase large subunit [Cephalotaxus oliveri]	ATCG00490	Arabidopsis thaliana	ribulose-bisphosphate carboxylases	0.0
gi|115463079	Oryza sativa Japonica Group	Os05g0302700 [Oryza sativa Japonica Group]	AT4G28390	Arabidopsis thaliana	ADP/ATP carrier 3	8.31031e-174
gi|7259805	Canarium ovatum ribulose 1,5-bisphosphate carboxylase [Canarium ovatum]	ATCG00490	Arabidopsis thaliana	ribulose-bisphosphate carboxylases	0.0
gi|1050734	Psychotria kirkii	ribulose-1,5-bisphosphate carboxylase [Psychotria kirkii]	ATCG00490	Arabidopsis thaliana	ribulose-bisphosphate carboxylases	0.0
gi|255560497	Ricinus communis	ATP synthase subunit beta vacuolar, putative [Ricinus communis]	AT4G38510	Arabidopsis thaliana	ATPase, V1 complex, subunit B protein	0.0
gi|145352838	Ostreococcus lucimarinus CCE9901	predicted protein [Ostreococcus lucimarinus CCE9901]	AT3G01540	Arabidopsis thaliana	DEAD box RNA helicase 1	1.60851e-149
gi|568215268	Solanum tuberosum	methionine synthase [Solanum tuberosum]	AT5G17920	Arabidopsis thaliana	Cobalamin-independent synthase family protein	0.0
gi|1750372	Woollsia pungens	ribulose-1,5-bisphosphate carboxylase/oxygenase large subunit, partial (chloroplast) [Woollsia pungens]	ATCG00490	Arabidopsis thaliana	ribulose-bisphosphate carboxylases	0.0
gi|110277459	Populus tremula x Populus tremuloides	microtubule-associated protein [Populus tremula x Populus tremuloides]	AT5G37478	Arabidopsis thaliana	TPX2 (targeting protein for Xklp2) protein family	2.16318e-33
gi|2529378	Spinacia oleracea	ribulose 1,5-bisphosphate carboxylase small subunit [Spinacia oleracea]	AT5G38410	Arabidopsis thaliana	Ribulose bisphosphate carboxylase (small chain) family protein	3.12137e-93
gi|18146966	Nicotiana tabacum	cig3 [Nicotiana tabacum]	AT5G19400	Arabidopsis thaliana	Telomerase activating protein Est1	1.26356e-170
gi|351722675	Glycine max	ferric leghemoglobin reductase-2 precursor [Glycine max]	AT3G17240	Arabidopsis thaliana	lipoamide dehydrogenase 2	0.0
gi|18920396	Nicotiana benthamiana	s/s2 [Nicotiana benthamiana]	AT1G67090	Arabidopsis thaliana	ribulose bisphosphate carboxylase small chain 1A	6.43936e-35
gi|356515814	Glycine max	PREDICTED: acetyl-CoA carboxylase 1-like isoform X1 [Glycine max]	AT1G36160	Arabidopsis thaliana	acetyl-CoA carboxylase 1	0.0
gi|111218904	Arabidopsis thaliana	ubiquitin [Arabidopsis thaliana]	AT4G05050	Arabidopsis thaliana	ubiquitin 11	7.06477e-152
gi|108707315	Oryza sativa Japonica Group	Phosphate carrier protein, mitochondrial precursor, putative, expressed [Oryza sativa Japonica Group]	AT5G14040	Arabidopsis thaliana	phosphate transporter 3	1	4.73875e-154

## Sheet: final gene list (p20 T36)
PROTEIN	p20
V. ISOLATE	T36
DESCRIPTION	Final output
#ATidentifiers
AT1G56070
AT1G74470
ATCG00350
AT3G46970
AT2G32080
AT4G31180
AT5G17330
AT5G14040
AT1G23190
AT5G46800
AT5G23710
AT2G39730
ATCG00490
AT3G04120
AT1G31280
AT3G47340
AT4G00430
AT1G36160
AT5G09810
ATCG00480
AT5G13520
AT3G52580
AT5G50920
AT4G00630
AT5G12250
AT2G45290
AT2G34660
AT4G14960
AT1G55150
AT1G18270
AT5G51820
AT3G14470
AT4G00660
AT3G21175
AT5G02500
AT4G04910
ATCG00280
ATCG00340
AT5G42270
AT5G62670
AT3G20340
AT5G64290
AT5G23960
AT3G19820
AT4G23460
ATCG00470
AT5G23540
AT2G39800
AT2G27140
AT5G52640
AT1G29930
AT5G09590
AT3G08580
AT3G26650
AT1G42970
AT3G44890
AT2G28000
AT5G42740
AT5G47010
AT1G59610
AT5G58430
ATMG01190
AT5G49460
AT5G23860
AT3G14420
ATCG00680
AT4G37930
AT1G12360
AT1G15820
AT1G78900
AT5G43940
AT5G08680
AT1G11860
AT2G33800
AT5G67500
AT5G19220
AT3G16240
AT3G48340
ATCG00120
AT4G29010
AT3G50820
AT5G19760
AT4G20360
AT1G09340
AT3G15730
AT2G43230
AT5G38430
AT1G53310
AT5G37770
AT5G42020
AT3G06860
AT3G12580
AT2G33220
AT3G47470
AT4G35090
ATCG00130
AT5G05000
AT1G03090
AT3G08940
AT3G28580
AT4G28510
AT4G37640
AT1G75690
AT1G30380
AT1G78570
AT1G62020
AT1G06920
AT3G44110
AT1G48030
AT5G46110
AT5G61210
AT1G23710
AT2G30950
AT5G52450
AT3G12110
AT1G15690
AT4G03280
AT1G15520
AT1G50480
AT4G34110
AT3G02090
AT5G56000
AT1G79550
AT2G18450
AT4G39460
ATCG00020
AT5G35695
AT3G53230
AT2G20580
AT1G17370
AT3G13470
AT3G17240
AT2G27040
AT4G24280
AT4G24570
AT5G40010
AT5G38410
AT4G23850
AT5G28540
AT2G37170
AT1G61520
AT4G15093
AT1G17180
AT5G56500
AT4G25450
AT3G57330
AT1G50250
AT5G08570
AT1G08490
AT1G59900
AT2G21660
AT5G60600
AT3G47930
AT1G28370
AT4G11650
AT3G55610
AT5G13110
AT3G52990
AT1G56190
AT4G33010
AT2G20260
AT3G54890
AT3G52750
AT1G73110
ATMG00640
AT3G21630
AT4G35100
AT2G42010
AT4G30190
AT3G23990
AT5G55280
AT1G48410
AT4G05050
AT1G78300
AT1G29880
AT1G65930
AT2G43640
AT1G75780
AT2G42520
AT3G12780
AT1G13440
AT4G28390
AT4G38510
AT3G01540
AT5G17920
AT5G37478
AT5G19400
AT1G67090

## Sheet: p25 T36
PROTEIN	p25
V. ISOLATE	T36
DESCRIPTION	Initial list
Database	NCBInr 140702
Timestamp	15 Dec 2014 at 20:20:11 GMT
Type of sear	MS/MS Ion Search
Enzyme	Trypsin
Fixed modifi	Carbamidomethyl (C)
Variable mo	Deamidated (NQ),Oxidation (M)
Mass values	Monoisotopic
Protein mass	Unrestricted
Peptide mas	100 ppm
Fragment m	0.6 Da	C10
Max missed	2
Instrument t	ESI-QUAD-TOF
Number of q	15.42
Significance	0.05
Max. numbe	AUTO
Ions score or	0
Preferred ta	All entries
Family	Member	Database	Accession	Score	Mass	Num. of mat	Num. of sign	Num. of seq	Num. of sign	emPAI	Description
1	1	NCBInr	gi|21961605	1498	59020	109	62	36	23	7.74	Keratin 10 [Homo sapiens]
1	2	NCBInr	gi|11958115	169	44865	15	8	10	5	0.64	keratin 14 (epidermolysis bullosa simplex, Dowling-Meara, Koebner), isoform CRA_b [Homo sapiens]
1	3	NCBInr	gi|1195531	132	51548	15	7	11	4	0.45	type I keratin 16 [Homo sapiens]
1	4	NCBInr	gi|58996070	82	44354	9	2	6	2	0.15	PREDICTED: keratin, type I cytoskeletal 19 [Peromyscus maniculatus bairdii]
1	5	NCBInr	gi|11883546	75	49898	15	2	10	2	0.14	Keratin 13 [Homo sapiens]
1	6	NCBInr	gi|50754293	70	49446	14	2	9	2	0.14	PREDICTED: keratin, type I cytoskeletal 15 isoform X1 [Jaculus jaculus]
2	1	NCBInr	gi|55956899	1286	62255	64	41	29	20	2.44	keratin, type I cytoskeletal 9 [Homo sapiens]
3	1	NCBInr	gi|37531477	1151	66197	103	60	45	31	6.66	keratin 1 [Homo sapiens]
3	2	NCBInr	gi|47132620	826	65678	77	33	40	19	1.93	keratin, type II cytoskeletal 2 epidermal [Homo sapiens]
3	3	NCBInr	gi|39574434	804	52849	67	36	32	21	3.82	PREDICTED: LOW QUALITY PROTEIN: keratin, type II cytoskeletal 1 [Pongo abelii]
3	4	NCBInr	gi|39583540	218	145653	30	10	19	7	0.17	PREDICTED: uncharacterized protein LOC100949889 [Otolemur garnettii]
3	5	NCBInr	gi|18905379	193	60275	30	13	18	10	0.7	unnamed protein product [Homo sapiens]
3	6	NCBInr	gi|42637268	185	117957	28	11	19	9	0.28	PREDICTED: uncharacterized protein LOC101138769 [Gorilla gorilla gorilla]
3	7	NCBInr	gi|39752204	160	83063	33	13	21	11	0.53	PREDICTED: keratin, type II cytoskeletal 5 [Pan paniscus]
3	8	NCBInr	gi|55816060	151	38230	7	6	1	1	0.18	PREDICTED: keratin, type II cytoskeletal 8-like [Pelodiscus sinensis]
3	9	NCBInr	gi|32726443	89	60931	14	6	8	4	0.23	PREDICTED: keratin, type II cytoskeletal 6A [Anolis carolinensis]
3	10	NCBInr	gi|39554066	79	110656	5	2	4	2	0.03	PREDICTED: keratin, type II cuticular Hb2 [Sarcophilus harrisii]
4	1	NCBInr	gi|27497717	1117	25046	124	60	18	12	24.81	25 kDa major coat protein [Citrus tristeza virus]
4	2	NCBInr	gi|19040124	442	25101	63	24	8	5	1.72	coat protein [Citrus tristeza virus]
4	3	NCBInr	gi|31527174	437	25062	66	26	8	6	2.49	P25 [Citrus tristeza virus]
4	4	NCBInr	gi|18072087	420	21821	54	21	8	5	1.72	major coat protein [Citrus tristeza virus]
4	5	NCBInr	gi|19040111	391	25019	39	18	6	4	1.41	coat protein [Citrus tristeza virus]
4	6	NCBInr	gi|19040111	383	25157	54	18	10	4	1.39	coat protein [Citrus tristeza virus]
4	7	NCBInr	gi|58760763	338	25155	58	21	8	4	1.11	coat protein [Citrus tristeza virus]
4	8	NCBInr	gi|53055015	295	24906	50	17	6	3	0.88	coat protein [Citrus tristeza virus]
4	9	NCBInr	gi|40513212	168	25160	29	8	6	4	1.11	p25 [Citrus tristeza virus]
4	10	NCBInr	gi|33822188	158	25122	22	6	6	4	0.87	coat protein [Citrus tristeza virus]
4	11	NCBInr	gi|31718385	144	25085	24	5	8	3	0.65	coat protein [Citrus tristeza virus]
5	1	NCBInr	gi|120661	639	42122	60	34	23	14	6.14	RecName: Full=Glyceraldehyde-3-phosphate dehydrogenase A, chloroplastic; AltName: Full=NADP-dependent glyceraldehydephosphate dehydrogenase subunit A; Flags: Precursor
5	2	NCBInr	gi|56546675	543	43143	46	29	18	12	4.45	hypothetical protein CARUB_v10017390mg [Capsella rubella]
5	3	NCBInr	gi|20455487	522	43338	41	25	18	10	3.68	RecName: Full=Glyceraldehyde-3-phosphate dehydrogenase A, chloroplastic; AltName: Full=NADP-dependent glyceraldehydephosphate dehydrogenase subunit A; Flags: Precursor
5	4	NCBInr	gi|15704276	376	37169	52	25	26	15	4.51	glyceraldehyde 3-phosphate dehydrogenase [Nicotiana langsdorffii x Nicotiana sanderae]
5	5	NCBInr	gi|25781516	345	36762	45	24	21	13	3.73	NAD-dependent glyceraldehyde 3-P dehydrogenase [Solanum chacoense]
5	6	NCBInr	gi|56714383	337	48063	38	18	15	8	1.08	hypothetical protein EUTSA_v10004217mg [Eutrema salsugineum]
5	7	NCBInr	gi|58676707	333	44268	51	20	22	10	1.55	hypothetical protein AMTR_s00044p00131190 [Amborella trichopoda]
5	8	NCBInr	gi|35325970	321	36539	30	18	16	11	2.37	glyeraldehyde 3-phosphate dehydrogenase [Rosa multiflora]
5	9	NCBInr	gi|59586066	297	48587	45	17	17	8	1.2	hypothetical protein PRUPE_ppa005598mg [Prunus persica]
5	10	NCBInr	gi|28417780	270	18682	20	14	6	4	3.46	glyceraldehyde-3-phosphate dehydrogenase [Nephroselmis olivacea]
5	11	NCBInr	gi|49993264	265	37102	20	11	8	4	0.98	glyceraldehyde-3-phosphate dehydrogenase [Trichodesmium erythraeum]
5	12	NCBInr	gi|65803583	261	32409	21	12	11	5	1.18	PREDICTED: LOW QUALITY PROTEIN: glyceraldehyde-3-phosphate dehydrogenase 2, cytosolic-like [Malus domestica]
5	13	NCBInr	gi|18073155	256	33970	29	14	11	7	1.54	glyceraldehyde-3-phosphate dehydrogenase [Coleochaete scutata]
5	14	NCBInr	gi|49555169	227	36790	21	10	7	4	0.83	glyceraldehyde-3-phosphate dehydrogenase [Cyanothece sp. CCY0110]
5	15	NCBInr	gi|120673	220	36618	40	17	19	10	2.36	RecName: Full=Glyceraldehyde-3-phosphate dehydrogenase, cytosolic [Petunia x hybrida]
5	16	NCBInr	gi|56788569	201	48393	41	15	21	9	0.93	hypothetical protein CICLE_v10001114mg [Citrus clementina]
5	17	NCBInr	gi|54579369	196	36948	15	9	6	3	0.67	glyceraldehyde 3 phosphate dehydrogenase [Planktothrix agardhii NIVA-CYA 68]
5	18	NCBInr	gi|21190647	177	37042	23	9	14	6	0.82	glyceraldehyde-3-phosphate dehydrogenase [Gossypium hirsutum]
5	19	NCBInr	gi|87330898	151	28578	11	5	5	3	0.56	glyceraldehyde-3-phosphate dehydrogenase subunit A [Spermatozopsis similis]
5	20	NCBInr	gi|28475277	97	33329	5	2	3	2	0.21	glyceraldehyde 3-phosphate dehydrogenase [Crassostrea gigas]
5	21	NCBInr	gi|22094840	84	36795	28	7	17	7	0.83	glyceraldehyde 3-phosphate dehydrogenase [Solanum tuberosum]
5	22	NCBInr	gi|11107497	69	35904	7	2	4	2	0.19	glyceraldehyde-3-phosphate dehydrogenase [Heliobacillus mobilis]
6	1	NCBInr	gi|60391817	476	53549	36	23	20	15	2.11	RecName: Full=ATP synthase subunit beta, chloroplastic; AltName: Full=ATP synthase F1 sector subunit beta; AltName: Full=F-ATPase subunit beta (chloroplast) [Nicotiana quadrivalvis var. bigelovii]
6	2	NCBInr	gi|13952258	211	53755	24	12	12	7	0.71	ATP synthase beta subunit [Siphocampylus affinis]
6	3	NCBInr	gi|65737725	189	62895	22	14	13	8	0.75	F0F1-type ATP synthase, beta subunit [Medicago truncatula]
6	4	NCBInr	gi|11465963	168	14598	22	8	10	4	3.31	ATP synthase CF1 epsilon subunit [Nicotiana tabacum]
6	5	NCBInr	gi|114421	111	59933	7	4	6	3	0.17	RecName: Full=ATP synthase subunit beta, mitochondrial; Flags: Precursor [Nicotiana plumbaginifolia]
6	6	NCBInr	gi|11935055	110	42342	8	5	5	3	0.35	AtpB [Tetraselmis chuii]
7	1	NCBInr	gi|31699602	463	55574	40	21	25	15	1.51	ATP synthase F1 subunit 1 (mitochondrion) [Nicotiana tabacum]
7	2	NCBInr	gi|78102516	350	55445	50	21	23	11	1.37	ATP synthase CF1 alpha subunit [Nicotiana sylvestris]
7	3	NCBInr	gi|33882570	236	55697	19	13	7	6	0.49	ATP synthase CF1 alpha subunit [Georgeantha hexandra]
7	4	NCBInr	gi|51635489	132	54582	11	6	4	4	0.26	F0F1 ATP synthase subunit alpha [Scytonema hofmanni]
7	5	NCBInr	gi|46039308	85	21856	8	4	4	3	0.77	PREDICTED: ATP synthase subunit alpha, chloroplastic-like [Solanum lycopersicum]
8	1	NCBInr	gi|56536457	386	71554	46	24	28	18	1.68	PREDICTED: heat shock cognate 70 kDa protein 2-like [Solanum tuberosum]
8	2	NCBInr	gi|39246516	381	71459	50	25	31	21	1.81	Heat shock protein 70 [Nicotiana tabacum]
8	3	NCBInr	gi|48716124	239	43113	19	11	11	9	1.09	heat shock protein 70 [Nicotiana benthamiana]
8	4	NCBInr	gi|46036918	164	74965	16	6	16	6	0.29	PREDICTED: stromal 70 kDa heat shock-related protein, chloroplastic-like [Solanum lycopersicum]
8	5	NCBInr	gi|44945955	125	73250	9	7	9	7	0.36	PREDICTED: heat shock 70 kDa protein, mitochondrial-like [Cucumis sativus]
8	6	NCBInr	gi|35744964	97	69216	6	5	3	3	0.2	Heat shock cognate 70 kDa protein [Medicago truncatula]
8	7	NCBInr	gi|52196226	93	70368	3	2	3	2	0.1	hypothetical protein [Zavarzinella formosa]
8	8	NCBInr	gi|47014651	79	64721	3	2	1	1	0.1	PREDICTED: heat shock cognate 70 kDa protein-like [Fragaria vesca subsp. vesca]
8	9	NCBInr	gi|29779808	79	73368	7	5	7	5	0.24	mthsc70-1 [Arabidopsis lyrata subsp. lyrata]
8	10	NCBInr	gi|49708385	66	68651	3	3	3	3	0.15	molecular chaperone DnaK [Ahrensia sp. R2A130]
9	1	NCBInr	gi|11037779	391	30485	38	19	15	8	2.84	chloroplast pigment-binding protein CP26 [Nicotiana tabacum]
9	2	NCBInr	gi|115808	154	28536	20	10	9	6	2.02	RecName: Full=Chlorophyll a-b binding protein 91R, chloroplastic; AltName: Full=LHCII type I CAB-91R; Short=LHCP; Flags: Precursor
9	3	NCBInr	gi|3036949	152	28395	26	11	11	6	1.43	light harvesting chlorophyll a/b-binding protein [Nicotiana sylvestris]
9	4	NCBInr	gi|115802	149	28734	15	8	11	8	1.4	RecName: Full=Chlorophyll a-b binding protein 36, chloroplastic; AltName: Full=LHCII type I CAB-36; Short=LHCP; Flags: Precursor
9	5	NCBInr	gi|25555784	127	31100	16	6	8	3	0.36	chlorophyll A/B binding protein, putative [Ricinus communis]
9	6	NCBInr	gi|224927	122	28224	18	9	9	5	1.19	protein 1B,chlorophyll binding
9	7	NCBInr	gi|30279662	100	29073	13	6	5	3	0.54	light-harvesting complex [Selaginella moellendorffii]
10	1	NCBInr	gi|2499497	387	50317	34	20	26	16	2.14	RecName: Full=Phosphoglycerate kinase, chloroplastic; Flags: Precursor [Nicotiana tabacum]
10	2	NCBInr	gi|65798222	194	50159	16	10	13	8	0.89	PREDICTED: phosphoglycerate kinase, chloroplastic-like [Malus domestica]
10	3	NCBInr	gi|2499498	190	42338	13	6	10	4	0.46	RecName: Full=Phosphoglycerate kinase, cytosolic [Nicotiana tabacum]
10	4	NCBInr	gi|35655702	121	50036	18	8	15	7	0.56	PREDICTED: phosphoglycerate kinase, chloroplastic [Glycine max]
10	5	NCBInr	gi|59590220	73	47880	7	3	7	3	0.22	hypothetical protein PRUPE_ppa005669mg [Prunus persica]
11	1	NCBInr	gi|37764838	359	48481	46	24	23	14	2.49	ribulose bisphosphate carboxylase/oxygenase activase 2 (chloroplast) [Nicotiana attenuata]
11	2	NCBInr	gi|12643757	351	48951	44	24	22	13	2.68	RecName: Full=Ribulose bisphosphate carboxylase/oxygenase activase 1, chloroplastic; Short=RA 1; Short=RuBisCO activase 1; Flags: Precursor
11	3	NCBInr	gi|62908310	206	49294	15	11	7	6	0.68	hypothetical protein EUGRSUZ_K03065 [Eucalyptus grandis]
11	4	NCBInr	gi|16993013	163	48468	28	10	17	7	0.69	chloroplast rubisco activase [Capsicum annuum]
11	5	NCBInr	gi|58670421	94	53207	4	4	2	2	0.13	hypothetical protein AMTR_s00019p00240690 [Amborella trichopoda]
12	1	NCBInr	gi|30013663	265	20496	11	8	4	3	1.89	putative ribulose bisphosphate carboxylase small subunit protein precursor [Nicotiana tabacum]
12	2	NCBInr	gi|132118	182	20573	13	8	7	5	1.89	RecName: Full=Ribulose bisphosphate carboxylase small chain 8B, chloroplastic; Short=RuBisCO small subunit 8B; Flags: Precursor
12	3	NCBInr	gi|230922	129	14721	9	5	5	4	1.82	Chain S, Crystal Structure Of The Unactivated Form Of Ribulose-1,5-Bisphosphate Carboxylase(Slash)oxygenase From Tobacco Refined At 2.0-Angstroms Resolution
13	1	NCBInr	gi|11037776	300	31189	23	14	12	7	2.05	chloroplast pigment-binding protein CP29 [Nicotiana tabacum]
14	1	NCBInr	gi|575349	259	22219	14	11	4	4	1.33	light-harvesting chlorophyll a /b binding protein [Nicotiana tabacum]
14	2	NCBInr	gi|52720721	156	23133	5	3	2	2	0.5	chlorophyll a /b binding protein, partial [Genlisea aurea]
14	3	NCBInr	gi|46039196	138	27601	10	5	3	2	0.41	PREDICTED: chlorophyll a-b binding protein 4, chloroplastic-like [Solanum lycopersicum]
15	1	NCBInr	gi|3318722	242	24142	33	16	8	5	2.67	Chain E, Leech-Derived Tryptase InhibitorTRYPSIN COMPLEX
15	2	NCBInr	gi|16716569	136	26802	5	3	1	1	0.12	protease, serine, 1 precursor [Mus musculus]
16	1	NCBInr	gi|38687047	201	41834	28	8	14	7	0.84	beta-actin [Sesamum indicum]
16	2	NCBInr	gi|30042986	193	41887	25	9	15	8	0.84	putative actin protein [Salvia miltiorrhiza]
16	3	NCBInr	gi|38050503	164	37620	27	8	15	8	0.96	actin, partial [Nicotiana benthamiana]
17	1	NCBInr	gi|35738068	236	23400	6	6	1	1	0.71	Chain A, Crystal Structure Of The Chp1-Tas3 Complex Core
18	1	NCBInr	gi|1352794	221	53316	66	13	28	7	0.82	RecName: Full=Ribulose bisphosphate carboxylase large chain; Short=RuBisCO large subunit; Flags: Precursor
18	2	NCBInr	gi|23778403	187	51087	56	11	25	6	0.76	ribulose-1,5-bisphosphate carboxylase/oxygenase large subunit [Physalis peruviana]
18	3	NCBInr	gi|29603326	163	53736	28	6	14	4	0.35	ribulose-1,5-bisphosphate carboxylase/oxygenase large subunit [Arum byzantinum]
18	4	NCBInr	gi|46326322	157	43767	34	7	17	4	0.55	ribulose-1,5-bisphosphate carboxylase/oxygenase large subunit, partial (chloroplast) [Salvia divinorum]
18	5	NCBInr	gi|23994968	154	50826	40	11	18	7	0.76	ribulose-1,5-bisphosphate carboxylase/oxygenase large subunit [Canarium littorale]
18	6	NCBInr	gi|39655277	129	49109	30	6	14	4	0.48	ribulose-1,5-bisphosphate carboxylase/oxygenase large subunit [Megastylis rara]
18	7	NCBInr	gi|5725099	116	52246	25	7	12	4	0.44	ribulose-1,5-bisphosphate carboxylase large subunit [Polygonatum humile]
18	8	NCBInr	gi|1141727	91	48780	23	4	13	3	0.22	ribulose-1,5-bisphosphate carboxylase/oxygenase large subunit, partial (chloroplast) [Prostanthera rotundifolia]
19	1	NCBInr	gi|60433432	231	42415	15	8	12	6	0.69	hypothetical protein MIMGU_mgv1a008259mg [Erythranthe guttata]
19	2	NCBInr	gi|46039160	166	42596	13	3	11	3	0.25	PREDICTED: chloroplast stem-loop binding protein of 41 kDa b, chloroplastic-like [Solanum lycopersicum]
19	3	NCBInr	gi|24208507	91	42324	7	2	5	2	0.16	hypothetical protein SORBIDRAFT_08g005500 [Sorghum bicolor]
20	1	NCBInr	gi|75216452	224	51667	9	8	6	6	0.45	RecName: Full=Geranylgeranyl diphosphate reductase, chloroplastic; AltName: Full=Geranylgeranyl reductase; Flags: Precursor
21	1	NCBInr	gi|113461	222	41974	9	6	6	4	0.46	RecName: Full=ADP,ATP carrier protein, mitochondrial; AltName: Full=ADP/ATP translocase; AltName: Full=Adenine nucleotide translocator; Short=ANT; Flags: Precursor, partial [Solanum tuberosum]
21	2	NCBInr	gi|15240640	71	41834	8	4	7	4	0.36	ADP/ATP carrier protein 2 [Arabidopsis thaliana]
21	3	NCBInr	gi|52730307	59	33664	5	2	4	2	0.21	hypothetical protein FOMPIDRAFT_1022048 [Fomitopsis pinicola FP-58527 SS1]
22	1	NCBInr	gi|25556717	163	29362	6	5	4	3	0.54	chlorophyll A/B binding protein, putative [Ricinus communis]
22	2	NCBInr	gi|46041288	133	29259	10	5	5	3	0.54	PREDICTED: chlorophyll a-b binding protein 8, chloroplastic-like [Solanum lycopersicum]
22	3	NCBInr	gi|25564687	73	29830	10	4	6	4	0.53	unknown [Glycine max]
23	1	NCBInr	gi|19439626	216	80451	17	10	14	8	0.43	plastid transketolase [Nicotiana tabacum]
23	2	NCBInr	gi|11116265	143	32653	9	7	8	6	0.79	transketolase, partial [Nicotiana attenuata]
24	1	NCBInr	gi|30436814	210	40627	25	12	17	10	1.37	glycolate oxidase [Nicotiana benthamiana]
25	1	NCBInr	gi|46040870	210	30631	7	6	4	4	0.51	PREDICTED: zerumbone synthase-like [Solanum lycopersicum]
26	1	NCBInr	gi|17402471	206	50406	22	11	16	8	0.88	alpha-tubulin [Nicotiana tabacum]
26	2	NCBInr	gi|40332938	94	16387	7	4	7	4	1.12	alpha-tubulin, partial [Populus fremontii]
27	1	NCBInr	gi|22544447	205	44734	11	5	7	3	0.24	PREDICTED: aminomethyltransferase, mitochondrial [Vitis vinifera]
27	2	NCBInr	gi|34959219	124	14957	4	3	3	2	0.51	glycine decarboxylase complex subunit T [Cicer arietinum]
27	3	NCBInr	gi|46037379	79	44665	14	5	10	3	0.33	PREDICTED: aminomethyltransferase, mitochondrial-like [Solanum lycopersicum]
28	1	NCBInr	gi|132270	198	14713	16	8	7	6	2.47	RecName: Full=Rubber elongation factor protein; Short=REF; AltName: Allergen=Hev b 1
29	1	NCBInr	gi|64524345	193	68945	19	10	16	10	0.59	PREDICTED: V-type proton ATPase catalytic subunit A [Prunus mume]
29	2	NCBInr	gi|11116262	175	18902	9	5	7	5	1.27	ATP-synthase, partial [Nicotiana attenuata]
29	3	NCBInr	gi|2493122	173	69030	19	8	17	8	0.45	RecName: Full=V-type proton ATPase catalytic subunit A; Short=V-ATPase subunit A; AltName: Full=BN59; AltName: Full=Tonoplast ATPase 70 kDa subunit; AltName: Full=V-ATPase 69 kDa subunit; AltName: Full=Vacuolar proton pump subunit alpha
30	1	NCBInr	gi|4506883	191	52157	24	14	16	9	1.09	semenogelin-1 preproprotein [Homo sapiens]
30	2	NCBInr	gi|15825705	138	65717	13	5	10	3	0.16	unnamed protein product [Homo sapiens]
31	1	NCBInr	gi|26985258	188	253397	21	11	20	11	0.15	homomeric acetyl-CoA carboxylase [Arachis hypogaea]
31	2	NCBInr	gi|46041436	187	253563	22	10	20	10	0.14	PREDICTED: acetyl-CoA carboxylase 1-like [Solanum lycopersicum]
31	3	NCBInr	gi|56788294	173	254423	21	9	19	9	0.12	hypothetical protein CICLE_v10000007mg [Citrus clementina]
31	4	NCBInr	gi|56607975	103	258592	8	5	8	5	0.06	plastid transported acetyl-CoA carboxylase [Eleusine indica]
32	1	NCBInr	gi|44943508	186	29359	9	7	4	4	0.91	PREDICTED: chlorophyll a-b binding protein 7, chloroplastic-like [Cucumis sativus]
33	1	NCBInr	gi|52718620	142	44346	7	4	6	4	0.33	serine-glyoxylate aminotransferase [Genlisea aurea]
33	2	NCBInr	gi|21401094	135	44519	5	3	4	3	0.24	serine glyoxylate aminotransferase 2 [Glycine max]
33	3	NCBInr	gi|52531408	133	44261	8	5	7	5	0.43	Hop-interacting protein THI032 [Solanum lycopersicum]
34	1	NCBInr	gi|84620802	182	28996	7	5	6	4	0.72	chloroplast photosystem II 22 kDa component [Nicotiana benthamiana]
34	2	NCBInr	gi|84620804	177	29238	8	6	6	4	0.91	chloroplast photosystem II 22 kDa component [Nicotiana benthamiana]
35	1	NCBInr	gi|28557150	181	48797	4	3	3	3	0.22	hornerin [Homo sapiens]
36	1	NCBInr	gi|4325041	179	74507	16	6	16	6	0.3	FtsH-like protein Pftf precursor [Nicotiana tabacum]
37	1	NCBInr	gi|35747150	177	87922	16	7	11	5	0.25	Photosystem II CP43 chlorophyll apoprotein [Medicago truncatula]
37	2	NCBInr	gi|10877312	149	50528	14	6	10	5	0.46	photosystem II 44 kDa protein [Solanum tuberosum]
37	3	NCBInr	gi|35700042	114	39546	6	4	4	3	0.27	photosystem II protein D2 (chloroplast) [Pinus hartwegii]
38	1	NCBInr	gi|30332497	177	8508	6	4	3	2	1.8	Chain K, Improved Model Of Plant Photosystem I
39	1	NCBInr	gi|22545517	159	21940	4	4	4	4	0.76	PREDICTED: 60S ribosomal protein L9 [Vitis vinifera]
39	2	NCBInr	gi|22411772	152	21998	7	5	5	5	1.03	GA family protein [Populus trichocarpa]
39	3	NCBInr	gi|56714499	140	22170	4	4	4	4	0.76	hypothetical protein EUTSA_v10008838mg [Eutrema salsugineum]
39	4	NCBInr	gi|46039159	127	21974	6	4	5	4	0.76	PREDICTED: 60S ribosomal protein L9-1-like [Solanum lycopersicum]
39	5	NCBInr	gi|59370206	103	21936	4	3	3	3	0.53	hypothetical protein PHAVU_004G046700g [Phaseolus vulgaris]
40	1	NCBInr	gi|21707189	171	30670	2	2	1	1	0.11	unknown [Medicago truncatula]
41	1	NCBInr	gi|31711507	171	22125	6	5	3	3	1.03	24K germin like protein [Nicotiana tabacum]
42	1	NCBInr	gi|46037382	153	41752	9	5	7	5	0.46	PREDICTED: ATP synthase gamma chain, chloroplastic-like [Solanum lycopersicum]
42	2	NCBInr	gi|59586267	111	41748	4	3	3	3	0.26	hypothetical protein PRUPE_ppa007263mg [Prunus persica]
43	1	NCBInr	gi|493723	165	26548	11	7	8	5	1.29	photosystem I light-harvesting chlorophyll a/b-binding protein [Nicotiana tabacum]
44	1	NCBInr	gi|58026	164	13508	4	4	2	2	0.96	synsav [synthetic construct]
45	1	NCBInr	gi|22205176	152	21522	5	5	3	3	0.78	germin like protein [Nicotiana tabacum]
46	1	NCBInr	gi|56539651	147	30224	9	3	7	2	0.37	PREDICTED: uncharacterized protein LOC102578855 [Solanum tuberosum]
46	2	NCBInr	gi|58667052	128	31300	5	3	4	2	0.22	hypothetical protein AMTR_s00099p00029990 [Amborella trichopoda]
47	1	NCBInr	gi|218312	141	46786	12	7	10	6	0.61	chloroplast elongation factor TuB (EF-TuB) [Nicotiana sylvestris]
47	2	NCBInr	gi|218310	138	49928	11	6	10	6	0.47	chloroplast elongation factor TuA (EF-TuA) [Nicotiana sylvestris]
47	3	NCBInr	gi|50503834	48	44997	3	2	2	1	0.15	translation elongation factor 1A (EF-1A/EF-Tu) [Halothece sp. PCC 7418]
48	1	NCBInr	gi|46037911	141	29277	9	6	5	4	0.71	PREDICTED: uncharacterized protein LOC101255672 [Solanum lycopersicum]
49	1	NCBInr	gi|128169	138	22991	15	5	4	2	0.31	RecName: Full=High-molecular weight cobalt-containing nitrile hydratase subunit alpha; Short=H-NHase; Short=H-nitrilase
50	1	NCBInr	gi|2114050	133	31037	9	5	6	4	0.5	water channel protein [Nicotiana excelsior]
50	2	NCBInr	gi|2114048	117	31019	9	4	7	4	0.5	water channel protein [Nicotiana excelsior]
51	1	NCBInr	gi|49335427	130	127265	18	9	17	9	0.26	pyruvate carboxylase [Agrobacterium sp. ATCC 31749]
52	1	NCBInr	gi|28261703	127	20988	4	2	3	2	0.35	ATP synthase CF0 B subunit [Atropa belladonna]
53	1	NCBInr	gi|22550386	103	34830	10	6	9	6	0.73	beta-carbonic anhydrase [Nicotiana tabacum]
53	2	NCBInr	gi|56546098	82	28657	3	2	2	2	0.25	hypothetical protein CARUB_v10001757mg [Capsella rubella]
54	1	NCBInr	gi|46040342	124	83026	13	6	11	5	0.26	PREDICTED: methylcrotonoyl-CoA carboxylase subunit alpha, mitochondrial isoform 1 [Solanum lycopersicum]
55	1	NCBInr	gi|81301603	121	15850	9	4	6	3	1.17	ribosomal protein S8 [Nicotiana tomentosiformis]
56	1	NCBInr	gi|46039219	120	29294	4	4	3	3	0.54	PREDICTED: uncharacterized protein LOC101265244 [Solanum lycopersicum]
57	1	NCBInr	gi|131393	117	28715	2	2	2	2	0.25	RecName: Full=Oxygen-evolving enhancer protein 2-2, chloroplastic; Short=OEE2; AltName: Full=23 kDa subunit of oxygen evolving system of photosystem II; AltName: Full=23 kDa thylakoid membrane protein; AltName: Full=OEC 23 kDa subunit; Flags: Precur
58	1	NCBInr	gi|806580	113	26448	3	2	3	2	0.27	nitrile hydratase [Rhodococcus sp.]
59	1	NCBInr	gi|35053593	110	105315	9	4	9	4	0.13	plasma membrane H+-ATPase [Solanum lycopersicum]
59	2	NCBInr	gi|56542400	104	104766	4	2	4	2	0.06	hypothetical protein CARUB_v10008027mg [Capsella rubella]
60	1	NCBInr	gi|4505821	109	16847	3	3	3	3	0.73	prolactin-inducible protein precursor [Homo sapiens]
61	1	NCBInr	gi|10886404	102	41808	3	2	3	2	0.16	Fructose-bisphosphate aldolase, chloroplast precursor, putative, expressed [Oryza sativa Japonica Group]
62	1	NCBInr	gi|14139	108	39017	13	4	7	3	0.28	unnamed protein product [Nicotiana tabacum]
62	2	NCBInr	gi|16988445	103	38670	8	4	4	3	0.28	photosystem II D1 subunit PsbA-II (Qb protein) [Synechococcus sp. PCC 7002]
63	1	NCBInr	gi|396591	106	39660	3	3	3	3	0.27	catechol O-methyltransferase [Nicotiana tabacum]
64	1	NCBInr	gi|31699600	104	23028	7	2	5	2	0.31	hypothetical protein (mitochondrion) [Nicotiana tabacum]
65	1	NCBInr	gi|407088	104	15278	7	4	4	3	1.23	lysozyme [synthetic construct]
66	1	NCBInr	gi|11465983	104	22125	3	2	2	2	0.33	ATP-dependent Clp protease proteolytic subunit [Nicotiana tabacum]
67	1	NCBInr	gi|46036956	102	32392	1	1	1	1	0.1	PREDICTED: uncharacterized protein LOC101268808 [Solanum lycopersicum]
68	1	NCBInr	gi|46039726	83	28433	4	3	3	2	0.25	PREDICTED: chlorophyll a-b binding protein 13, chloroplastic-like [Solanum lycopersicum]
68	2	NCBInr	gi|48375048	80	21546	5	3	3	2	0.54	chloroplast chlorophyll a-b binding protein [Nicotiana tabacum]
69	1	NCBInr	gi|585783	100	25616	7	2	6	1	0.28	RecName: Full=GTP-binding nuclear protein Ran/TC4
70	1	NCBInr	gi|22406221	100	17214	7	4	3	2	0.71	hypothetical protein POPTR_0002s04420g [Populus trichocarpa]
70	2	NCBInr	gi|46037362	86	17275	6	3	5	2	0.43	PREDICTED: 40S ribosomal protein S15-like [Solanum lycopersicum]
71	1	NCBInr	gi|49828140	99	36465	2	1	2	1	0.09	MULTISPECIES: membrane protein [Rhodococcus]
72	1	NCBInr	gi|56535541	98	29029	2	2	2	2	0.24	PREDICTED: tropinone reductase homolog [Solanum tuberosum]
73	1	NCBInr	gi|399213	93	102463	9	5	9	5	0.17	RecName: Full=ATP-dependent Clp protease ATP-binding subunit clpA homolog CD4B, chloroplastic; Flags: Precursor [Solanum lycopersicum]
74	1	NCBInr	gi|51589841	92	43852	1	1	1	1	0.08	phosphate ABC transporter substrate-binding protein [Burkholderia pyrrocinia]
75	1	NCBInr	gi|6715512	91	53975	8	3	8	3	0.19	vacuolar H+-ATPase B subunit [Nicotiana tabacum]
76	1	NCBInr	gi|64523843	91	31893	2	1	2	1	0.1	PREDICTED: ATP-dependent Clp protease proteolytic subunit 4, chloroplastic [Prunus mume]
77	1	NCBInr	gi|48566721	91	117092	5	3	5	3	0.09	beta-D-galactosidase [Escherichia coli]
77	2	NCBInr	gi|48572892	76	97966	4	2	4	2	0.07	beta-galactosidase [Escherichia coli]
78	1	NCBInr	gi|25562934	76	26376	9	2	4	2	0.27	unknown [Glycine max]
78	2	NCBInr	gi|46036947	68	27236	7	2	4	2	0.26	PREDICTED: chlorophyll a-b binding protein CP24 10A, chloroplastic-like [Solanum lycopersicum]
79	1	NCBInr	gi|11536153	86	53566	5	4	4	4	0.27	S-adenosyl-homocysteine hydrolase [Nicotiana suaveolens]
80	1	NCBInr	gi|56538516	90	25143	2	2	2	2	0.28	PREDICTED: glutathione S-transferase zeta class-like [Solanum tuberosum]
81	1	NCBInr	gi|3021483	90	15270	2	1	2	1	0.22	histone H2B-2 [Solanum lycopersicum]
82	1	NCBInr	gi|55294668	89	20481	2	2	2	2	0.35	putative ML domain protein [Nicotiana glauca]
83	1	NCBInr	gi|81074079	88	29845	4	3	4	3	0.37	cyc07-like [Solanum tuberosum]
84	1	NCBInr	gi|44946480	87	63348	5	2	5	2	0.11	PREDICTED: phosphoglucomutase, cytoplasmic-like [Cucumis sativus]
85	1	NCBInr	gi|56538563	86	52530	3	1	3	1	0.06	PREDICTED: protein TIC 62, chloroplastic-like [Solanum tuberosum]
86	1	NCBInr	gi|29468504	86	23370	2	1	2	1	0.14	photosystem I subunit XI [Nicotiana attenuata]
87	1	NCBInr	gi|229552	85	68083	4	2	4	2	0.1	albumin
88	1	NCBInr	gi|19817	84	25640	2	1	2	1	0.13	C-7 [Nicotiana tabacum]
89	1	NCBInr	gi|44662784	84	53711	8	2	8	2	0.13	lipoamide dehydrogenase [Capsicum annuum]
89	2	NCBInr	gi|60432722	67	53814	6	2	6	2	0.13	hypothetical protein MIMGU_mgv1a004880mg [Erythranthe guttata]
90	1	NCBInr	gi|46039204	84	22114	4	3	4	3	0.53	PREDICTED: 40S ribosomal protein S7-like isoform 1 [Solanum lycopersicum]
91	1	NCBInr	gi|46036919	70	57892	2	2	2	2	0.12	PREDICTED: coatomer subunit delta-like [Solanum lycopersicum]
92	1	NCBInr	gi|46041515	83	66258	4	3	4	3	0.16	PREDICTED: ATP-citrate synthase beta chain protein 1-like [Solanum lycopersicum]
93	1	NCBInr	gi|12230332	83	16373	1	1	1	1	0.21	RecName: Full=Nucleoside diphosphate kinase; Short=NDK; Short=NDP kinase
94	1	NCBInr	gi|10444007	83	51252	3	1	3	1	0.06	5-epi-aristolochene synthase, partial [Nicotiana tabacum]
95	1	NCBInr	gi|52531440	82	38815	9	3	8	3	0.28	phosphate carrier protein, mitochondrial-like [Solanum lycopersicum]
95	2	NCBInr	gi|35752056	69	38865	9	3	8	3	0.28	Mitochondrial phosphate carrier protein [Medicago truncatula]
96	1	NCBInr	gi|44952713	82	8537	3	1	3	1	0.41	PREDICTED: chlorophyll a-b binding protein 8, chloroplastic-like, partial [Cucumis sativus]
97	1	NCBInr	gi|59042884	82	43639	4	3	4	3	0.24	E1 alpha subunit of pyruvate dehydrogenase [Petunia x hybrida]
98	1	NCBInr	gi|64372229	82	57010	11	4	9	4	0.25	hypothetical protein JCGZ_12630 [Jatropha curcas]
98	2	NCBInr	gi|11558973	77	56201	8	3	6	3	0.19	serine hydroxymethyltransferase [Triticum monococcum]
99	1	NCBInr	gi|47010273	81	40713	2	1	2	1	0.08	PREDICTED: ferredoxin--NADP reductase, chloroplastic-like [Fragaria vesca subsp. vesca]
100	1	NCBInr	gi|11546376	81	7072	3	3	2	2	2.37	Os05g0400400 [Oryza sativa Japonica Group]
101	1	NCBInr	gi|46036863	81	31745	3	2	3	2	0.22	PREDICTED: UPF0603 protein At1g54780, chloroplastic-like [Solanum lycopersicum]
102	1	NCBInr	gi|82623421	80	10678	4	1	3	1	0.32	hypothetical protein [Solanum tuberosum]
103	1	NCBInr	gi|81301607	80	25217	11	2	10	2	0.28	ribosomal protein S3 [Nicotiana tomentosiformis]
104	1	NCBInr	gi|21025707	80	73064	8	3	8	3	0.14	multifunctional protein [Nicotiana tabacum]
105	1	NCBInr	gi|34429825	79	44649	4	1	2	1	0.07	PREDICTED: glyceraldehyde-3-phosphate dehydrogenase, testis-specific [Loxodonta africana]
106	1	NCBInr	gi|44946011	79	23324	1	1	1	1	0.14	PREDICTED: outer envelope pore protein 24B, chloroplastic-like [Cucumis sativus]
107	1	NCBInr	gi|49400163	72	32353	2	2	2	2	0.22	Probable short-chain type dehydrogenase/reductase [Rhodococcus sp. EsD8]
108	1	NCBInr	gi|3122071	78	49544	8	4	6	3	0.21	RecName: Full=Elongation factor 1-alpha; Short=EF-1-alpha [Zea mays]
108	2	NCBInr	gi|35749697	78	110743	9	5	7	4	0.12	Elongation factor 1-alpha [Medicago truncatula]
109	1	NCBInr	gi|11066033	78	98692	10	1	10	1	0.03	cytosolic aconitase [Nicotiana tabacum]
110	1	NCBInr	gi|416681	78	26768	4	1	4	1	0.12	RecName: Full=ATP synthase delta chain, chloroplastic; AltName: Full=F-ATPase delta chain; Flags: Precursor
111	1	NCBInr	gi|11939187	77	34754	4	1	4	1	0.1	S-adenosylmethionine transporter [Nicotiana benthamiana]
112	1	NCBInr	gi|56535920	77	62896	2	2	2	2	0.11	PREDICTED: methylcrotonoyl-CoA carboxylase beta chain, mitochondrial-like [Solanum tuberosum]
113	1	NCBInr	gi|33700	77	25519	2	2	2	2	0.28	immunoglobulin lambda light chain [Homo sapiens]
114	1	NCBInr	gi|46037127	76	32342	1	1	1	1	0.1	PREDICTED: uncharacterized protein LOC101248341 [Solanum lycopersicum]
115	1	NCBInr	gi|60261736	76	33938	1	1	1	1	0.1	xyloglucan endotransglucosylase/hydrolase [Ipomoea nil]
116	1	NCBInr	gi|17017257	75	30637	1	1	1	1	0.11	aquaporin [Nicotiana tabacum]
117	1	NCBInr	gi|162797	75	25129	3	1	1	1	0.13	beta-casein precursor [Bos taurus]
118	1	NCBInr	gi|52720989	75	60915	2	1	2	1	0.05	hypothetical protein M569_00218, partial [Genlisea aurea]
119	1	NCBInr	gi|49927415	74	16729	4	3	3	3	0.74	acetyl-CoA carboxylase [Agrobacterium fabrum]
120	1	NCBInr	gi|22405353	74	38846	3	2	2	2	0.18	pyruvate dehydrogenase family protein [Populus trichocarpa]
121	1	NCBInr	gi|46041519	74	43511	6	3	5	3	0.25	PREDICTED: S-adenosylmethionine synthase 2-like isoform 1 [Solanum lycopersicum]
122	1	NCBInr	gi|76556492	74	39383	3	2	3	2	0.17	putative chloroplast cysteine synthase 1 precursor [Nicotiana tabacum]
123	1	NCBInr	gi|30713645	73	50339	2	2	2	2	0.14	glutamate-1-semialdehyde 21-aminomutase [Cucumis melo subsp. melo]
124	1	NCBInr	gi|2499728	73	30034	2	1	2	1	0.11	RecName: Full=Ribulose-phosphate 3-epimerase, chloroplastic; AltName: Full=Pentose-5-phosphate 3-epimerase; Short=PPE; AltName: Full=R5P3E; Short=RPE; Flags: Precursor
125	1	NCBInr	gi|46038081	73	45923	4	2	4	2	0.15	PREDICTED: mannose-1-phosphate guanyltransferase alpha-like [Solanum lycopersicum]
126	1	NCBInr	gi|22411856	73	28133	1	1	1	1	0.12	mitochondrial import inner membrane translocase subunit Tim17/Tim22/Tim23 family protein [Populus trichocarpa]
127	1	NCBInr	gi|56859968	72	23613	1	1	1	1	0.14	ribosomal protein L13a [Solanum torvum]
128	1	NCBInr	gi|49003332	72	52065	5	1	5	1	0.06	F0F1 ATP synthase subunit beta [Rhodococcus ruber]
129	1	NCBInr	gi|9279723	72	56415	1	1	1	1	0.06	serine carboxypeptidase I [Arabidopsis thaliana]
130	1	NCBInr	gi|40036995	71	51094	10	3	7	3	0.21	beta-tubulin [Nicotiana attenuata]
131	1	NCBInr	gi|125090	71	48070	3	1	3	1	0.07	RecName: Full=Keratin, type I microfibrillar 48 kDa, component 8C-1; AltName: Full=Low-sulfur keratin
132	1	NCBInr	gi|46037130	71	44248	4	3	4	3	0.24	PREDICTED: photosystem II stability/assembly factor HCF136, chloroplastic-like [Solanum lycopersicum]
133	1	NCBInr	gi|40974417	71	17641	1	1	1	1	0.19	metal-binding heat shock protein [Clostridium botulinum CFSAN001627]
134	1	NCBInr	gi|65262021	71	26048	2	1	1	1	0.13	short-chain dehydrogenase [Flectobacillus major]
135	1	NCBInr	gi|40349261	71	43876	4	1	3	1	0.08	alpha tubulin, partial [Adineta vaga]
136	1	NCBInr	gi|46036822	71	18034	2	1	2	1	0.19	PREDICTED: uncharacterized protein At4g01150, chloroplastic-like isoform 2 [Solanum lycopersicum]
137	1	NCBInr	gi|2541876	70	54211	2	2	2	2	0.13	CND41, chloroplast nucleoid DNA binding protein [Nicotiana tabacum]
138	1	NCBInr	gi|49827981	70	19871	1	1	1	1	0.17	MULTISPECIES: resuscitation-promoting factor rpfa [Rhodococcus]
139	1	NCBInr	gi|12006847	70	16607	3	2	2	1	0.45	putative PIP [Nicotiana glauca]
140	1	NCBInr	gi|3047107	70	15860	1	1	1	1	0.21	Similar to actin binding protein; F6N23.12 [Arabidopsis thaliana]
141	1	NCBInr	gi|17057366	70	69903	1	1	1	1	0.05	hypothetical protein Bm1_05390 [Brugia malayi]
142	1	NCBInr	gi|1749825	70	36497	7	1	6	1	0.09	G protein beta-subunit-like protein [Nicotiana plumbaginifolia]
143	1	NCBInr	gi|51887776	69	24883	1	1	1	1	0.13	hypothetical protein [Oceanospirillales bacterium SCGC AAA298-N10]
144	1	NCBInr	gi|62122917	69	249296	2	1	2	1	0.01	filaggrin-2 [Homo sapiens]
145	1	NCBInr	gi|31699602	69	18329	4	1	4	1	0.18	orfB protein (mitochondrion) [Nicotiana tabacum]
146	1	NCBInr	gi|33636272	69	30166	2	1	1	1	0.11	hypothetical protein SERLA73DRAFT_192343 [Serpula lacrymans var. lacrymans S7.3]
147	1	NCBInr	gi|56538916	68	49477	3	1	2	1	0.07	PREDICTED: 3-ketoacyl-CoA thiolase 2, peroxisomal-like [Solanum tuberosum]
148	1	NCBInr	gi|88604736	68	40681	1	1	1	1	0.08	leucine-rich repeat protein [Nicotiana tabacum]
149	1	NCBInr	gi|14594935	68	14660	4	2	3	1	0.23	putative beta7 proteasome subunit [Nicotiana tabacum]
150	1	NCBInr	gi|50426590	68	38139	2	1	1	1	0.09	L-threonine 3-dehydrogenase [Caldisericum exile]
151	1	NCBInr	gi|49398991	67	44875	4	1	2	1	0.07	Formamidase [Rhodococcus sp. EsD8]
152	1	NCBInr	gi|57155874	67	59728	5	1	5	1	0.06	PREDICTED: pyruvate kinase, cytosolic isozyme-like isoform X1 [Glycine max]
153	1	NCBInr	gi|46040210	67	39109	2	1	2	1	0.08	PREDICTED: fructose-bisphosphate aldolase cytoplasmic isozyme-like isoform 1 [Solanum lycopersicum]
154	1	NCBInr	gi|15947989	67	47495	1	1	1	1	0.07	hypothetical protein CHLREDRAFT_120503 [Chlamydomonas reinhardtii]
155	1	NCBInr	gi|65800711	67	55829	1	1	1	1	0.06	PREDICTED: uncharacterized protein LOC103401792 [Malus domestica]
156	1	NCBInr	gi|134672	67	25545	1	1	1	1	0.13	RecName: Full=Superoxide dismutase [Mn], mitochondrial; Flags: Precursor
157	1	NCBInr	gi|38085384	66	34204	2	1	2	1	0.1	beta-keto-ACP reductase [Nicotiana tabacum]
158	1	NCBInr	gi|36598938	66	159420	1	1	1	1	0.02	hypothetical protein NDAI_0H01040 [Naumovozyma dairenensis CBS 421]
159	1	NCBInr	gi|19503388	65	41721	1	1	1	1	0.09	GH10387 [Drosophila grimshawi]
160	1	NCBInr	gi|46037419	65	33351	4	1	4	1	0.1	PREDICTED: 30S ribosomal protein S5, chloroplastic-like [Solanum lycopersicum]
161	1	NCBInr	gi|59413280	65	69952	1	1	1	1	0.05	ATP-binding protein [Streptomyces sp. PRh5]
162	1	NCBInr	gi|25554454	65	29860	2	2	1	1	0.11	short chain alcohol dehydrogenase, putative [Ricinus communis]
163	1	NCBInr	gi|46039242	65	27450	1	1	1	1	0.12	PREDICTED: psbP domain-containing protein 6, chloroplastic-like isoform 1 [Solanum lycopersicum]
164	1	NCBInr	gi|49108935	65	64807	1	1	1	1	0.05	hypothetical protein [Streptomyces mobaraensis]
165	1	NCBInr	gi|25507462	64	16130	1	1	1	1	0.21	predicted protein [Micromonas sp. RCC299]
166	1	NCBInr	gi|48869986	64	14841	1	1	1	1	0.23	hypothetical protein [Cystobacter fuscus]
167	1	NCBInr	gi|11465968	64	21539	2	1	2	1	0.16	photosystem I assembly protein Ycf4 [Nicotiana tabacum]
168	1	NCBInr	gi|22946379	64	25786	2	1	2	1	0.13	argininosuccinate synthase [Populus maximowiczii x Populus nigra]
169	1	NCBInr	gi|11465942	64	27042	1	1	1	1	0.12	ATP synthase CF0 A subunit [Nicotiana tabacum]
170	1	NCBInr	gi|56536961	64	32720	3	1	2	1	0.1	PREDICTED: protein-L-isoaspartate O-methyltransferase-like [Solanum tuberosum]
171	1	NCBInr	gi|44642455	62	117050	1	1	1	1	0.03	selenate reductase [Escherichia coli]
172	1	NCBInr	gi|4388965	62	23842	5	1	3	1	0.14	Chain L, Antibody To Campath-1h Humanized Fab
173	1	NCBInr	gi|40549128	62	13357	1	1	1	1	0.26	beta-cyanoalanine synthase [Nicotiana tabacum]
174	1	NCBInr	gi|50004172	62	44749	2	1	1	1	0.07	ornithine acetyltransferase [Clostridium novyi]
175	1	NCBInr	gi|16624456	62	22357	3	1	3	1	0.15	MetE [Quercus mongolica subsp. crispula]
176	1	NCBInr	gi|17976755	60	34175	3	1	2	1	0.1	NAD-dependent glyceraldehyde-3-phosphate dehydrogenase (phosphorylating) [Stanieria cyanosphaera PCC 7437]
177	1	NCBInr	gi|29781671	60	45606	2	1	2	1	0.07	hypothetical protein ARALYDRAFT_485801 [Arabidopsis lyrata subsp. lyrata]
178	1	NCBInr	gi|4566614	60	16040	1	1	1	1	0.21	actin depolymerizing factor [Populus tremula x Populus alba]
179	1	NCBInr	gi|48960907	60	20602	1	1	1	1	0.16	MULTISPECIES: ubiquinol-cytochrome C reductase [Agrobacterium]
180	1	NCBInr	gi|6912286	60	27947	3	1	3	1	0.12	caspase-14 precursor [Homo sapiens]
181	1	NCBInr	gi|56537873	60	17736	1	1	1	1	0.19	PREDICTED: uncharacterized protein LOC102583766 [Solanum tuberosum]
182	1	NCBInr	gi|8778230	60	81282	2	1	1	1	0.04	F10B6.22 [Arabidopsis thaliana]
183	1	NCBInr	gi|26076693	59	33912	1	1	1	1	0.1	ATP-dependent Clp protease [Eriobotrya japonica]
184	1	NCBInr	gi|11677878	59	16552	3	2	3	2	0.45	unknown [Picea sitchensis]
185	1	NCBInr	gi|84688912	59	102331	3	1	3	1	0.03	AGO4-2, partial [Nicotiana benthamiana]
186	1	NCBInr	gi|46039998	58	74128	1	1	1	1	0.04	PREDICTED: long chain acyl-CoA synthetase 4-like [Solanum lycopersicum]
187	1	NCBInr	gi|40748265	48	23598	5	2	4	2	0.3	40S ribosomal protein S5 [Capsicum annuum]
188	1	NCBInr	gi|56537371	58	30197	2	1	1	1	0.11	PREDICTED: biotin carboxyl carrier protein of acetyl-CoA carboxylase 2, chloroplastic-like isoform X1 [Solanum tuberosum]
189	1	NCBInr	gi|11848953	57	20619	1	1	1	1	0.16	unknown [Populus trichocarpa x Populus deltoides]
190	1	NCBInr	gi|49003474	57	53911	1	1	1	1	0.06	stage II sporulation protein [Rhodococcus ruber]
191	1	NCBInr	gi|56535015	57	23868	2	1	2	1	0.14	PREDICTED: uncharacterized protein LOC102593744 [Solanum tuberosum]
192	1	NCBInr	gi|11548360	57	31706	3	1	2	1	0.1	Os10g0573700 [Oryza sativa Japonica Group]
193	1	NCBInr	gi|35172749	56	21986	1	1	1	1	0.15	uncharacterized protein LOC100527680 [Glycine max]
194	1	NCBInr	gi|1050983	56	15088	1	1	1	1	0.23	pHL E1F1 [Homo sapiens]
195	1	NCBInr	gi|37183160	56	19588	3	1	3	1	0.17	HRPE773 [Homo sapiens]
196	1	NCBInr	gi|14890703	56	50466	1	1	1	1	0.07	unknown [Picea sitchensis]
197	1	NCBInr	gi|35712879	56	138072	1	1	1	1	0.02	PREDICTED: ABC transporter B family member 11-like [Brachypodium distachyon]
198	1	NCBInr	gi|871506	56	23858	2	1	2	1	0.14	small GTP-binding protein [Pisum sativum]
199	1	NCBInr	gi|34186544	56	11843	1	1	1	1	0.29	acetylglutamate kinase [Nicotiana benthamiana]
200	1	NCBInr	gi|13241101	56	15732	2	1	2	1	0.22	ribulose-1,5-bisphosphate carboxylase small subunit R1 [Flaveria ramosissima]
201	1	NCBInr	gi|10874270	56	111105	5	1	5	1	0.03	phosphoenolpyruvate carboxylase [Sesuvium portulacastrum]
202	1	NCBInr	gi|50106931	55	15175	1	1	1	1	0.22	hypothetical protein [Roseiflexus castenholzii]
203	1	NCBInr	gi|50450312	55	44586	2	2	1	1	0.15	RNA polymerase subunit sigma-24 [Actinoplanes sp. SE50/110]
204	1	NCBInr	gi|62794834	54	82734	1	1	1	1	0.04	hypothetical protein H696_02579 [Fonticula alba]
205	1	NCBInr	gi|59057705	54	78911	2	1	2	1	0.04	Enoyl-CoA hydratase/isomerase family [Theobroma cacao]
206	1	NCBInr	gi|55099521	54	67547	1	1	1	1	0.05	DNA primase [Adlercreutzia equolifaciens]
207	1	NCBInr	gi|35761854	54	307607	3	1	1	1	0.01	hypothetical protein KGM_16354 [Danaus plexippus]
208	1	NCBInr	gi|1172664	54	25366	2	1	2	1	0.13	RecName: Full=Photosystem I reaction center subunit III, chloroplastic; AltName: Full=Light-harvesting complex I 17 kDa protein; AltName: Full=PSI-F; Flags: Precursor
209	1	NCBInr	gi|416651	54	25788	1	1	1	1	0.13	RecName: Full=Probable glutathione S-transferase; AltName: Full=Auxin-induced protein PCNT103
210	1	NCBInr	gi|49003473	54	34530	1	1	1	1	0.1	MULTISPECIES: mycolyltransferase [Rhodococcus]
211	1	NCBInr	gi|10190712	54	11826	1	1	1	1	0.29	protein S100-A14 [Homo sapiens]
212	1	NCBInr	gi|15086595	54	134155	1	1	1	1	0.02	hypothetical protein PICST_47968 [Scheffersomyces stipitis CBS 6054]
213	1	NCBInr	gi|64638402	53	49345	1	1	1	1	0.07	hypothetical protein JAAARDRAFT_51768 [Jaapia argillacea MUCL 33604]
214	1	NCBInr	gi|64372490	53	116256	2	1	2	1	0.03	hypothetical protein JCGZ_07672 [Jatropha curcas]
215	1	NCBInr	gi|65806115	53	46501	2	1	2	1	0.07	PREDICTED: cell division protein FtsZ homolog 1, chloroplastic-like isoform X1 [Malus domestica]
216	1	NCBInr	gi|65700791	53	679881	2	1	2	1		hypothetical protein YYE_04028 [Plasmodium vinckei vinckei]
217	1	NCBInr	gi|65781789	53	38692	1	1	1	1	0.09	PREDICTED: voltage-dependent P/Q-type calcium channel subunit alpha-1A-like, partial [Cynoglossus semilaevis]
218	1	NCBInr	gi|46040752	52	30780	5	2	3	2	0.23	PREDICTED: mitochondrial carnitine/acylcarnitine carrier-like protein-like isoform 1 [Solanum lycopersicum]
218	2	NCBInr	gi|36380751	52	30621	6	2	3	2	0.23	uncharacterized protein LOC100781634 [Glycine max]
219	1	NCBInr	gi|56538193	52	21524	1	1	1	1	0.16	PREDICTED: ATP synthase subunit delta', mitochondrial-like [Solanum tuberosum]
220	1	NCBInr	gi|52719889	52	43188	4	1	4	1	0.08	hypothetical protein M569_07897 [Genlisea aurea]
221	1	NCBInr	gi|2499328	52	23666	2	1	2	1	0.14	RecName: Full=NADH dehydrogenase [ubiquinone] iron-sulfur protein 7, mitochondrial; AltName: Full=Complex I-20kD; Short=CI-20kD; AltName: Full=NADH-ubiquinone oxidoreductase 20 kDa subunit; Flags: Precursor
222	1	NCBInr	gi|92882351	51	26696	1	1	1	1	0.12	Intracellular chloride channel [Medicago truncatula]
223	1	NCBInr	gi|56821485	51	69091	2	1	2	1	0.05	phosphoglucomutase, chloroplastic [Solanum tuberosum]
224	1	NCBInr	gi|225632	51	24477	3	1	3	1	0.14	casein alphaS1
225	1	NCBInr	gi|22449602	51	22662	1	1	1	1	0.15	opa interacting protein 5 [Danio rerio]
226	1	NCBInr	gi|129098	50	28546	2	2	2	2	0.25	RecName: Full=Osmotin-like protein; AltName: Full=Pathogenesis-related protein PR-5d; Flags: Precursor [Nicotiana tabacum]
227	1	NCBInr	gi|190668	50	11564	2	1	1	1	0.3	psoriasin [Homo sapiens]
228	1	NCBInr	gi|8347420	50	39688	3	1	3	1	0.08	cysteine protease [Nicotiana tabacum]
229	1	NCBInr	gi|58783820	50	30072	1	1	1	1	0.11	4,5-DOPA dioxygenase extradiol-like protein [Morus notabilis]
230	1	NCBInr	gi|49828019	49	19329	1	1	1	1	0.17	MULTISPECIES: hydrolase [Rhodococcus]
231	1	NCBInr	gi|49793524	49	86999	1	1	1	1	0.04	copper amine oxidase-like protein [Acetivibrio cellulolyticus]
232	1	NCBInr	gi|53223502	49	35425	3	1	3	1	0.09	epoxide hydrolase, partial [Nicotiana benthamiana]
233	1	NCBInr	gi|52783264	49	21538	2	1	2	1	0.16	RecName: Full=60S ribosomal protein L24
234	1	NCBInr	gi|16751921	47	11391	4	2	3	2	0.69	dermcidin preproprotein [Homo sapiens]
235	1	NCBInr	gi|66802902	48	112469	1	1	1	1	0.03	hypothetical protein DDB_G0291546 [Dictyostelium discoideum AX4]
236	1	NCBInr	gi|134101	48	52461	1	1	1	1	0.06	RecName: Full=RuBisCO large subunit-binding protein subunit alpha; AltName: Full=60 kDa chaperonin subunit alpha; AltName: Full=CPN-60 alpha, partial [Ricinus communis]
237	1	NCBInr	gi|12171316	47	45185	1	1	1	1	0.07	cAMP-dependent protein kinase catalytic subunit, putative [Aspergillus clavatus NRRL 1]
238	1	NCBInr	gi|65138152	47	50534	1	1	1	1	0.07	hypothetical protein [Butyrivibrio sp. XPD2002]
239	1	NCBInr	gi|48925295	47	84296	1	1	1	1	0.04	ATPase AAA [Pseudomonas aeruginosa]
240	1	NCBInr	gi|49511858	47	23880	1	1	1	1	0.14	hypothetical protein [Chryseobacterium sp. CF314]
241	1	NCBInr	gi|64373361	47	56018	7	1	5	1	0.06	hypothetical protein JCGZ_24457 [Jatropha curcas]
242	1	NCBInr	gi|6682246	47	15300	1	1	1	1	0.22	putative 40S ribosomal protein S23 [Arabidopsis thaliana]
243	1	NCBInr	gi|2499964	46	82482	2	1	2	1	0.04	RecName: Full=Photosystem I P700 chlorophyll a apoprotein A2; AltName: Full=PSI-B; AltName: Full=PsaB
244	1	NCBInr	gi|15218869	46	46059	3	1	3	1	0.07	NADP+-dependent isocitrate dehydrogenase [Arabidopsis thaliana]
245	1	NCBInr	gi|59071965	45	34357	5	1	3	1	0.1	Nuclear encoded CLP protease 5 isoform 1 [Theobroma cacao]
246	1	NCBInr	gi|51177422	45	25600	2	1	2	1	0.13	2-Cys peroxiredoxin, partial [Nicotiana benthamiana]
247	1	NCBInr	gi|40334885	45	71888	1	1	1	1	0.05	hypothetical protein OXYTRI_04872 [Oxytricha trifallax]
248	1	NCBInr	gi|11547773	44	43309	3	1	3	1	0.08	Os08g0553800 [Oryza sativa Japonica Group]
249	1	NCBInr	gi|11544545	43	32283	1	1	1	1	0.1	Os02g0267000 [Oryza sativa Japonica Group]
250	1	NCBInr	gi|91214127	43	14801	5	1	2	1	0.23	ATP synthase CF1 epsilon subunit [Glycine max]
251	1	NCBInr	gi|46040086	43	33167	3	1	3	1	0.1	PREDICTED: uncharacterized protein At1g32220, chloroplastic-like [Solanum lycopersicum]
252	1	NCBInr	gi|520	43	20307	3	1	3	1	0.17	beta-lactoglobulin [Bos taurus]
253	1	NCBInr	gi|22409021	42	29875	1	1	1	1	0.11	40S ribosomal protein S2 [Populus trichocarpa]
254	1	NCBInr	gi|7673021	42	108499	1	1	1	1	0.03	aminopeptidase A [Rattus norvegicus]
255	1	NCBInr	gi|30686923	42	23043	1	1	1	1	0.15	cleavage/polyadenylation specificity factor [Arabidopsis thaliana]
256	1	NCBInr	gi|33183740	42	238498	1	1	1	1	0.01	polymerase [Salobo virus]
257	1	NCBInr	gi|49003338	41	14270	1	1	1	1	0.24	hypothetical protein [Rhodococcus ruber]
258	1	NCBInr	gi|68637458	41	20878	1	1	1	1	0.16	recombinase A [Pediococcus pentosaceus]
259	1	NCBInr	gi|50505888	40	25134	1	1	1	1	0.13	hypothetical protein [Singulisphaera acidiphila]
260	1	NCBInr	gi|56787930	40	18553	3	1	3	1	0.18	hypothetical protein CICLE_v10002687mg [Citrus clementina]
261	1	NCBInr	gi|65628839	40	18510	1	1	1	1	0.18	hypothetical protein [Calescamantes bacterium JGI 0000106-H18]
262	1	NCBInr	gi|52214543	39	35849	1	1	1	1	0.09	hypothetical protein [Massilia niastensis]
263	1	NCBInr	gi|58700507	39	24238	2	1	2	1	0.14	chloroplast oxygen-evolving protein 16 kDa subunit [Nicotiana benthamiana]
264	1	NCBInr	gi|59138762	39	14655	1	1	1	1	0.23	PREDICTED: cation-dependent mannose-6-phosphate receptor-like, partial [Chelonia mydas]
265	1	NCBInr	gi|49749707	39	83052	1	1	1	1	0.04	hypothetical protein [Roseobacter sp. MED193]
266	1	NCBInr	gi|46040028	39	36299	1	1	1	1	0.09	PREDICTED: PGR5-like protein 1A, chloroplastic-like [Solanum lycopersicum]
267	1	NCBInr	gi|54683840	39	12653	1	1	1	1	0.27	predicted acetyl-CoA carboxylase [Prevotella sp. CAG:924]
268	1	NCBInr	gi|14594931	38	18712	2	1	2	1	0.18	putative beta5 proteasome subunit [Nicotiana tabacum]
269	1	NCBInr	gi|33609313	38	26122	8	1	5	1	0.13	glutathione transferase [Nicotiana benthamiana]
270	1	NCBInr	gi|54462328	37	33064	1	1	1	1	0.1	phosphate uptake regulator, partial [Halonotius sp. J07HN6]
271	1	NCBInr	gi|4506773	37	13291	1	1	1	1	0.26	protein S100-A9 [Homo sapiens]
272	1	NCBInr	gi|50444745	37	28410	1	1	1	1	0.12	hypothetical protein [Streptococcus salivarius]
273	1	NCBInr	gi|49101966	37	63012	1	1	1	1	0.05	MULTISPECIES: choline dehydrogenase [Acinetobacter]
274	1	NCBInr	gi|32339276	37	23548	1	1	1	1	0.14	erythrocyte membrane protein 1 [Plasmodium falciparum]
275	1	NCBInr	gi|5759320	37	33064	2	1	2	1	0.1	putative copper/zinc superoxide dismutase copper chaperone precursor [Solanum lycopersicum]
276	1	NCBInr	gi|51682888	37	79854	2	1	1	1	0.04	ribonuclease J [Corynebacterium propinquum]
277	1	NCBInr	gi|50213658	37	41994	1	1	1	1	0.08	PREDICTED: uncharacterized protein LOC101508880 [Cicer arietinum]
278	1	NCBInr	gi|46036763	36	122510	1	1	1	1	0.03	PREDICTED: protein transport protein Sec31A-like [Solanum lycopersicum]
279	1	NCBInr	gi|19489785	36	57493	1	1	1	1	0.06	GG17511 [Drosophila erecta]
280	1	NCBInr	gi|46038942	36	16065	1	1	1	1	0.21	PREDICTED: actin-depolymerizing factor 2-like [Solanum lycopersicum]
281	1	NCBInr	gi|49387250	36	44213	1	1	1	1	0.07	enterobactin exporter EntS [Yokenella regensburgei]
282	1	NCBInr	gi|58770323	35	104735	1	1	1	1	0.03	DNA mismatch repair protein MSH5 [Fusarium oxysporum Fo47]
283	1	NCBInr	gi|31207077	35	213801	1	1	1	1	0.02	hypothetical protein LOAG_02719 [Loa loa]
284	1	NCBInr	gi|65472866	35	88204	1	1	1	1	0.04	ATPase [Salinispora pacifica]
285	1	NCBInr	gi|50059904	35	20922	1	1	1	1	0.16	peptidase M23 [Psychrobacter sp. PRwf-1]
286	1	NCBInr	gi|49019207	31	48699	1	1	1	1	0.07	glycerol-3-phosphate ABC transporter substrate-binding protein [Hafnia alvei]
287	1	NCBInr	gi|50156442	19	76529	1	1	1	1	0.04	hypothetical protein [Rhodospirillum centenum]

## Sheet: protein2gene (p25 T36)
PROTEIN	p25
V. ISOLATE	T36
DESCRIPTION	Protein2gene list
#NCBI_protein	organism	protein_description	TAIR_gene	organism	gene_description	e_blast
gi|380505032	Nicotiana benthamiana	actin, partial [Nicotiana benthamiana]	AT5G09810	Arabidopsis thaliana	actin 7	0.0
gi|307136451	Cucumis melo subsp. melo	glutamate-1-semialdehyde 21-aminomutase [Cucumis melo subsp. melo]	AT3G48730	Arabidopsis thaliana	glutamate-1-semialdehyde 2,1-aminomutase 2	0.0
gi|349592191	Cicer arietinum glycine decarboxylase complex subunit T [Cicer arietinum]		AT1G11860	Arabidopsis thaliana	Glycine cleavage T-protein family	2.57695e-83
gi|460371306	Solanum lycopersicum	PREDICTED: photosystem II stability/assembly factor HCF136, chloroplastic isoform X1 [Solanum lycopersicum]	AT5G23120	Arabidopsis thaliana	photosystem II stability/assembly factor, chloroplast (HCF136)	0.0
gi|604327228	Erythranthe guttata	hypothetical protein MIMGU_mgv1a004880mg [Erythranthe guttata]	AT1G48030	Arabidopsis thaliana	mitochondrial lipoamide dehydrogenase 1	0.0
gi|58026	synthetic construct	synsav [synthetic construct]	n/a	n/a	No item found in blast	n/a
gi|11465942	Nicotiana tabacum	ATP synthase CF0 A subunit [Nicotiana tabacum]	ATCG00150	Arabidopsis thaliana	ATPase, F0 complex, subunit A protein	7.90171e-144
gi|449460110	Cucumis sativus PREDICTED: outer envelope pore protein 24B, chloroplastic-like [Cucumis sativus]	AT5G42960	Arabidopsis thaliana	unknown protein, FUNCTIONS IN: molecular_function unknown, INVOLVED IN: biological_process unknown, LOCATED IN: mitochondrion, chloroplast, plastid, chloroplast envelope, EXPRESSED IN: 24 plant structures, EXPRESSED DURING: 13 growth stages, BEST Arabidopsis thaliana protein match is: unknown protein (TAIR:AT1G45170.1), Has 30201 Blast hits to 17322 proteins in 780 species: Archae - 12, Bacteria …	3.75156e-103
gi|460391963	Solanum lycopersicum	PREDICTED: chlorophyll a-b binding protein 4, chloroplastic-like [Solanum lycopersicum] AT3G47470	Arabidopsis thaliana	light-harvesting chlorophyll-protein complex I subunit A4	1.08045e-149
gi|257815169	Solanum chacoense	NAD-dependent glyceraldehyde 3-P dehydrogenase [Solanum chacoense]	AT3G04120	Arabidopsis thaliana	glyceraldehyde-3-phosphate dehydrogenase C subunit 1	0.0
gi|2114048	Nicotiana excelsior	water channel protein [Nicotiana excelsior]	AT4G00430	Arabidopsis thaliana	plasma membrane intrinsic protein 1,4	0.0
gi|3122071	Zea mays	RecName: Full=Elongation factor 1-alpha, Short=EF-1-alpha	AT5G60390	Arabidopsis thaliana	GTP binding Elongation factor Tu family protein	0.0
gi|493354277	Agrobacterium sp. ATCC 31749	pyruvate carboxylase [Agrobacterium sp. ATCC 31749]	AT5G35360	Arabidopsis thaliana	acetyl Co-enzyme a carboxylase biotin carboxylase subunit	7.85546e-118
gi|527207210	Genlisea aurea	chlorophyll a /b binding protein, partial [Genlisea aurea]	AT3G47470	Arabidopsis thaliana	light-harvesting chlorophyll-protein complex I subunit A4	2.77411e-130
gi|82623421	Solanum tuberosum	hypothetical protein [Solanum tuberosum]	AT3G52580	Arabidopsis thaliana	Ribosomal protein S11 family protein	8.35421e-39
gi|460408703	Solanum lycopersicum	PREDICTED: secoisolariciresinol dehydrogenase-like [Solanum lycopersicum]	AT3G51680	Arabidopsis thaliana	NAD(P)-binding Rossmann-fold superfamily protein	1.5656e-72
gi|75216452	Nicotiana tabacum	RecName: Full=Geranylgeranyl diphosphate reductase, chloroplastic, AltName: Full=Geranylgeranyl reductase, Flags: Precursor	AT1G74470	Arabidopsis thaliana	Pyridine nucleotide-disulphide oxidoreductase family protein	0.0
gi|516354896	Scytonema hofmanni	F0F1 ATP synthase subunit alpha [Scytonema hofmanni]	ATCG00120	Arabidopsis thaliana	ATP synthase subunit alpha	0.0
gi|593702065	Phaseolus vulgaris	hypothetical protein PHAVU_004G046700g [Phaseolus vulgaris]	AT1G33140	Arabidopsis thaliana	Ribosomal protein L6 family	2.22257e-114
gi|14594935	Nicotiana tabacum	putative beta7 proteasome subunit [Nicotiana tabacum]	AT1G56450	Arabidopsis thaliana	20S proteasome beta subunit G1	2.26363e-76
gi|14594931	Nicotiana tabacum	putative beta5 proteasome subunit [Nicotiana tabacum]	AT3G26340	Arabidopsis thaliana	N-terminal nucleophile aminohydrolases (Ntn hydrolases) superfamily protein	2.15305e-114
gi|17976755	Stanieria cyanosphaera PCC 7437 NAD-dependent glyceraldehyde-3-phosphate dehydrogenase (phosphorylating) [Stanieria cyanosphaera PCC 7437]	AT1G79530	Arabidopsis thaliana	glyceraldehyde-3-phosphate dehydrogenase of plastid 1	5.75195e-114
gi|190401119	Citrus tristeza virus	coat protein [Citrus tristeza virus]	n/a	n/a	n/a	n/a
gi|14139	Nicotiana tabacum	unnamed protein product [Nicotiana tabacum]	ATCG00020	Arabidopsis thaliana	photosystem II reaction center protein A	0.0
gi|17402471	Nicotiana tabacum	alpha-tubulin [Nicotiana tabacum]	AT4G14960	Arabidopsis thaliana	Tubulin/FtsZ family protein	0.0
gi|190401117	Citrus tristeza virus	coat protein [Citrus tristeza virus]	n/a	n/a	n/a	n/a
gi|115445459	Oryza sativa Japonica Group	Os02g0267000 [Oryza sativa Japonica Group]	AT3G24590	Arabidopsis thaliana	plastidic type i signal peptidase 1	4.07278e-101
gi|565350151	Solanum tuberosum	PREDICTED: uncharacterized protein LOC102593744 [Solanum tuberosum]	n/a	n/a	No item found in blast	n/a
gi|224117728	Populus trichocarpa	GA family protein [Populus trichocarpa] AT4G10450	Arabidopsis thaliana	Ribosomal protein L6 family	1.5457e-108
gi|567885695	Citrus clementina	hypothetical protein CICLE_v10001114mg [Citrus clementina]	AT1G42970	Arabidopsis thaliana	glyceraldehyde-3-phosphate dehydrogenase B subunit	0.0
gi|460379113	Solanum lycopersicum	PREDICTED: uncharacterized protein LOC101255672 [Solanum lycopersicum]	AT5G17170	Arabidopsis thaliana	rubredoxin family protein	1.23403e-106
gi|297798080	Arabidopsis lyrata subsp. lyrata	mthsc70-1 [Arabidopsis lyrata subsp. lyrata]	AT4G37910	Arabidopsis thaliana	mitochondrial heat shock protein 70-1	0.0
gi|645238434	Prunus mume	PREDICTED: ATP-dependent Clp protease proteolytic subunit 4, chloroplastic [Prunus mume]	AT5G45390	Arabidopsis thaliana	CLP protease P4	2.05094e-124
gi|222051768	Nicotiana tabacum	germin like protein [Nicotiana tabacum] AT1G72610	Arabidopsis thaliana	germin-like protein 1	2.83168e-83
gi|353259703	Rosa multiflora glyeraldehyde 3-phosphate dehydrogenase [Rosa multiflora]	AT1G13440	Arabidopsis thaliana	glyceraldehyde-3-phosphate dehydrogenase C2	0.0
gi|111162653	Nicotiana attenuata	transketolase, partial [Nicotiana attenuata]	AT3G60750	Arabidopsis thaliana	Transketolase	0.0
gi|396591	Nicotiana tabacum	catechol O-methyltransferase [Nicotiana tabacum]	AT5G54160	Arabidopsis thaliana	O-methyltransferase 1	0.0
gi|68637458	Pediococcus pentosaceus recombinase A [Pediococcus pentosaceus] AT1G79050	Arabidopsis thaliana	recA DNA recombination family protein	2.39786e-74
gi|255567170	Ricinus communis	chlorophyll A/B binding protein, putative [Ricinus communis]	AT1G61520	Arabidopsis thaliana	photosystem I light harvesting complex gene 3	8.89895e-140
gi|37183160	Homo sapiens	HRPE773 [Homo sapiens]	n/a	n/a	No item found in blast	n/a
gi|224927	Solanum lycopersicum	protein 1B,chlorophyll binding	AT1G29930	Arabidopsis thaliana	chlorophyll A/B binding protein 1	2.95072e-163
gi|416651	Nicotiana tabacum	RecName: Full=Probable glutathione S-transferase, AltName: Full=Auxin-induced protein PCNT103	AT3G09270	Arabidopsis thaliana	glutathione S-transferase TAU 8	1.84455e-54
gi|460368630	Solanum lycopersicum	PREDICTED: UPF0603 protein At1g54780, chloroplastic [Solanum lycopersicum]	AT1G54780	Arabidopsis thaliana	thylakoid lumen 18.3 kDa protein	4.79783e-125
gi|350535937	Solanum lycopersicum	plasma membrane H+-ATPase [Solanum lycopersicum]	AT5G62670	Arabidopsis thaliana	H(+)-ATPase 11	0.0
gi|108864048	Oryza sativa Japonica Group	Fructose-bisphosphate aldolase, chloroplast precursor, putative, expressed [Oryza sativa Japonica Group]	AT4G38970	Arabidopsis thaliana	fructose-bisphosphate aldolase 2	0.0
gi|4388965	Homo sapiens	Chain L, Antibody To Campath-1h Humanized Fab	n/a	n/a	No item found in blast	n/a
gi|4566614	Populus tremula x Populus alba	actin depolymerizing factor [Populus tremula x Populus alba]	AT2G31200	Arabidopsis thaliana	actin depolymerizing factor 6	4.757e-71
gi|546838402	Prevotella sp. CAG:924	predicted acetyl-CoA carboxylase [Prevotella sp. CAG:924]	n/a	n/a	No item found in blast	n/a
gi|460400867	Solanum lycopersicum	PREDICTED: uncharacterized protein At1g32220, chloroplastic [Solanum lycopersicum]	AT1G32220	Arabidopsis thaliana	NAD(P)-binding Rossmann-fold superfamily protein	2.16234e-114
gi|629083101	Eucalyptus grandis	hypothetical protein EUGRSUZ_K03065 [Eucalyptus grandis]	AT2G39730	Arabidopsis thaliana	rubisco activase	0.0
gi|460392196	Solanum lycopersicum	PREDICTED: uncharacterized protein LOC101265244 [Solanum lycopersicum]	AT3G15690	Arabidopsis thaliana	Single hybrid motif superfamily protein	5.50548e-67
gi|255646873	Glycine max	unknown [Glycine max]	AT1G61520	Arabidopsis thaliana	photosystem I light harvesting complex gene 3	1.10086e-122
gi|449527137	Cucumis sativus PREDICTED: chlorophyll a-b binding protein 8, chloroplastic-like, partial [Cucumis sativus]	AT2G34430	Arabidopsis thaliana	light-harvesting chlorophyll-protein complex II subunit B1	6.07359e-43
gi|46326322	Salvia divinorum	ribulose-1,5-bisphosphate carboxylase/oxygenase large subunit, partial (chloroplast) [Salvia divinorum] ATCG00490	Arabidopsis thaliana	ribulose-bisphosphate carboxylases	0.0
gi|386870479	Sesamum indicum beta-actin [Sesamum indicum]	AT5G09810	Arabidopsis thaliana	actin 7	0.0
gi|323392760	Plasmodium falciparum	erythrocyte membrane protein 1 [Plasmodium falciparum]	AT3G26020	Arabidopsis thaliana	Protein phosphatase 2A regulatory B subunit family protein	0.52524
gi|40549128	Nicotiana tabacum	beta-cyanoalanine synthase [Nicotiana tabacum]	AT3G61440	Arabidopsis thaliana	cysteine synthase C1	8.12326e-62
gi|91214127	Glycine max	ATP synthase CF1 epsilon subunit [Glycine max]	ATCG00470	Arabidopsis thaliana	ATP synthase epsilon chain	3.22182e-75
gi|239949687	Canarium littorale	ribulose-1,5-bisphosphate carboxylase/oxygenase large subunit [Canarium littorale]	ATCG00490	Arabidopsis thaliana	ribulose-bisphosphate carboxylases	0.0
gi|237784035	Physalis peruviana	ribulose-1,5-bisphosphate carboxylase/oxygenase large subunit [Physalis peruviana]	ATCG00490	Arabidopsis thaliana	ribulose-bisphosphate carboxylases	0.0
gi|55294668	Nicotiana glauca	putative ML domain protein [Nicotiana glauca]	AT3G11780	Arabidopsis thaliana	MD-2-related lipid recognition domain-containing protein / ML domain-containing protein	1.02673e-40
gi|113461	Solanum tuberosum	RecName: Full=ADP,ATP carrier protein, mitochondrial, AltName: Full=ADP/ATP translocase, AltName: Full=Adenine nucleotide translocator, Short=ANT, Flags: Precursor	AT3G08580	Arabidopsis thaliana	ADP/ATP carrier 1	0.0
gi|217071890	Medicago truncatula	unknown [Medicago truncatula]	AT2G20920	Arabidopsis thaliana	Protein of unknown function (DUF3353)	2.32457e-88
gi|460373820	Solanum lycopersicum	PREDICTED: ATP synthase gamma chain, chloroplastic [Solanum lycopersicum]	AT4G04640	Arabidopsis thaliana	ATPase, F1 complex, gamma subunit protein	0.0
gi|565385160	Solanum tuberosum	PREDICTED: glutathione S-transferase zeta class-like [Solanum tuberosum]	AT2G02390	Arabidopsis thaliana	glutathione S-transferase zeta 1	4.08256e-99
gi|120661	Nicotiana tabacum	RecName: Full=Glyceraldehyde-3-phosphate dehydrogenase A, chloroplastic, AltName: Full=NADP-dependent glyceraldehydephosphate dehydrogenase subunit A, Flags: Precursor AT3G26650	Arabidopsis thaliana	glyceraldehyde 3-phosphate dehydrogenase A subunit	0.0
gi|115463761	Oryza sativa Japonica Group	Os05g0400400 [Oryza sativa Japonica Group]	AT3G52730	Arabidopsis thaliana	ubiquinol-cytochrome C reductase UQCRX/QCR9-like family protein	2.01684e-24
gi|604334321	Erythranthe guttata	hypothetical protein MIMGU_mgv1a008259mg [Erythranthe guttata]	AT1G09340	Arabidopsis thaliana	chloroplast RNA binding	0.0
gi|460369476	Solanum lycopersicum	PREDICTED: chlorophyll a-b binding protein CP24 10A, chloroplastic [Solanum lycopersicum]	AT1G15820	Arabidopsis thaliana	light harvesting complex photosystem II subunit 6	2.0327e-137
gi|224053535	Populus trichocarpa	pyruvate dehydrogenase family protein [Populus trichocarpa]	AT5G50850	Arabidopsis thaliana	Transketolase family protein	0.0
gi|658035833	Malus domestica PREDICTED: LOW QUALITY PROTEIN: glyceraldehyde-3-phosphate dehydrogenase 2, cytosolic-like [Malus domestica]	AT1G13440	Arabidopsis thaliana	glyceraldehyde-3-phosphate dehydrogenase C2	0.0
gi|316996020	Nicotiana tabacum	orfB protein (mitochondrion) [Nicotiana tabacum]	ATMG00480	Arabidopsis thaliana	Plant mitochondrial ATPase, F0 complex, subunit 8 protein	1.92974e-73
gi|316996023	Nicotiana tabacum	ATP synthase F1 subunit 1 (mitochondrion) [Nicotiana tabacum]	ATMG01190	Arabidopsis thaliana	ATP synthase subunit 1	0.0
gi|304368145	Nicotiana benthamiana	glycolate oxidase [Nicotiana benthamiana]	AT3G14420	Arabidopsis thaliana	Aldolase-type TIM barrel family protein	0.0
gi|460412884	Solanum lycopersicum	PREDICTED: chlorophyll a-b binding protein 8, chloroplastic-like [Solanum lycopersicum] AT1G61520	Arabidopsis thaliana	photosystem I light harvesting complex gene 3	5.066e-151
gi|357496973	Medicago truncatula	Elongation factor 1-alpha [Medicago truncatula] AT5G60390	Arabidopsis thaliana	GTP binding Elongation factor Tu family protein	0.0
gi|255629343	Glycine max	unknown [Glycine max]	AT1G15820	Arabidopsis thaliana	light harvesting complex photosystem II subunit 6	2.43715e-127
gi|565466756	Capsella rubella	hypothetical protein CARUB_v10017390mg [Capsella rubella]	AT3G26650	Arabidopsis thaliana	glyceraldehyde 3-phosphate dehydrogenase A subunit	0.0
gi|119350555	Tetraselmis chuii	AtpB, partial (chloroplast) [Tetraselmis chuii] ATCG00480	Arabidopsis thaliana	ATP synthase subunit beta	0.0
gi|2493122	Brassica napus	RecName: Full=V-type proton ATPase catalytic subunit A, Short=V-ATPase subunit A, AltName: Full=BN59, AltName: Full=Tonoplast ATPase 70 kDa subunit, AltName: Full=V-ATPase 69 kDa subunit, AltName: Full=Vacuolar proton pump subunit alpha	AT1G78900	Arabidopsis thaliana	vacuolar ATP synthase subunit A	0.0
gi|1172664	Flaveria trinervia	RecName: Full=Photosystem I reaction center subunit III, chloroplastic, AltName: Full=Light-harvesting complex I 17 kDa protein, AltName: Full=PSI-F, Flags: Precursor	AT1G31330	Arabidopsis thaliana	photosystem I subunit F	1.3735e-82
gi|114421	Nicotiana plumbaginifolia	RecName: Full=ATP synthase subunit beta, mitochondrial, Flags: Precursor	AT5G08680	Arabidopsis thaliana	ATP synthase alpha/beta family protein	0.0
gi|224496026	Danio rerio	opa interacting protein 5 [Danio rerio] n/a	n/a	No item found in blast	n/a
gi|224062213	Populus trichocarpa	hypothetical protein POPTR_0002s04420g [Populus trichocarpa]	AT5G09500	Arabidopsis thaliana	Ribosomal protein S19 family protein	4.56899e-85
gi|28475277	Crassostrea gigas	glyceraldehyde 3-phosphate dehydrogenase [Crassostrea gigas]	AT1G16300	Arabidopsis thaliana	glyceraldehyde-3-phosphate dehydrogenase of plastid 2	1.52699e-161
gi|449464800	Cucumis sativus PREDICTED: phosphoglucomutase, cytoplasmic-like [Cucumis sativus]	AT1G23190	Arabidopsis thaliana	Phosphoglucomutase/phosphomannomutase family protein	0.0
gi|190401247	Citrus tristeza virus	coat protein [Citrus tristeza virus]	n/a	n/a	n/a	n/a
gi|255544542	Ricinus communis	short chain alcohol dehydrogenase, putative [Ricinus communis]	AT2G47140	Arabidopsis thaliana	NAD(P)-binding Rossmann-fold superfamily protein	7.49341e-61
gi|300429861	Salvia miltiorrhiza	putative actin protein [Salvia miltiorrhiza]	AT3G53750	Arabidopsis thaliana	actin 3	0.0
gi|115589736	Triticum monococcum	serine hydroxymethyltransferase [Triticum monococcum]	AT4G37930	Arabidopsis thaliana	serine transhydroxymethyltransferase 1	0.0
gi|3036949	Nicotiana sylvestris	light harvesting chlorophyll a/b-binding protein [Nicotiana sylvestris] AT1G29930	Arabidopsis thaliana	chlorophyll A/B binding protein 1	2.75875e-167
gi|78102516	Nicotiana sylvestris	ATP synthase CF1 alpha subunit [Nicotiana sylvestris]	ATCG00120	Arabidopsis thaliana	ATP synthase subunit alpha	0.0
gi|210257071	Nicotiana tabacum	multifunctional protein [Nicotiana tabacum]	AT4G29010	Arabidopsis thaliana	Enoyl-CoA hydratase/isomerase family	0.0
gi|568599682	Solanum torvum	ribosomal protein L13a [Solanum torvum] AT5G48760	Arabidopsis thaliana	Ribosomal protein L13 family protein	1.6228e-131
gi|586767074	Amborella trichopoda	hypothetical protein AMTR_s00044p00131190 [Amborella trichopoda]	AT1G42970	Arabidopsis thaliana	glyceraldehyde-3-phosphate dehydrogenase B subunit	0.0
gi|31711507	Nicotiana tabacum	24K germin like protein [Nicotiana tabacum]	AT5G20630	Arabidopsis thaliana	germin 3	4.76605e-78
gi|338221884	Citrus tristeza virus	coat protein [Citrus tristeza virus]	n/a	n/a	n/a	n/a
gi|22550386	Nicotiana tabacum	beta-carbonic anhydrase [Nicotiana tabacum]	AT3G01500	Arabidopsis thaliana	carbonic anhydrase 1	1.14691e-127
gi|565364578	Solanum tuberosum	PREDICTED: heat shock cognate 70 kDa protein 2-like [Solanum tuberosum] AT5G02500	Arabidopsis thaliana	heat shock cognate protein 70-1	0.0
gi|12643757	Nicotiana tabacum	RecName: Full=Ribulose bisphosphate carboxylase/oxygenase activase 1, chloroplastic, Short=RA 1, Short=RuBisCO activase 1, Flags: Precursor	AT2G39730	Arabidopsis thaliana	rubisco activase	0.0
gi|495551693	Cyanothece sp. CCY0110	glyceraldehyde-3-phosphate dehydrogenase [Cyanothece sp. CCY0110]	AT1G42970	Arabidopsis thaliana	glyceraldehyde-3-phosphate dehydrogenase B subunit	1.68354e-145
gi|48375048	Nicotiana tabacum	chloroplast chlorophyll a-b binding protein [Nicotiana tabacum] AT5G54270	Arabidopsis thaliana	light-harvesting chlorophyll B-binding protein 3	4.56349e-134
gi|357520561	Medicago truncatula	Mitochondrial phosphate carrier protein [Medicago truncatula]	AT5G14040	Arabidopsis thaliana	phosphate transporter 3,1	0.0
gi|224118566	Populus trichocarpa	mitochondrial import inner membrane translocase subunit Tim17/Tim22/Tim23 family protein [Populus trichocarpa]	AT5G24650	Arabidopsis thaliana	Mitochondrial import inner membrane translocase subunit Tim17/Tim22/Tim23 family protein	6.59466e-81
gi|375314779	Homo sapiens	keratin 1 [Homo sapiens]	AT3G54670	Arabidopsis thaliana	Structural maintenance of chromosomes (SMC) family protein	0.204085
gi|10190712	Homo sapiens	protein S100-A14 [Homo sapiens] AT4G33500	Arabidopsis thaliana	Protein phosphatase 2C family protein	465988
gi|645243457	Prunus mume	PREDICTED: V-type proton ATPase catalytic subunit A [Prunus mume]	AT1G78900	Arabidopsis thaliana	vacuolar ATP synthase subunit A	0.0
gi|15240640	Arabidopsis thaliana	ADP/ATP carrier protein 2 [Arabidopsis thaliana]	AT5G13490	Arabidopsis thaliana	ADP/ATP carrier 2	0.0
gi|460391597	Solanum lycopersicum	PREDICTED: 60S ribosomal protein L9-1-like [Solanum lycopersicum]	AT1G33140	Arabidopsis thaliana	Ribosomal protein L6 family	1.95032e-113
gi|489609073	Agrobacterium	ubiquinol-cytochrome C reductase [Agrobacterium]	AT5G13430	Arabidopsis thaliana	Ubiquinol-cytochrome C reductase iron-sulfur subunit	4.74154e-48
gi|565369619	Solanum tuberosum	PREDICTED: protein-L-isoaspartate O-methyltransferase-like [Solanum tuberosum]	AT5G50240	Arabidopsis thaliana	protein-l-isoaspartate methyltransferase 2	2.46688e-121
gi|595862673	Prunus persica	hypothetical protein PRUPE_ppa007263mg [Prunus persica] AT4G04640	Arabidopsis thaliana	ATPase, F1 complex, gamma subunit protein	0.0
gi|575349	Nicotiana tabacum	light-harvesting chlorophyll a /b binding protein [Nicotiana tabacum]	AT3G47470	Arabidopsis thaliana	light-harvesting chlorophyll-protein complex I subunit A4	3.83368e-125
gi|587838204	Morus notabilis 4,5-DOPA dioxygenase extradiol-like protein [Morus notabilis]	AT4G15093	Arabidopsis thaliana	catalytic LigB subunit of aromatic ring-opening dioxygenase family	4.28462e-117
gi|392465167	Nicotiana tabacum	Heat shock protein 70 [Nicotiana tabacum]	AT3G12580	Arabidopsis thaliana	heat shock protein 70	0.0
gi|460374193	Solanum lycopersicum	PREDICTED: 30S ribosomal protein S5, chloroplastic [Solanum lycopersicum]	AT2G33800	Arabidopsis thaliana	Ribosomal protein S5 family protein	1.40663e-85
gi|28557150	Homo sapiens	hornerin [Homo sapiens] n/a	n/a	No item found in blast	n/a
gi|116778782	Picea sitchensis	unknown [Picea sitchensis]	AT2G09990	Arabidopsis thaliana	Ribosomal protein S5 domain 2-like superfamily protein	1.55856e-85
gi|460414363	Solanum lycopersicum	PREDICTED: acetyl-CoA carboxylase 1-like [Solanum lycopersicum] AT1G36160	Arabidopsis thaliana	acetyl-CoA carboxylase 1	0.0
gi|158257054	Homo sapiens	unnamed protein product [Homo sapiens]	AT1G49100	Arabidopsis thaliana	Leucine-rich repeat protein kinase family protein	491782
gi|460373793	Solanum lycopersicum	PREDICTED: aminomethyltransferase, mitochondrial [Solanum lycopersicum] AT1G11860	Arabidopsis thaliana	Glycine cleavage T-protein family	0.0
gi|544623282	Halonotius sp. J07HN6	phosphate uptake regulator [Halonotius sp. J07HN6]	AT5G40060	Arabidopsis thaliana	Disease resistance protein (NBS-LRR class) family	993724
gi|229463791	Populus maximowiczii x Populus nigra	argininosuccinate synthase [Populus maximowiczii x Populus nigra]	AT4G24830	Arabidopsis thaliana	arginosuccinate synthase family	3.6145e-140
gi|657377254	Medicago truncatula	F0F1-type ATP synthase, beta subunit [Medicago truncatula]	ATCG00480	Arabidopsis thaliana	ATP synthase subunit beta	0.0
gi|119581150	Homo sapiens	keratin 14 (epidermolysis bullosa simplex, Dowling-Meara, Koebner), isoform CRA_b [Homo sapiens]	AT4G24170	Arabidopsis thaliana	ATP binding microtubule motor family protein	0.258729
gi|567143837	Eutrema salsugineum	hypothetical protein EUTSA_v10004217mg [Eutrema salsugineum]	AT1G42970	Arabidopsis thaliana	glyceraldehyde-3-phosphate dehydrogenase B subunit	0.0
gi|518877767	Oceanospirillales bacterium SCGC AAA298-N10	hypothetical protein [Oceanospirillales bacterium SCGC AAA298-N10]	AT2G43090	Arabidopsis thaliana	Aconitase/3-isopropylmalate dehydratase protein	0.000118218
gi|92882351	Medicago truncatula	Intracellular chloride channel [Medicago truncatula]	AT1G59670	Arabidopsis thaliana	glutathione S-transferase TAU 15	2.58887e-41
gi|12230332	Capsicum annuum RecName: Full=Nucleoside diphosphate kinase, Short=NDK, Short=NDP kinase	AT4G09320	Arabidopsis thaliana	Nucleoside diphosphate kinase family protein	2.11403e-80
gi|409744176	Clostridium botulinum CFSAN001627	metal-binding heat shock protein [Clostridium botulinum CFSAN001627]	AT2G25870	Arabidopsis thaliana	haloacid dehalogenase-like hydrolase family protein	8.18479e-06
gi|586670520	Amborella trichopoda	hypothetical protein AMTR_s00099p00029990 [Amborella trichopoda]	AT1G71500	Arabidopsis thaliana	Rieske (2Fe-2S) domain-containing protein	3.77683e-81
gi|169884458	Synechococcus sp. PCC 7002	photosystem II D1 subunit PsbA-II (Qb protein) [Synechococcus sp. PCC 7002]	ATCG00020	Arabidopsis thaliana	photosystem II reaction center protein A	0.0
gi|84620804	Nicotiana benthamiana	chloroplast photosystem II 22 kDa component [Nicotiana benthamiana]	AT1G44575	Arabidopsis thaliana	Chlorophyll A-B binding family protein	5.45692e-87
gi|84620802	Nicotiana benthamiana	chloroplast photosystem II 22 kDa component [Nicotiana benthamiana]	AT1G44575	Arabidopsis thaliana	Chlorophyll A-B binding family protein	1.79289e-85
gi|567879309	Citrus clementina	hypothetical protein CICLE_v10002687mg [Citrus clementina]	AT5G64040	Arabidopsis thaliana	photosystem I reaction center subunit PSI-N, chloroplast, putative / PSI-N, putative (PSAN)	7.44329e-62
gi|656288391	Calescamantes bacterium JGI 0000106-H18 hypothetical protein [Calescamantes bacterium JGI 0000106-H18]	AT3G02850	Arabidopsis thaliana	STELAR K+ outward rectifier	0.000131523
gi|336093137	Nicotiana benthamiana	glutathione transferase [Nicotiana benthamiana] AT1G78380	Arabidopsis thaliana	glutathione S-transferase TAU 19	1.85505e-105
gi|395835409	Otolemur garnettii	PREDICTED: uncharacterized protein LOC100949889 [Otolemur garnettii]	AT4G28300	Arabidopsis thaliana	Protein of unknown function (DUF1421)	0.0373927
gi|166244561	Quercus mongolica subsp. crispula	MetE [Quercus mongolica subsp. crispula]	AT5G17920	Arabidopsis thaliana	Cobalamin-independent synthase family protein	3.51051e-119
gi|595902208	Prunus persica	hypothetical protein PRUPE_ppa005669mg [Prunus persica] AT1G79550	Arabidopsis thaliana	phosphoglycerate kinase	0.0
gi|11465968	Nicotiana tabacum	photosystem I assembly protein Ycf4 [Nicotiana tabacum] ATCG00520	Arabidopsis thaliana	unfolded protein binding	4.43148e-85
gi|499274155	Agrobacterium fabrum	acetyl-CoA carboxylase [Agrobacterium fabrum]	AT5G16390	Arabidopsis thaliana	chloroplastic acetylcoenzyme A carboxylase 1	3.34491e-12
gi|449435085	Cucumis sativus PREDICTED: chlorophyll a-b binding protein 7, chloroplastic-like [Cucumis sativus]	AT3G61470	Arabidopsis thaliana	photosystem I light harvesting complex gene 2	1.24561e-139
gi|11465963	Nicotiana tabacum	ATP synthase CF1 epsilon subunit [Nicotiana tabacum]	ATCG00470	Arabidopsis thaliana	ATP synthase epsilon chain	2.78106e-73
gi|139522589	Siphocampylus affinis	ATP synthase beta subunit [Siphocampylus affinis]	ATCG00480	Arabidopsis thaliana	ATP synthase subunit beta	0.0
gi|356557028	Glycine max	PREDICTED: phosphoglycerate kinase, chloroplastic [Glycine max] AT1G56190	Arabidopsis thaliana	Phosphoglycerate kinase family protein	0.0
gi|495118581	Chryseobacterium sp. CF314	hypothetical protein [Chryseobacterium sp. CF314]	n/a	n/a	No item found in blast	n/a
gi|118489530	Populus trichocarpa x Populus deltoides unknown [Populus trichocarpa x Populus deltoides]	AT1G67090	Arabidopsis thaliana	ribulose bisphosphate carboxylase small chain 1A	1.35564e-93
gi|565460986	Capsella rubella	hypothetical protein CARUB_v10001757mg [Capsella rubella]	AT5G14740	Arabidopsis thaliana	carbonic anhydrase 2	1.38852e-161
gi|470146512	Fragaria vesca subsp. vesca	PREDICTED: heat shock cognate 70 kDa protein-like [Fragaria vesca subsp. vesca] AT5G02500	Arabidopsis thaliana	heat shock cognate protein 70-1	0.0
gi|377648386	Nicotiana attenuata	ribulose bisphosphate carboxylase/oxygenase activase 2 (chloroplast) [Nicotiana attenuata]	AT2G39730	Arabidopsis thaliana	rubisco activase	0.0
gi|460369562	Solanum lycopersicum	PREDICTED: protein EXORDIUM-like 2 [Solanum lycopersicum]	AT5G64260	Arabidopsis thaliana	EXORDIUM like 2	1.59411e-134
gi|5759320	Solanum lycopersicum	putative copper/zinc superoxide dismutase copper chaperone precursor [Solanum lycopersicum]	AT1G12520	Arabidopsis thaliana	copper chaperone for SOD1	4.5984e-121
gi|460397262	Solanum lycopersicum	PREDICTED: chlorophyll a-b binding protein 13, chloroplastic-like [Solanum lycopersicum]	AT5G54270	Arabidopsis thaliana	light-harvesting chlorophyll B-binding protein 3	3.81916e-167
gi|399213	Solanum lycopersicum	RecName: Full=ATP-dependent Clp protease ATP-binding subunit clpA homolog CD4B, chloroplastic, Flags: Precursor AT5G50920	Arabidopsis thaliana	CLPC homologue 1	0.0
gi|505038344	Halothece sp. PCC 7418	translation elongation factor 1A (EF-1A/EF-Tu) [Halothece sp. PCC 7418] AT4G20360	Arabidopsis thaliana	RAB GTPase homolog E1B	0.0
gi|110377766	Nicotiana tabacum	chloroplast pigment-binding protein CP29 [Nicotiana tabacum]	AT3G08940	Arabidopsis thaliana	light harvesting complex photosystem II	6.79888e-155
gi|643722290	Jatropha curcas hypothetical protein JCGZ_12630 [Jatropha curcas]	AT4G37930	Arabidopsis thaliana	serine transhydroxymethyltransferase 1	0.0
gi|169930138	Capsicum annuum chloroplast rubisco activase [Capsicum annuum]	AT2G39730	Arabidopsis thaliana	rubisco activase	0.0
gi|214010945	Glycine max	serine glyoxylate aminotransferase 2 [Glycine max]	AT2G13360	Arabidopsis thaliana	alanine:glyoxylate aminotransferase	0.0
gi|18073155	Coleochaete scutata	glyceraldehyde-3-phosphate dehydrogenase [Coleochaete scutata]	AT1G42970	Arabidopsis thaliana	glyceraldehyde-3-phosphate dehydrogenase B subunit	2.69706e-168
gi|162797	Bos taurus	beta-casein precursor [Bos taurus]	AT5G18270	Arabidopsis thaliana	Arabidopsis NAC domain containing protein 87	558076
gi|565381931	Solanum tuberosum	PREDICTED: ATP synthase subunit delta&apos,, mitochondrial-like [Solanum tuberosum]	AT5G47030	Arabidopsis thaliana	ATPase, F1 complex, delta/epsilon subunit	7.75252e-95
gi|460369192	Solanum lycopersicum	PREDICTED: coatomer subunit delta-like [Solanum lycopersicum]	AT5G05010	Arabidopsis thaliana	clathrin adaptor complexes medium subunit family protein	0.0
gi|255074629	Micromonas sp. RCC299	predicted protein [Micromonas sp. RCC299]	AT2G09990	Arabidopsis thaliana	Ribosomal protein S5 domain 2-like superfamily protein	1.21473e-70
gi|380853846	Nicotiana tabacum	beta-keto-ACP reductase [Nicotiana tabacum]	AT1G24360	Arabidopsis thaliana	NAD(P)-binding Rossmann-fold superfamily protein	8.37035e-128
gi|449459554	Cucumis sativus PREDICTED: heat shock 70 kDa protein, mitochondrial-like [Cucumis sativus]	AT5G09590	Arabidopsis thaliana	mitochondrial HSO70 2	0.0
gi|58760763	Citrus tristeza virus	coat protein [Citrus tristeza virus]	n/a	n/a	n/a	n/a
gi|525314083	Solanum lycopersicum	Hop-interacting protein THI032 [Solanum lycopersicum]	AT2G13360	Arabidopsis thaliana	alanine:glyoxylate aminotransferase	0.0
gi|119391879	Nicotiana benthamiana	S-adenosylmethionine transporter [Nicotiana benthamiana]	AT4G39460	Arabidopsis thaliana	S-adenosylmethionine carrier 1	4.69093e-148
gi|499932644	Trichodesmium erythraeum	glyceraldehyde-3-phosphate dehydrogenase [Trichodesmium erythraeum]	AT1G42970	Arabidopsis thaliana	glyceraldehyde-3-phosphate dehydrogenase B subunit	4.72162e-152
gi|460373626	Solanum lycopersicum	PREDICTED: 40S ribosomal protein S15-like [Solanum lycopersicum]	AT5G09500	Arabidopsis thaliana	Ribosomal protein S19 family protein	6.18022e-82
gi|460380814	Solanum lycopersicum	PREDICTED: mannose-1-phosphate guanyltransferase alpha [Solanum lycopersicum]	AT1G74910	Arabidopsis thaliana	ADP-glucose pyrophosphorylase family protein	0.0
gi|460415192	Solanum lycopersicum	PREDICTED: S-adenosylmethionine synthase 2 [Solanum lycopersicum]	AT4G01850	Arabidopsis thaliana	S-adenosylmethionine synthetase 2	0.0
gi|6682246	Arabidopsis thaliana	putative 40S ribosomal protein S23 [Arabidopsis thaliana]	AT3G09680	Arabidopsis thaliana	Ribosomal protein S12/S23 family protein	3.98409e-89
gi|405132120	Citrus tristeza virus	p25 [Citrus tristeza virus]	n/a	n/a	n/a	n/a
gi|565378732	Solanum tuberosum	PREDICTED: uncharacterized protein LOC102583766 [Solanum tuberosum]	AT2G47710	Arabidopsis thaliana	Adenine nucleotide alpha hydrolases-like superfamily protein	1.58643e-64
gi|52783264	Prunus avium	RecName: Full=60S ribosomal protein L24 AT2G36620	Arabidopsis thaliana	ribosomal protein L24	1.74915e-65
gi|504503124	Actinoplanes sp. SE50/110	RNA polymerase subunit sigma-24 [Actinoplanes sp. SE50/110]	AT5G44800	Arabidopsis thaliana	chromatin remodeling 4	707327
gi|157042763	Nicotiana langsdorffii x Nicotiana sanderae	glyceraldehyde 3-phosphate dehydrogenase [Nicotiana langsdorffii x Nicotiana sanderae]	AT3G04120	Arabidopsis thaliana	glyceraldehyde-3-phosphate dehydrogenase C subunit 1	0.0
gi|11465983	Nicotiana tabacum	ATP-dependent Clp protease proteolytic subunit [Nicotiana tabacum]	ATCG00670	Arabidopsis thaliana	plastid-encoded CLP P	4.44593e-112
gi|2541876	Nicotiana tabacum	CND41, chloroplast nucleoid DNA binding protein [Nicotiana tabacum]	AT5G10770	Arabidopsis thaliana	Eukaryotic aspartyl protease family protein	3.61606e-159
gi|363807518	Glycine max	uncharacterized protein LOC100781634 [Glycine max]	AT5G46800	Arabidopsis thaliana	Mitochondrial substrate carrier family protein	4.67317e-157
gi|595860661	Prunus persica	hypothetical protein PRUPE_ppa005598mg [Prunus persica] AT1G42970	Arabidopsis thaliana	glyceraldehyde-3-phosphate dehydrogenase B subunit	0.0
gi|591387623	Chelonia mydas	PREDICTED: cation-dependent mannose-6-phosphate receptor-like, partial [Chelonia mydas] n/a	n/a	No item found in blast	n/a
gi|87330898	Spermatozopsis similis	glyceraldehyde-3-phosphate dehydrogenase subunit A [Spermatozopsis similis]	AT1G42970	Arabidopsis thaliana	glyceraldehyde-3-phosphate dehydrogenase B subunit	4.09494e-127
gi|530550152	Citrus tristeza virus	coat protein [Citrus tristeza virus]	n/a	n/a	n/a	n/a
gi|129098	Nicotiana tabacum	RecName: Full=Osmotin-like protein, AltName: Full=Pathogenesis-related protein PR-5d, Flags: Precursor	AT4G11650	Arabidopsis thaliana	osmotin 34	1.22684e-90
gi|22094840	Solanum tuberosum	glyceraldehyde 3-phosphate dehydrogenase [Solanum tuberosum]	AT1G13440	Arabidopsis thaliana	glyceraldehyde-3-phosphate dehydrogenase C2	0.0
gi|4506883	Homo sapiens	semenogelin-1 preproprotein [Homo sapiens]	AT4G12900	Arabidopsis thaliana	Gamma interferon responsive lysosomal thiol (GILT) reductase family protein	48773
gi|1195531	Homo sapiens	type I keratin 16 [Homo sapiens]	AT2G35330	Arabidopsis thaliana	RING/U-box superfamily protein	0.0350007
gi|218312	Nicotiana sylvestris	chloroplast elongation factor TuB (EF-TuB) [Nicotiana sylvestris]	AT4G20360	Arabidopsis thaliana	RAB GTPase homolog E1B	0.0
gi|218310	Nicotiana sylvestris	chloroplast elongation factor TuA (EF-TuA) [Nicotiana sylvestris]	AT4G20360	Arabidopsis thaliana	RAB GTPase homolog E1B	0.0
gi|341865448	Nicotiana benthamiana	acetylglutamate kinase [Nicotiana benthamiana]	AT3G57560	Arabidopsis thaliana	N-acetyl-l-glutamate kinase	3.60034e-46
gi|30686923	Arabidopsis thaliana	cleavage/polyadenylation specificity factor [Arabidopsis thaliana]	AT4G25550	Arabidopsis thaliana	Cleavage/polyadenylation specificity factor, 25kDa subunit	3.45295e-144
gi|511774224	Nicotiana benthamiana	2-Cys peroxiredoxin, partial [Nicotiana benthamiana]	AT5G06290	Arabidopsis thaliana	2-cysteine peroxiredoxin B	9.4373e-106
gi|2499328	Solanum tuberosum	RecName: Full=NADH dehydrogenase [ubiquinone] iron-sulfur protein 7, mitochondrial, AltName: Full=Complex I-20kD, Short=CI-20kD, AltName: Full=NADH-ubiquinone oxidoreductase 20 kDa subunit, Flags: Precursor	AT5G11770	Arabidopsis thaliana	NADH-ubiquinone oxidoreductase 20 kDa subunit, mitochondrial	1.06273e-103
gi|565355412	Solanum tuberosum	PREDICTED: tropinone reductase homolog [Solanum tuberosum]	AT5G06060	Arabidopsis thaliana	NAD(P)-binding Rossmann-fold superfamily protein	9.89174e-128
gi|4505821	Homo sapiens	prolactin-inducible protein precursor [Homo sapiens]	n/a	n/a	No item found in blast	n/a
gi|567144994	Eutrema salsugineum	hypothetical protein EUTSA_v10008838mg [Eutrema salsugineum]	AT1G33140	Arabidopsis thaliana	Ribosomal protein L6 family	1.07983e-124
gi|48716124	Nicotiana benthamiana	heat shock protein 70 [Nicotiana benthamiana]	AT3G12580	Arabidopsis thaliana	heat shock protein 70	4.53415e-138
gi|230922	Nicotiana tabacum	Chain S, Crystal Structure Of The Unactivated Form Of Ribulose-1,5-Bisphosphate Carboxylase(Slash)oxygenase From Tobacco Refined At 2.0-Angstroms Resolution	AT1G67090	Arabidopsis thaliana	ribulose bisphosphate carboxylase small chain 1A	1.24609e-64
gi|12006847	Nicotiana glauca	putative PIP [Nicotiana glauca] AT2G37170	Arabidopsis thaliana	plasma membrane intrinsic protein 2	3.60078e-93
gi|652620212	Flectobacillus major	short-chain dehydrogenase [Flectobacillus major]	AT1G07440	Arabidopsis thaliana	NAD(P)-binding Rossmann-fold superfamily protein	2.19453e-23
gi|225632	Bos taurus	casein alphaS1	AT4G24430	Arabidopsis thaliana	Rhamnogalacturonate lyase family protein	0.771738
gi|225444472	Vitis vinifera	PREDICTED: aminomethyltransferase, mitochondrial [Vitis vinifera]	AT1G11860	Arabidopsis thaliana	Glycine cleavage T-protein family	0.0
gi|19817	Nicotiana tabacum	C-7 [Nicotiana tabacum] AT1G78380	Arabidopsis thaliana	glutathione S-transferase TAU 19	2.69856e-102
gi|565373715	Solanum tuberosum	PREDICTED: biotin carboxyl carrier protein of acetyl-CoA carboxylase 2, chloroplastic-like isoform X1 [Solanum tuberosum]	AT3G56130	Arabidopsis thaliana	biotin/lipoyl attachment domain-containing protein	1.27327e-50
gi|111074976	Heliobacillus mobilis	glyceraldehyde-3-phosphate dehydrogenase [Heliobacillus mobilis]	AT1G42970	Arabidopsis thaliana	glyceraldehyde-3-phosphate dehydrogenase B subunit	5.03135e-92
gi|460415154	Solanum lycopersicum	PREDICTED: ATP-citrate synthase beta chain protein 2 [Solanum lycopersicum]	AT5G49460	Arabidopsis thaliana	ATP citrate lyase subunit B 2	0.0
gi|260766931	Eriobotrya japonica	ATP-dependent Clp protease [Eriobotrya japonica]	AT4G17040	Arabidopsis thaliana	CLP protease R subunit 4	3.11738e-137
gi|59042884	Petunia x hybrida	E1 alpha subunit of pyruvate dehydrogenase [Petunia x hybrida]	AT1G59900	Arabidopsis thaliana	pyruvate dehydrogenase complex E1 alpha subunit	0.0
gi|351727497	Glycine max	uncharacterized protein LOC100527680 [Glycine max]	AT3G02560	Arabidopsis thaliana	Ribosomal protein S7e family protein	2.63194e-106
gi|3047107	Arabidopsis thaliana	Similar to actin binding protein, F6N23.12 [Arabidopsis thaliana]	AT4G00680	Arabidopsis thaliana	actin depolymerizing factor 8	1.56683e-90
gi|3021483	Solanum lycopersicum	histone H2B-2 [Solanum lycopersicum]	AT2G28720	Arabidopsis thaliana	Histone superfamily protein	6.97817e-50
gi|18072087	Citrus tristeza virus	major coat protein [Citrus tristeza virus]	n/a	n/a	n/a	n/a
gi|134672	Nicotiana plumbaginifolia	RecName: Full=Superoxide dismutase [Mn], mitochondrial, Flags: Precursor	AT3G10920	Arabidopsis thaliana	manganese superoxide dismutase 1	1.42241e-127
gi|115808	Petunia sp.	RecName: Full=Chlorophyll a-b binding protein 91R, chloroplastic, AltName: Full=LHCII type I CAB-91R, Short=LHCP, Flags: Precursor	AT1G29930	Arabidopsis thaliana	chlorophyll A/B binding protein 1	1.4937e-168
gi|585783	Vicia faba	RecName: Full=GTP-binding nuclear protein Ran/TC4	AT5G55190	Arabidopsis thaliana	RAN GTPase 3	5.58363e-156
gi|115802	Nicotiana tabacum	RecName: Full=Chlorophyll a-b binding protein 36, chloroplastic, AltName: Full=LHCII type I CAB-36, Short=LHCP, Flags: Precursor	AT2G05100	Arabidopsis thaliana	photosystem II light harvesting complex gene 2.1	3.1775e-174
gi|132118	Nicotiana plumbaginifolia	RecName: Full=Ribulose bisphosphate carboxylase small chain 8B, chloroplastic, Short=RuBisCO small subunit 8B, Flags: Precursor AT5G38410	Arabidopsis thaliana	Ribulose bisphosphate carboxylase (small chain) family protein	3.19043e-88
gi|657982223	Malus domestica PREDICTED: phosphoglycerate kinase, chloroplastic-like [Malus domestica]	AT1G56190	Arabidopsis thaliana	Phosphoglycerate kinase family protein	0.0
gi|316996006	Nicotiana tabacum	hypothetical protein (mitochondrion) [Nicotiana tabacum]	ATMG00640	Arabidopsis thaliana	hydrogen ion transporting ATP synthases, rotational mechanism,zinc ion binding	5.2958e-102
gi|497083852	Ahrensia sp. R2A130	chaperone protein DnaK [Ahrensia sp. R2A130]	AT4G37910	Arabidopsis thaliana	mitochondrial heat shock protein 70-1	0.0
gi|460371271	Solanum lycopersicum	PREDICTED: uncharacterized protein LOC101248341 [Solanum lycopersicum]	AT3G26710	Arabidopsis thaliana	cofactor assembly of complex C	5.70535e-97
gi|76556492	Nicotiana tabacum	putative chloroplast cysteine synthase 1 precursor [Nicotiana tabacum]	AT3G59760	Arabidopsis thaliana	O-acetylserine (thiol) lyase isoform C	0.0
gi|211906470	Gossypium hirsutum	glyceraldehyde-3-phosphate dehydrogenase [Gossypium hirsutum]	AT1G13440	Arabidopsis thaliana	glyceraldehyde-3-phosphate dehydrogenase C2	0.0
gi|527303074	Fomitopsis pinicola FP-58527 SS1	hypothetical protein FOMPIDRAFT_1022048 [Fomitopsis pinicola FP-58527 SS1]	AT4G28390	Arabidopsis thaliana	ADP/ATP carrier 3	1.87078e-151
gi|488699866	Cystobacter fuscus	hypothetical protein [Cystobacter fuscus]	AT5G46340	Arabidopsis thaliana	O-acetyltransferase family protein	385713
gi|5725099	Polygonatum humile	ribulose-1,5-bisphosphate carboxylase large subunit [Polygonatum humile]	ATCG00490	Arabidopsis thaliana	ribulose-bisphosphate carboxylases	0.0
gi|315271742	Citrus tristeza virus	P25 [Citrus tristeza virus]	n/a	n/a	n/a	n/a
gi|460389429	Solanum lycopersicum	PREDICTED: actin-depolymerizing factor 2-like [Solanum lycopersicum]	AT3G46000	Arabidopsis thaliana	actin depolymerizing factor 2	2.49471e-73
gi|81074079	Solanum tuberosum	cyc07-like [Solanum tuberosum]	AT4G34670	Arabidopsis thaliana	Ribosomal protein S3Ae	7.64642e-132
gi|115361533	Nicotiana suaveolens	S-adenosyl-homocysteine hydrolase [Nicotiana suaveolens]	AT4G13940	Arabidopsis thaliana	S-adenosyl-L-homocysteine hydrolase	0.0
gi|357380689	n/a	Chain A, Crystal Structure Of The Chp1-Tas3 Complex Core	AT5G55160	Arabidopsis thaliana	small ubiquitin-like modifier 2	1.33235e-13
gi|225455175	Vitis vinifera	PREDICTED: 60S ribosomal protein L9 [Vitis vinifera]	AT4G10450	Arabidopsis thaliana	Ribosomal protein L6 family	2.49884e-98
gi|407088	synthetic construct	lysozyme [synthetic construct]	n/a	n/a	No item found in blast	n/a
gi|357449647	Medicago truncatula	Heat shock cognate 70 kDa protein [Medicago truncatula] AT3G12580	Arabidopsis thaliana	heat shock protein 70	0.0
gi|33700	Homo sapiens	immunoglobulin lambda light chain [Homo sapiens]	AT5G09410	Arabidopsis thaliana	ethylene induced calmodulin binding protein	56527
gi|527186204	Genlisea aurea	serine-glyoxylate aminotransferase [Genlisea aurea]	AT2G13360	Arabidopsis thaliana	alanine:glyoxylate aminotransferase	0.0
gi|81301607	Nicotiana tomentosiformis	ribosomal protein S3 [Nicotiana tomentosiformis]	ATCG00800	Arabidopsis thaliana	structural constituent of ribosome	5.682e-138
gi|81301603	Nicotiana tomentosiformis	ribosomal protein S8 [Nicotiana tomentosiformis]	ATCG00770	Arabidopsis thaliana	ribosomal protein S8	5.79313e-64
gi|131393	Nicotiana tabacum	RecName: Full=Oxygen-evolving enhancer protein 2-2, chloroplastic, Short=OEE2, AltName: Full=23 kDa subunit of oxygen evolving system of photosystem II, AltName: Full=23 kDa thylakoid membrane protein, AltName: Full=OEC 23 kDa subunit, Flags: Prec&gt,	AT1G06680	Arabidopsis thaliana	photosystem II subunit P-1	4.19212e-129
gi|296033262	Arum byzantinum ribulose-1,5-bisphosphate carboxylase/oxygenase large subunit [Arum byzantinum] ATCG00490	Arabidopsis thaliana	ribulose-bisphosphate carboxylases	0.0
gi|416681	Nicotiana tabacum	RecName: Full=ATP synthase delta chain, chloroplastic, AltName: Full=F-ATPase delta chain, Flags: Precursor	AT4G09650	Arabidopsis thaliana	ATP synthase delta-subunit gene	3.78817e-76
gi|2499497	Nicotiana tabacum	RecName: Full=Phosphoglycerate kinase, chloroplastic, Flags: Precursor	AT1G56190	Arabidopsis thaliana	Phosphoglycerate kinase family protein	0.0
gi|2499498	Nicotiana tabacum	RecName: Full=Phosphoglycerate kinase, cytosolic	AT1G79550	Arabidopsis thaliana	phosphoglycerate kinase	0.0
gi|16716569	Mus musculus	protease, serine, 1 precursor [Mus musculus]	AT5G24800	Arabidopsis thaliana	basic leucine zipper 9	951811
gi|1050983	Homo sapiens	pHL E1F1 [Homo sapiens] n/a	n/a	No item found in blast	n/a
gi|118835468	Homo sapiens	Keratin 13 [Homo sapiens]	AT1G56040	Arabidopsis thaliana	HEAT/U-box domain-containing protein	0.525646
gi|194396261	Nicotiana tabacum	plastid transketolase [Nicotiana tabacum]	AT2G45290	Arabidopsis thaliana	Transketolase	0.0
gi|29468504	Nicotiana attenuata	photosystem I subunit XI [Nicotiana attenuata]	AT4G12800	Arabidopsis thaliana	photosystem I subunit l	5.77071e-102
gi|357000423	Pinus hartwegii photosystem II protein D2 (chloroplast) [Pinus hartwegii]	ATCG00270	Arabidopsis thaliana	photosystem II reaction center protein D	0.0
gi|269852582	Arachis hypogaea	homomeric acetyl-CoA carboxylase [Arachis hypogaea]	AT1G36160	Arabidopsis thaliana	acetyl-CoA carboxylase 1	0.0
gi|500599040	Psychrobacter sp. PRwf-1	peptidase M23 [Psychrobacter sp. PRwf-1]	AT1G32490	Arabidopsis thaliana	RNA helicase family protein	400367
gi|589960704	Peromyscus maniculatus bairdii	PREDICTED: keratin, type I cytoskeletal 19 [Peromyscus maniculatus bairdii]	AT5G42880	Arabidopsis thaliana	Plant protein of unknown function (DUF827)	172953
gi|493723	Nicotiana tabacum	photosystem I light-harvesting chlorophyll a/b-binding protein [Nicotiana tabacum]	AT3G54890	Arabidopsis thaliana	photosystem I light harvesting complex gene 1	4.03757e-139
gi|4325041	Nicotiana tabacum	FtsH-like protein Pftf precursor [Nicotiana tabacum]	AT2G30950	Arabidopsis thaliana	FtsH extracellular protease family	0.0
gi|460392422	Solanum lycopersicum	PREDICTED: psbP domain-containing protein 6, chloroplastic [Solanum lycopersicum]	AT3G56650	Arabidopsis thaliana	Mog1/PsbP/DUF1795-like photosystem II reaction center PsbP family protein	6.37411e-117
gi|460407528	Solanum lycopersicum	PREDICTED: mitochondrial carnitine/acylcarnitine carrier-like protein [Solanum lycopersicum]	AT5G46800	Arabidopsis thaliana	Mitochondrial substrate carrier family protein	7.16367e-156
gi|115483602	Oryza sativa Japonica Group	Os10g0573700 [Oryza sativa Japonica Group]	AT5G46800	Arabidopsis thaliana	Mitochondrial substrate carrier family protein	6.69268e-121
gi|17017257	Nicotiana tabacum	aquaporin [Nicotiana tabacum]	AT4G35100	Arabidopsis thaliana	plasma membrane intrinsic protein 3	2.75988e-170
gi|397522045	Pan paniscus	PREDICTED: keratin, type II cytoskeletal 5 [Pan paniscus]	AT1G19980	Arabidopsis thaliana	cytomatrix protein-related	0.323418
gi|40748265	Capsicum annuum 40S ribosomal protein S5 [Capsicum annuum]	AT2G37270	Arabidopsis thaliana	ribosomal protein 5B	2.9135e-117
gi|189053798	Homo sapiens	unnamed protein product [Homo sapiens]	AT2G32240	Arabidopsis thaliana	FUNCTIONS IN: molecular_function unknown, INVOLVED IN: response to cadmium ion, LOCATED IN: plasma membrane, EXPRESSED IN: 25 plant structures, EXPRESSED DURING: 13 growth stages, CONTAINS InterPro DOMAIN/s: Prefoldin (InterPro:IPR009053), BEST Arabidopsis thaliana protein match is: unknown protein (TAIR:AT1G05320.3), Has 470429 Blast hits to 168274 proteins in 4282 species: Archae - 6896, Bacter…	0.0919871
gi|460393081	Solanum lycopersicum	PREDICTED: ATP synthase subunit alpha, chloroplastic-like [Solanum lycopersicum]	ATCG00120	Arabidopsis thaliana	ATP synthase subunit alpha	1.18674e-50
gi|403329380	Populus fremontii	alpha-tubulin, partial [Populus fremontii]	AT4G14960	Arabidopsis thaliana	Tubulin/FtsZ family protein	2.63651e-82
gi|338825706	Georgeantha hexandra	ATP synthase CF1 alpha subunit [Georgeantha hexandra]	ATCG00120	Arabidopsis thaliana	ATP synthase subunit alpha	0.0
gi|460368227	Solanum lycopersicum	PREDICTED: protein CURVATURE THYLAKOID 1A, chloroplastic [Solanum lycopersicum] AT4G01150	Arabidopsis thaliana	unknown protein, FUNCTIONS IN: molecular_function unknown, INVOLVED IN: biological_process unknown, LOCATED IN: thylakoid, chloroplast thylakoid membrane, chloroplast, plastoglobule, chloroplast envelope, EXPRESSED IN: 23 plant structures, EXPRESSED DURING: 14 growth stages, BEST Arabidopsis thaliana protein match is: unknown protein (TAIR:AT4G38100.1), Has 323 Blast hits to 323 proteins in 59 sp…	3.30169e-45
gi|284177800	Nephroselmis olivacea	glyceraldehyde-3-phosphate dehydrogenase [Nephroselmis olivacea]	AT1G42970	Arabidopsis thaliana	glyceraldehyde-3-phosphate dehydrogenase B subunit	3.09035e-54
gi|460392049	Solanum lycopersicum	PREDICTED: 40S ribosomal protein S7-1 [Solanum lycopersicum]	AT1G48830	Arabidopsis thaliana	Ribosomal protein S7e family protein	2.62265e-106
gi|545793692	Planktothrix agardhii NIVA-CYA 68	glyceraldehyde 3 phosphate dehydrogenase [Planktothrix agardhii NIVA-CYA 68]	AT1G42970	Arabidopsis thaliana	glyceraldehyde-3-phosphate dehydrogenase B subunit	3.14332e-152
gi|426372682	Gorilla gorilla gorilla PREDICTED: uncharacterized protein LOC101138769 [Gorilla gorilla gorilla]	AT1G03830	Arabidopsis thaliana	guanylate-binding family protein	0.140105
gi|317183859	Citrus tristeza virus	coat protein [Citrus tristeza virus]	n/a	n/a	n/a	n/a
gi|303324974	Pisum sativum	Chain K, Improved Model Of Plant Photosystem I	AT1G30380	Arabidopsis thaliana	photosystem I subunit K	4.03891e-31
gi|44662784	Capsicum annuum lipoamide dehydrogenase [Capsicum annuum]	AT1G48030	Arabidopsis thaliana	mitochondrial lipoamide dehydrogenase 1	0.0
gi|565396513	Solanum tuberosum	PREDICTED: uncharacterized protein LOC102578855 [Solanum tuberosum]	AT1G71500	Arabidopsis thaliana	Rieske (2Fe-2S) domain-containing protein	7.4198e-105
gi|20455487	Spinacia oleracea	RecName: Full=Glyceraldehyde-3-phosphate dehydrogenase A, chloroplastic, AltName: Full=NADP-dependent glyceraldehydephosphate dehydrogenase subunit A, Flags: Precursor AT1G12900	Arabidopsis thaliana	glyceraldehyde 3-phosphate dehydrogenase A subunit 2	0.0
gi|27497717	Citrus tristeza virus	25 kDa major coat protein [Citrus tristeza virus]	n/a	n/a	n/a	n/a
gi|229552	Bos taurus	albumin AT1G60500	Arabidopsis thaliana	Dynamin related protein 4C	140432
gi|120673	Petunia x hybrida	RecName: Full=Glyceraldehyde-3-phosphate dehydrogenase, cytosolic	AT1G13440	Arabidopsis thaliana	glyceraldehyde-3-phosphate dehydrogenase C2	0.0
gi|30013663	Nicotiana tabacum	putative ribulose bisphosphate carboxylase small subunit protein precursor [Nicotiana tabacum]	AT5G38410	Arabidopsis thaliana	Ribulose bisphosphate carboxylase (small chain) family protein	3.60616e-87
gi|2499728	Solanum tuberosum	RecName: Full=Ribulose-phosphate 3-epimerase, chloroplastic, AltName: Full=Pentose-5-phosphate 3-epimerase, Short=PPE, AltName: Full=R5P3E, Short=RPE, Flags: Precursor AT5G61410	Arabidopsis thaliana	D-ribulose-5-phosphate-3-epimerase	2.56347e-162
gi|40036995	Nicotiana attenuata	beta-tubulin [Nicotiana attenuata]	AT1G75780	Arabidopsis thaliana	tubulin beta-1 chain	0.0
gi|58700507	Nicotiana benthamiana	chloroplast oxygen-evolving protein 16 kDa subunit [Nicotiana benthamiana]	AT4G05180	Arabidopsis thaliana	photosystem II subunit Q-2	1.90453e-71
gi|336362724	Serpula lacrymans var. lacrymans S7.3	hypothetical protein SERLA73DRAFT_192343 [Serpula lacrymans var. lacrymans S7.3]	n/a	n/a	No item found in blast	n/a
gi|2114050	Nicotiana excelsior	water channel protein [Nicotiana excelsior]	AT4G00430	Arabidopsis thaliana	plasma membrane intrinsic protein 1,4	0.0
gi|255557841	Ricinus communis	chlorophyll A/B binding protein, putative [Ricinus communis]	AT4G10340	Arabidopsis thaliana	light harvesting complex of photosystem II 5	1.06837e-135
gi|224090212	Populus trichocarpa	40S ribosomal protein S2 [Populus trichocarpa]	AT3G57490	Arabidopsis thaliana	Ribosomal protein S5 family protein	7.90368e-141
gi|504447451	Streptococcus salivarius	hypothetical protein [Streptococcus salivarius] AT2G40600	Arabidopsis thaliana	appr-1-p processing enzyme family protein	4.2567e-24
gi|590719656	Theobroma cacao Nuclear encoded CLP protease 5 isoform 1 [Theobroma cacao]	AT1G02560	Arabidopsis thaliana	nuclear encoded CLP protease 5	0.0
gi|111162629	Nicotiana attenuata	ATP-synthase, partial [Nicotiana attenuata]	AT1G78900	Arabidopsis thaliana	vacuolar ATP synthase subunit A	1.66255e-102
gi|302796621	Selaginella moellendorffii	light-harvesting complex [Selaginella moellendorffii]	AT4G10340	Arabidopsis thaliana	light harvesting complex of photosystem II 5	2.34582e-112
gi|28261703	Atropa belladonna	ATP synthase CF0 B subunit [Atropa belladonna]	ATCG00130	Arabidopsis thaliana	ATPase, F0 complex, subunit B/B', bacterial/chloroplast	2.37793e-113
gi|871506	Pisum sativum	small GTP-binding protein [Pisum sativum]	AT5G59840	Arabidopsis thaliana	Ras-related small GTP-binding family protein	5.00719e-117
gi|505058881	Singulisphaera acidiphila	hypothetical protein [Singulisphaera acidiphila]	AT4G28620	Arabidopsis thaliana	ABC transporter of the mitochondrion 2	0.985493
gi|525314400	Solanum lycopersicum	phosphate carrier protein, mitochondrial-like [Solanum lycopersicum]	AT5G14040	Arabidopsis thaliana	phosphate transporter 3,1	0.0
gi|110377793	Nicotiana tabacum	chloroplast pigment-binding protein CP26 [Nicotiana tabacum]	AT4G10340	Arabidopsis thaliana	light harvesting complex of photosystem II 5	9.79039e-136
gi|657007919	Plasmodium vinckei vinckei	hypothetical protein YYE_04028 [Plasmodium vinckei vinckei]	AT2G29940	Arabidopsis thaliana	pleiotropic drug resistance 3	69246

## Sheet: final gene list (p25 T36)
PROTEIN	p25
V. ISOLATE	T36
DESCRIPTION	Final output
#ATidentifiers
AT5G09810
AT3G48730
AT1G11860
AT5G23120
AT1G48030
ATCG00150
AT5G42960
AT3G47470
AT3G04120
AT4G00430
AT5G60390
AT5G35360
AT3G52580
AT3G51680
AT1G74470
ATCG00120
AT1G33140
AT1G56450
AT3G26340
AT1G79530
ATCG00020
AT4G14960
AT3G24590
AT4G10450
AT1G42970
AT5G17170
AT4G37910
AT5G45390
AT1G72610
AT1G13440
AT3G60750
AT5G54160
AT1G79050
AT1G61520
AT1G29930
AT3G09270
AT1G54780
AT5G62670
AT4G38970
AT2G31200
AT1G32220
AT2G39730
AT3G15690
AT2G34430
ATCG00490
AT3G61440
ATCG00470
AT3G11780
AT3G08580
AT2G20920
AT4G04640
AT2G02390
AT3G26650
AT3G52730
AT1G09340
AT1G15820
AT5G50850
ATMG00480
ATMG01190
AT3G14420
ATCG00480
AT1G78900
AT1G31330
AT5G08680
AT5G09500
AT1G16300
AT1G23190
AT2G47140
AT3G53750
AT4G37930
AT4G29010
AT5G48760
AT5G20630
AT3G01500
AT5G02500
AT5G54270
AT5G14040
AT5G24650
AT5G13490
AT5G13430
AT5G50240
AT4G15093
AT3G12580
AT2G33800
AT2G09990
AT1G36160
AT4G24830
AT2G43090
AT1G59670
AT4G09320
AT2G25870
AT1G71500
AT1G44575
AT5G64040
AT1G78380
AT5G17920
AT1G79550
ATCG00520
AT5G16390
AT3G61470
AT1G56190
AT1G67090
AT5G14740
AT5G64260
AT1G12520
AT5G50920
AT4G20360
AT3G08940
AT2G13360
AT5G47030
AT5G05010
AT1G24360
AT5G09590
AT4G39460
AT1G74910
AT4G01850
AT3G09680
AT2G47710
AT2G36620
ATCG00670
AT5G10770
AT5G46800
AT4G11650
AT3G57560
AT4G25550
AT5G06290
AT5G11770
AT5G06060
AT2G37170
AT1G07440
AT3G56130
AT5G49460
AT4G17040
AT1G59900
AT3G02560
AT4G00680
AT2G28720
AT3G10920
AT5G55190
AT2G05100
AT5G38410
ATMG00640
AT3G26710
AT3G59760
AT4G28390
AT3G46000
AT4G34670
AT4G13940
ATCG00800
ATCG00770
AT1G06680
AT4G09650
AT2G45290
AT4G12800
ATCG00270
AT3G54890
AT2G30950
AT3G56650
AT4G35100
AT2G37270
AT4G01150
AT1G48830
AT1G30380
AT1G12900
AT5G61410
AT1G75780
AT4G05180
AT4G10340
AT3G57490
AT2G40600
AT1G02560
ATCG00130
AT5G59840

## Sheet: p20 T318A
PROTEIN	p20
V. ISOLATE	T318A
DESCRIPTION	Initial list
Database	NCBInr 140702
Taxonomy	Viridiplantae (Green Plants) (1,037,362 sequences)
Timestamp	16 Dec 2014 at 14:52:52 GMT
Type of sear	MS/MS Ion Search
Enzyme	Trypsin
Fixed modifi	Carbamidomethyl (C)
Variable mo	Deamidated (NQ),Oxidation (M)
Mass values	Monoisotopic
Protein mass	Unrestricted
Peptide mas	100 ppm
Fragment m	0.8 Da
Max missed	2
Instrument t	ESI-QUAD-TOF
Number of q	24.998
A15
Significance	0.05
Max. numbe	AUTO
Ions score or	0
Preferred ta	All entries
Family	Member	Database	Accession	Score	Mass	Num. of mat	Num. of sign	Num. of seq	Num. of sign	emPAI	Description
1	1	NCBInr	gi|78102516	2326	55445	239	112	28	23	22.79	ATP synthase CF1 alpha subunit [Nicotiana sylvestris]
1	2	NCBInr	gi|10880262	1876	55535	154	81	21	18	6.96	ATP synthase CF1 alpha subunit (chloroplast) [Eucalyptus globulus subsp. globulus]
1	3	NCBInr	gi|32480828	1285	55210	96	51	16	13	3.78	ATP synthase CF1 alpha subunit [Calycanthus floridus var. glaucus]
1	4	NCBInr	gi|33882569	1182	55555	74	46	14	11	2.76	ATP synthase CF1 alpha subunit [Cyperus alternifolius]
1	5	NCBInr	gi|13938723	857	55305	104	45	14	10	2.18	ATP synthase CF1 alpha subunit [Capsella bursa-pastoris]
1	6	NCBInr	gi|12602279	844	55474	104	42	16	14	1.82	ATP synthase CF1 alpha subunit [Spinacia oleracea]
1	7	NCBInr	gi|29079077	820	59059	62	38	12	9	2.12	ATP synthase CF1 alpha subunit [Potamophila parviflora]
1	8	NCBInr	gi|22208418	751	55917	50	32	8	6	1.5	ATP synthase CF1 alpha chain [Gnetum parvifolium]
1	9	NCBInr	gi|31699602	630	55574	61	31	29	19	2.98	ATP synthase F1 subunit 1 (mitochondrion) [Nicotiana tabacum]
1	10	NCBInr	gi|29049018	618	56168	26	16	6	4	0.58	ATP synthase CF1 alpha subunit protein (chloroplast) [Phoradendron serotinum]
1	11	NCBInr	gi|33882571	433	55744	37	19	11	6	1.11	ATP synthase CF1 alpha subunit [Juncus effusus]
1	12	NCBInr	gi|22801711	329	55548	20	11	8	6	0.5	ATP synthase CF1 alpha subunit [Pinus cembra]
1	13	NCBInr	gi|22991539	225	55084	34	8	7	3	0.34	CF1 alpha subunit of ATP synthase [Oocystis solitaria]
1	14	NCBInr	gi|19403326	189	54664	8	5	4	2	0.19	ATP synthase CF1 alpha subunit [Oedogonium cardiacum]
1	15	NCBInr	gi|20146602	145	28444	20	8	12	7	1.43	ATP synthase alpha subunit, partial (mitochondrion) [Pelliciera rhizophorae]
1	16	NCBInr	gi|11081606	101	56594	16	5	8	5	0.33	ATP synthase F1 subunit alpha [Oltmannsiellopsis viridis]
2	1	NCBInr	gi|1352794	1598	53316	174	74	26	18	5.82	RecName: Full=Ribulose bisphosphate carboxylase large chain; Short=RuBisCO large subunit; Flags: Precursor
2	2	NCBInr	gi|10877372	682	53186	114	38	17	13	3.23	ribulose-1,5-bisphosphate carboxylase/oxygenase large subunit [Cartrema americana]
2	3	NCBInr	gi|12585781	679	49756	105	36	12	11	3.11	ribulose-1,5-bisphosphate carboxylase/oxygenase large subunit [Androcymbium orienticapense]
2	4	NCBInr	gi|23763700	670	51170	118	38	18	13	3.47	ribulose-1,5-bisphosphate carboxylase/oxygenase large subunit [Linum tenue]
2	5	NCBInr	gi|9909955	650	52296	103	37	15	12	3.08	ribulose 1,5-bisphosphate carboxylase [Loeseneriella sp. Chase 2095]
2	6	NCBInr	gi|2687475	636	52015	126	40	19	12	2.86	ribulose-1,5-bisphosphate carboxylase/oxygenase large subunit [Dendromecon rigida]
2	7	NCBInr	gi|12599158	628	51647	99	34	13	11	2.9	ribulose-1,5-bisphosphate carboxylase/oxygenase large subunit [Cissampelos capensis]
2	8	NCBInr	gi|29101093	628	50770	100	34	17	11	2.99	ribulose-1,5-bisphosphate carboxylase/oxygenase large subunit [Psychotria sp. PSN 1]
2	9	NCBInr	gi|33636027	581	50447	48	26	16	11	2.78	ribulose-1,5-bisphosphate carboxylase/oxygenase large subunit [Aloe boylei]
2	10	NCBInr	gi|9909893	572	52240	57	27	13	10	2.39	ribulose 1,5-bisphosphate carboxylase [Pleurostylia wightii]
2	11	NCBInr	gi|1292970	570	49979	146	36	18	12	2.83	ribulose-1,5-bisphosphate carboxylase/oxygenase large subunit, partial (chloroplast) [Bowlesia incana]
2	12	NCBInr	gi|37361623	555	46987	44	23	15	9	2.63	ribulose-1,5-bisphosphate carboxylase/oxygenase large subunit, partial (chloroplast) [Haworthia resendeana]
2	13	NCBInr	gi|25493522	552	47446	111	34	17	11	2.36	ribulose-1,5-bisphosphate carboxylase/oxygenase large subunit [Schefflera digitata]
2	14	NCBInr	gi|14993042	549	31002	90	31	9	9	5.27	ribulose-1,5-bisphosphate carboxylase/oxygenase large subunit [Ligaria cuneifolia]
2	15	NCBInr	gi|1292994	548	52753	106	33	19	12	2.16	ribulose-1,5-bisphosphate carboxylase/oxygenase large subunit, partial (chloroplast) [Spananthe paniculata]
2	16	NCBInr	gi|75758079	535	51907	107	32	15	11	2.03	ribulose-1,5-bisphosphate carboxylase/oxygenase large subunit [Hermas villosa]
2	17	NCBInr	gi|6102683	531	52261	117	36	18	11	2	ribulose 1,5-bisphosphate carboxylase [Alseis lugonis]
2	18	NCBInr	gi|10877312	526	50528	52	25	17	12	2.77	photosystem II 44 kDa protein [Solanum tuberosum]
2	19	NCBInr	gi|46326322	524	43767	129	34	15	10	2.45	ribulose-1,5-bisphosphate carboxylase/oxygenase large subunit, partial (chloroplast) [Salvia divinorum]
2	20	NCBInr	gi|37544960	517	47331	41	19	16	9	1.94	photosystem II CP43 protein [Trimenia moorei]
2	21	NCBInr	gi|15530164	516	52169	42	21	15	10	1.83	ribulose-1,5-bisphosphate carboxylase/oxygenase large subunit [Meriania nobilis]
2	22	NCBInr	gi|24634990	512	50123	111	33	15	10	2.35	ribulose-1,5-bisphosphate carboxylase/oxygenase large subunit [Dorstenia mannii]
2	23	NCBInr	gi|1050734	509	52356	96	30	14	10	1.82	ribulose-1,5-bisphosphate carboxylase [Psychotria kirkii]
2	24	NCBInr	gi|5725121	507	52499	108	38	11	10	1.65	ribulose-1,5-bisphosphate carboxylase large subunit [Tupistra grandis]
2	25	NCBInr	gi|12004225	497	51769	48	24	15	10	2.23	ribulose-1,5-bisphosphate carboxylase/oxygenase large subunit [Jacquinia keyensis]
2	26	NCBInr	gi|21821853	497	47981	106	31	16	12	2.54	ribulose-1,5-bisphosphate carboxylase/oxygenase large subunit, partial [Oncinotis tenuiloba]
2	27	NCBInr	gi|2791317	485	53843	112	31	14	10	2.09	ribulose-1,5-bisphosphate carboxylase [Amphidasya ambigua]
2	28	NCBInr	gi|26238574	483	52106	44	20	11	9	1.51	ribulose-1,5-biphosphate carboxylase/oxygenase large subunit [Richea scoparia]
2	29	NCBInr	gi|6093920	479	52049	43	21	12	9	1.51	RecName: Full=Ribulose bisphosphate carboxylase large chain; Short=RuBisCO large subunit
2	30	NCBInr	gi|1881485	470	52287	105	32	17	12	2.61	ribulose-1,5-bisphosphate carboxylase/oxygenase large subunit [Neurocalyx zeylanicus]
2	31	NCBInr	gi|4098530	465	50031	98	30	17	10	2.36	ribulose-1,5-bisphosphate carboxylase/oxygenase [Adenanthos obovatus]
2	32	NCBInr	gi|19440073	461	52129	54	18	14	8	1.51	ribulose-1,5-bisphosphate carboxylase/oxygenase large subunit, partial (chloroplast) [Petromarula pinnata]
2	33	NCBInr	gi|25712417	443	50847	102	27	15	10	1.41	ribulose-1,5-bisphosphate carboxylase/oxygenase large subunit, partial (chloroplast) [Pimelea stricta]
2	34	NCBInr	gi|34051082	429	33916	31	19	12	8	3.88	ribulose-1,5-bisphosphate carboxylase/oxygenase large subunit, partial (chloroplast), partial (chloroplast) [Amaranthus deflexus]
2	35	NCBInr	gi|38776717	425	49217	49	22	14	10	2.22	ribulose-1,5-bisphosphate carboxylase/oxygenase large subunit, partial [Tachigali bracteolata]
2	36	NCBInr	gi|13548838	420	49673	93	27	13	8	1.79	ribulose-1,5-bisphosphate carboxylase/oxygenase large subunit [Dacrydium balansae]
2	37	NCBInr	gi|23958344	413	38001	36	15	11	6	1.73	ribulose-1,5-bisphosphate carboxylase/oxygenase large subunit [Adelanthus lindenbergianus]
2	38	NCBInr	gi|14556837	411	33609	30	15	8	6	2.09	ribulose-1,5-bisphosphate carboxylase/oxygenase large subunit, partial (chloroplast) [Ulva sp. WELT A027701]
2	39	NCBInr	gi|32496309	407	42813	27	15	8	6	1.44	ribulose-1,5-bisphosphate carboxylase/oxygenase large subunit [Consolida divaricata]
2	40	NCBInr	gi|14556857	403	33556	51	15	8	6	2.1	ribulose-1,5-bisphosphate carboxylase/oxygenase large subunit, partial (chloroplast) [Ulva sp. WELT A027694]
2	41	NCBInr	gi|37497463	394	53722	31	14	13	7	1.04	photosystem II CP43 chlorophyll apoprotein, partial [Abolboda macrostachya]
2	42	NCBInr	gi|18803773	362	22671	80	23	7	7	2.97	ribulose-1,5-bisphosphate carboxylase/oxygenase large subunit, partial (chloroplast) [Solanum nigrum]
2	43	NCBInr	gi|11022707	360	39766	15	12	10	8	1.41	photosystem II protein D2 [Populus alba]
2	44	NCBInr	gi|912502	355	52222	88	25	12	9	1.22	ribulose-1,5-bisphosphate carboxylase/oxygenase large subunit [Cyclocheilon somaliense]
2	45	NCBInr	gi|1906314	355	52114	96	26	15	10	1.51	ribulose-1,5-bisphosphate carboxylase/oxygenase large subunit [Agathisanthemum bojeri]
2	46	NCBInr	gi|33636057	341	50365	83	20	17	7	0.88	ribulose-1,5-bisphosphate carboxylase/oxygenase large subunit [Trachyandra involucrata]
2	47	NCBInr	gi|31375800	327	15959	81	22	10	7	4.65	ribulose-1,5-bisphosphate/carboxylase large subunit [Cestrum macrophyllum]
2	48	NCBInr	gi|32720569	324	42642	36	15	12	7	1.27	ribulose-1,5-bisphosphate carboxylase/oxygenase large subunit [Hypericum fauriei]
2	49	NCBInr	gi|226480	310	53629	59	16	10	8	1.3	ribulose bisphosphate carboxylase:SUBUNIT=large
2	50	NCBInr	gi|78522539	289	27245	69	21	10	7	2.18	ribulose-1,5-bisphosphate carboxylase/oxygenase large subunit [Adelia ricinella]
2	51	NCBInr	gi|49355323	287	49012	36	17	14	9	1.65	ribulose-1,5-bisphosphate carboxylase/oxygenase large subunit [Calycanthus floridus]
2	52	NCBInr	gi|36582392	273	36434	10	8	7	6	1.01	photosystem II D2 [Lemna trisulca]
2	53	NCBInr	gi|35514770	269	49557	81	21	12	8	1.03	ribulose-1,5-bisphosphate carboxylase/oxygenase large subunit [Fenerivia richardiana]
2	54	NCBInr	gi|11922047	253	42398	45	12	6	5	0.96	ribulose-1,5-bisphosphate carboxylase/oxygenase large subunit, partial (chloroplast) [Planctonema sp. M110-1]
2	55	NCBInr	gi|37903690	249	16868	79	18	7	4	1.99	ribulose-1,5-bisphosphate carboxylase/oxygenase large subunit, partial (chloroplast) [Potentilla anserina]
2	56	NCBInr	gi|11922049	246	42924	28	12	7	5	0.95	ribulose-1,5-bisphosphate carboxylase/oxygenase large subunit, partial (chloroplast) [Schroederia setigera]
2	57	NCBInr	gi|11467177	242	52038	19	9	9	6	0.74	photosystem II 44 kDa protein [Zea mays]
2	58	NCBInr	gi|35700042	214	39546	9	6	7	5	0.62	photosystem II protein D2 (chloroplast) [Pinus hartwegii]
2	59	NCBInr	gi|19373561	160	50665	11	7	5	4	0.46	photosystem II 44 kDa protein [Chlorella vulgaris]
2	60	NCBInr	gi|35373275	129	44776	21	9	9	5	0.65	ribulose-1,5-bisphosphate carboxylase/oxygenase large subunit, partial (chloroplast) [Crepidomanes minutum]
3	1	NCBInr	gi|60391817	1204	53549	88	52	32	25	13.71	RecName: Full=ATP synthase subunit beta, chloroplastic; AltName: Full=ATP synthase F1 sector subunit beta; AltName: Full=F-ATPase subunit beta (chloroplast) [Nicotiana quadrivalvis var. bigelovii]
3	2	NCBInr	gi|6017802	979	53368	76	42	30	23	8.16	ATP synthase beta subunit [Hydrangea arborescens]
3	3	NCBInr	gi|7706846	950	52034	67	38	26	20	7.06	ATP synthase beta subunit [Adinandra dumosa]
3	4	NCBInr	gi|8452620	937	53236	67	38	24	19	6.24	ATP synthase beta subunit [Bulbine succulenta]
3	5	NCBInr	gi|3850926	895	52739	66	36	26	19	5.55	ATP synthase beta subunit [Isopogon buxifolius]
3	6	NCBInr	gi|4063536	857	49293	62	34	23	16	5.54	ATP synthase beta subunit [Capparis spinosa]
3	7	NCBInr	gi|7708458	824	52856	60	35	21	16	5.14	ATP synthase beta subunit [Kalanchoe daigremontiana]
3	8	NCBInr	gi|31228523	767	50575	53	31	20	15	4.16	ATP synthase beta subunit, partial (chloroplast) [Legnephora moorei]
3	9	NCBInr	gi|5031149	742	53173	58	30	23	15	4.07	ATP synthase beta subunit [Tasmannia insipida]
3	10	NCBInr	gi|5001589	738	51425	45	26	20	13	2.92	ATP synthase beta subunit [Kingdonia uniflora]
3	11	NCBInr	gi|7708276	730	52493	52	27	21	15	3.05	ATP synthase beta subunit [Dischidia lanceolata]
3	12	NCBInr	gi|62085167	728	38114	60	32	18	14	8.5	ATP synthase beta subunit [Ochna sp. Davis 31-01]
3	13	NCBInr	gi|15662271	725	51704	54	29	19	13	3.4	ATP synthase beta subunit [Cycas revoluta]
3	14	NCBInr	gi|32655468	710	45871	46	26	13	10	3.31	ATP synthase beta subunit [Anarthria prolifera]
3	15	NCBInr	gi|6017830	691	52668	45	27	18	15	3.3	ATP synthase beta subunit [Sabia swinhoei]
3	16	NCBInr	gi|19033071	603	42995	46	24	18	13	3.4	ATP synthase beta subunit, partial (chloroplast) [Chaetosphaeridium globosum]
3	17	NCBInr	gi|30793103	602	31971	39	23	13	10	4.37	ATP synthase CF1 beta subunit [Picocystis salinarum]
3	18	NCBInr	gi|14717992	574	40684	36	23	14	11	4.15	ATP synthase beta subunit, partial (chloroplast) [Caryocar glabrum]
3	19	NCBInr	gi|49182414	473	40240	37	19	16	9	2.02	ATP synthase beta chain [Gackstroemia weindorferi]
3	20	NCBInr	gi|20467357	440	47407	26	15	13	9	1.4	ATPase beta subunit [Ceratozamia mexicana]
3	21	NCBInr	gi|14938471	373	45649	27	15	12	7	1.31	ATP synthase beta chain [Platycerium stemaria]
3	22	NCBInr	gi|32868157	271	27685	17	10	6	4	1.22	ATP synthase beta subunit [Chiloscyphus semiteres]
3	23	NCBInr	gi|3676296	133	59638	19	9	13	7	0.62	mitochondrial ATPase beta subunit [Nicotiana sylvestris]
3	24	NCBInr	gi|114421	130	59933	20	9	13	7	0.62	RecName: Full=ATP synthase subunit beta, mitochondrial; Flags: Precursor [Nicotiana plumbaginifolia]
4	1	NCBInr	gi|35053712	912	68812	64	38	31	25	3.66	vacuolar H+-ATPase A1 subunit isoform [Solanum lycopersicum]
4	2	NCBInr	gi|15982954	885	68814	59	36	25	21	3.05	V-ATPase catalytic subunit A [Prunus persica]
4	3	NCBInr	gi|13157331	885	69161	63	39	28	24	3.62	vacuolar H+-ATPase [Malus domestica]
4	4	NCBInr	gi|22409742	709	68861	46	28	23	19	2.21	Vacuolar ATP synthase catalytic subunit A family protein [Populus trichocarpa]
4	5	NCBInr	gi|11116262	474	18902	25	16	9	9	10.76	ATP-synthase, partial [Nicotiana attenuata]
5	1	NCBInr	gi|19439626	863	80451	64	40	24	19	2.89	plastid transketolase [Nicotiana tabacum]
5	2	NCBInr	gi|3559814	705	80398	48	29	16	13	1.51	transketolase 1 [Capsicum annuum]
5	3	NCBInr	gi|31228218	320	80042	25	13	7	4	0.44	unnamed protein product [Thellungiella halophila]
5	4	NCBInr	gi|29781739	246	80200	20	12	10	7	0.62	hypothetical protein ARALYDRAFT_486548 [Arabidopsis lyrata subsp. lyrata]
5	5	NCBInr	gi|68052991	225	80744	13	9	9	6	0.43	RecName: Full=Transketolase, chloroplastic; Short=TK; Flags: Precursor [Spinacia oleracea]
6	1	NCBInr	gi|22642524	752	253416	60	38	37	25	0.58	acetyl-CoA carboxylase 1 [Arachis hypogaea]
6	2	NCBInr	gi|35650812	730	253580	55	34	33	23	0.5	PREDICTED: acetyl-CoA carboxylase 1-like [Glycine max]
6	3	NCBInr	gi|35834954	565	253088	48	28	29	19	0.39	Acetyl-CoA carboxylase [Medicago truncatula]
6	4	NCBInr	gi|22545936	494	252689	57	28	41	22	0.41	PREDICTED: acetyl-CoA carboxylase 1-like [Vitis vinifera]
6	5	NCBInr	gi|11869927	453	252820	51	27	35	20	0.4	acetyl-CoA carboxylase 1 [Arabidopsis thaliana]
6	6	NCBInr	gi|15742756	450	254375	48	22	32	17	0.31	acetyl-CoA carboxylase [Jatropha curcas]
6	7	NCBInr	gi|11869928	428	266824	42	27	26	19	0.37	acetyl-CoA carboxylase 2 [Arabidopsis thaliana]
6	8	NCBInr	gi|12650674	375	159251	30	18	20	13	0.41	acetyl CoA carboxylase [Camellia sinensis]
6	9	NCBInr	gi|30281179	267	244255	17	9	12	6	0.13	hypothetical protein SELMODRAFT_447020 [Selaginella moellendorffii]
6	10	NCBInr	gi|16800344	214	248550	25	11	19	8	0.15	predicted protein [Physcomitrella patens]
6	11	NCBInr	gi|63029073	178	56531	10	7	5	4	0.4	chloroplast acetyl-CoA carboxylase [Lolium rigidum]
6	12	NCBInr	gi|1244566	147	252831	19	6	12	5	0.08	acetyl-CoA carboxylase [Triticum aestivum]
6	13	NCBInr	gi|28172919	55	26173	2	2	2	2	0.27	cytosolic acetyl-CoA carboxylase [Lolium rigidum]
7	1	NCBInr	gi|35053546	736	76138	47	28	28	21	2.12	FtsH-like protein precursor [Solanum lycopersicum]
7	2	NCBInr	gi|4325041	714	74507	50	31	29	20	2.34	FtsH-like protein Pftf precursor [Nicotiana tabacum]
7	3	NCBInr	gi|30275392	545	67297	34	19	17	12	1.36	hypothetical protein SELMODRAFT_139726 [Selaginella moellendorffii]
7	4	NCBInr	gi|1483215	481	76129	42	24	25	18	1.64	chloroplast FtsH protease [Arabidopsis thaliana]
7	5	NCBInr	gi|29779531	419	75084	39	23	23	17	1.56	hypothetical protein ARALYDRAFT_494803 [Arabidopsis lyrata subsp. lyrata]
7	6	NCBInr	gi|3808101	387	74118	34	19	18	11	1.09	chloroplast protease [Capsicum annuum]
7	7	NCBInr	gi|16801625	386	67780	32	18	17	13	1.23	predicted protein [Physcomitrella patens]
7	8	NCBInr	gi|11678324	249	28520	8	6	4	3	0.56	unknown [Picea sitchensis]
8	1	NCBInr	gi|120661	703	42122	63	35	18	18	4.28	RecName: Full=Glyceraldehyde-3-phosphate dehydrogenase A, chloroplastic; AltName: Full=NADP-dependent glyceraldehydephosphate dehydrogenase subunit A; Flags: Precursor
8	2	NCBInr	gi|120665	296	47954	27	13	17	12	1.37	RecName: Full=Glyceraldehyde-3-phosphate dehydrogenase B, chloroplastic; AltName: Full=NADP-dependent glyceraldehydephosphate dehydrogenase subunit B; Flags: Precursor
8	3	NCBInr	gi|20455487	262	43338	23	13	11	10	1.6	RecName: Full=Glyceraldehyde-3-phosphate dehydrogenase A, chloroplastic; AltName: Full=NADP-dependent glyceraldehydephosphate dehydrogenase subunit A; Flags: Precursor
8	4	NCBInr	gi|10963005	244	24224	18	12	11	10	3.73	glyceraldehyde-3-phosphate dehydrogenase [Helianthus annuus]
8	5	NCBInr	gi|62318887	239	17730	16	9	8	7	3.03	glyceraldehyde 3-phosphate dehydrogenase A subunit [Arabidopsis thaliana]
8	6	NCBInr	gi|22408607	210	48595	25	11	14	10	1.06	glyceraldehyde-3-phosphate dehydrogenase family protein [Populus trichocarpa]
8	7	NCBInr	gi|38139306	178	48491	17	8	11	7	0.69	glyceraldehyde-3-phosphate dehydrogenase B [Pyrus x bretschneideri]
8	8	NCBInr	gi|10880262	166	39054	11	8	7	6	0.92	photosystem II protein D1 (chloroplast) [Eucalyptus globulus subsp. globulus]
8	9	NCBInr	gi|28417780	156	18682	9	5	5	4	1.3	glyceraldehyde-3-phosphate dehydrogenase [Nephroselmis olivacea]
8	10	NCBInr	gi|18073155	146	33970	10	5	6	4	0.59	glyceraldehyde-3-phosphate dehydrogenase [Coleochaete scutata]
8	11	NCBInr	gi|27228029	136	39007	12	7	8	5	0.77	photosystem II protein [Bryum coronatum]
8	12	NCBInr	gi|11965668	134	38828	9	6	5	4	0.63	photosystem II 32 kDa protein (chloroplast) [Archilejeunea fuscescens]
8	13	NCBInr	gi|87330844	124	34182	8	5	5	4	0.59	glyceraldehyde-3-phosphate dehydrogenase subunit A, partial [Chlorella sp. JP-2005]
9	1	NCBInr	gi|170206	676	105324	43	27	34	24	1.28	H+-translocating ATPase [Nicotiana plumbaginifolia]
9	2	NCBInr	gi|416664	602	105635	55	31	42	27	1.57	RecName: Full=Plasma membrane ATPase 4; AltName: Full=Proton pump 4
9	3	NCBInr	gi|114336	478	78162	31	19	24	16	1.18	RecName: Full=Plasma membrane ATPase 2; AltName: Full=Proton pump 2
9	4	NCBInr	gi|13016806	345	106083	21	11	20	11	0.4	P-type H+-ATPase [Vicia faba]
9	5	NCBInr	gi|35712106	261	107077	11	7	10	7	0.23	PREDICTED: plasma membrane ATPase 1-like [Brachypodium distachyon]
9	6	NCBInr	gi|66132297	139	105083	22	12	19	12	0.44	plasma membrane H+ ATPase [Lupinus albus]
10	1	NCBInr	gi|39246516	601	71459	52	31	30	23	3.02	Heat shock protein 70 [Nicotiana tabacum]
10	2	NCBInr	gi|16170292	526	71350	39	26	21	19	2.22	heat shock protein 70 [Ageratina adenophora]
10	3	NCBInr	gi|22410096	464	71528	36	23	20	18	1.81	heat shock protein 70 cognate [Populus trichocarpa]
10	4	NCBInr	gi|729623	359	73870	29	17	25	14	1.09	RecName: Full=Luminal-binding protein 5; Short=BiP 5; AltName: Full=78 kDa glucose-regulated protein homolog 5; Short=GRP-78-5; Flags: Precursor [Nicotiana tabacum]
10	5	NCBInr	gi|35655980	302	73880	23	11	20	10	0.61	PREDICTED: stromal 70 kDa heat shock-related protein, chloroplastic-like [Glycine max]
10	6	NCBInr	gi|25555457	264	71304	14	7	13	7	0.37	heat shock protein, putative [Ricinus communis]
10	7	NCBInr	gi|35744527	254	75824	23	11	18	9	0.59	Heat shock protein [Medicago truncatula]
10	8	NCBInr	gi|431144	245	72066	14	9	7	7	0.49	HSP70 [Lilium longiflorum]
10	9	NCBInr	gi|16245772	237	73211	17	11	12	8	0.62	luminal-binding protein 2 precursor [Zea mays]
10	10	NCBInr	gi|1143427	227	75480	22	10	19	9	0.53	heat shock protein 70 [Cucumis sativus]
10	11	NCBInr	gi|32651424	167	73034	10	4	8	4	0.19	predicted protein [Hordeum vulgare subsp. vulgare]
10	12	NCBInr	gi|15240578	159	77064	17	6	15	5	0.28	heat shock protein 70-2 [Arabidopsis thaliana]
10	13	NCBInr	gi|11678733	146	44518	10	6	8	6	0.54	unknown [Picea sitchensis]
10	14	NCBInr	gi|35744868	108	68993	8	2	4	2	0.1	Heat shock protein [Medicago truncatula]
11	1	NCBInr	gi|15704276	575	37169	81	35	19	10	2.03	glyceraldehyde 3-phosphate dehydrogenase [Nicotiana langsdorffii x Nicotiana sanderae]
11	2	NCBInr	gi|38687048	298	36830	57	21	9	7	1.17	glyceraldehyde 3-phosphate dehydrogenase [Sesamum indicum]
11	3	NCBInr	gi|35325970	195	36539	28	10	12	6	0.68	glyeraldehyde 3-phosphate dehydrogenase [Rosa multiflora]
11	4	NCBInr	gi|25781516	185	36762	46	15	15	9	1.58	NAD-dependent glyceraldehyde 3-P dehydrogenase [Solanum chacoense]
11	5	NCBInr	gi|31169085	131	29635	18	7	5	3	0.38	putative glyceraldehyde 3-phosphate dehydrogenase [Ophrys sphegodes]
12	1	NCBInr	gi|23981939	498	90102	44	26	34	23	1.53	cell division control protein [Nicotiana glutinosa]
12	2	NCBInr	gi|35653933	365	90262	35	22	27	19	1.19	PREDICTED: cell division cycle protein 48 homolog [Glycine max]
13	1	NCBInr	gi|35652757	463	102277	35	23	26	19	1.06	PREDICTED: chaperone protein ClpC, chloroplastic-like [Glycine max]
13	2	NCBInr	gi|399213	457	102463	41	24	32	20	1.13	RecName: Full=ATP-dependent Clp protease ATP-binding subunit clpA homolog CD4B, chloroplastic; Flags: Precursor [Solanum lycopersicum]
13	3	NCBInr	gi|399212	449	102892	39	24	30	20	1.12	RecName: Full=ATP-dependent Clp protease ATP-binding subunit clpA homolog CD4A, chloroplastic; Flags: Precursor [Solanum lycopersicum]
14	1	NCBInr	gi|13160653	460	66376	29	18	22	16	1.39	ATP:citrate lyase [Capsicum annuum]
14	2	NCBInr	gi|22410156	96	66269	14	7	12	7	0.4	subunit B of the trimeric enzyme ATP Citrate lyase family protein [Populus trichocarpa]
15	1	NCBInr	gi|21025707	394	73064	25	15	20	14	0.93	multifunctional protein [Nicotiana tabacum]
15	2	NCBInr	gi|17185467	127	79456	9	7	8	6	0.33	putative glyoxysomal fatty acid beta-oxidation multifunctional protein [Capsicum chinense]
15	3	NCBInr	gi|31541900	80	78489	6	3	6	3	0.13	MFP [Gossypium hirsutum]
15	4	NCBInr	gi|44952279	51	79633	6	2	5	2	0.08	PREDICTED: glyoxysomal fatty acid beta-oxidation multifunctional protein MFP-a-like isoform 2 [Cucumis sativus]
16	1	NCBInr	gi|2499497	361	50317	39	18	25	14	1.43	RecName: Full=Phosphoglycerate kinase, chloroplastic; Flags: Precursor [Nicotiana tabacum]
16	2	NCBInr	gi|2499498	151	42338	9	6	8	6	0.57	RecName: Full=Phosphoglycerate kinase, cytosolic [Nicotiana tabacum]
17	1	NCBInr	gi|25556583	337	94981	21	12	16	9	0.4	eukaryotic translation elongation factor, putative [Ricinus communis]
17	2	NCBInr	gi|22546216	301	94888	20	11	15	9	0.36	PREDICTED: elongation factor 2-like isoform 1 [Vitis vinifera]
17	3	NCBInr	gi|10798636	134	16322	8	4	6	3	1.13	elongation factor 2 [Nicotiana tabacum]
17	4	NCBInr	gi|29782982	98	93308	12	4	10	4	0.15	hypothetical protein ARALYDRAFT_318060 [Arabidopsis lyrata subsp. lyrata]
18	1	NCBInr	gi|28436485	334	28159	43	17	8	7	1.73	putative polyubiquitin [Arabidopsis thaliana]
19	1	NCBInr	gi|11543600	305	50937	27	14	21	12	1.4	Os01g0282800 [Oryza sativa Japonica Group]
19	2	NCBInr	gi|14538897	271	51069	26	16	18	12	1.72	beta tubulin [Capsicum annuum]
19	3	NCBInr	gi|16634383	233	50607	21	11	15	9	1	beta-tubulin 14 [Gossypium hirsutum]
20	1	NCBInr	gi|12643757	264	48951	17	9	14	9	0.8	RecName: Full=Ribulose bisphosphate carboxylase/oxygenase activase 1, chloroplastic; Short=RA 1; Short=RuBisCO activase 1; Flags: Precursor
20	2	NCBInr	gi|100380	262	26084	16	11	10	7	1.62	ribulose-bisphosphate carboxylase activase (EC 6.3.4.-) (clone TA1.1) - common tobacco (fragment)
20	3	NCBInr	gi|38070703	234	48005	13	10	8	6	0.59	rubisco activase (chloroplast) [Ammopiptanthus mongolicus]
20	4	NCBInr	gi|22544943	170	48212	11	8	6	4	0.39	PREDICTED: ribulose bisphosphate carboxylase/oxygenase activase, chloroplastic [Vitis vinifera]
20	5	NCBInr	gi|16881222	83	16439	6	2	5	2	0.45	putative ribulose-1,5-bisphosphate carboxylase/oxygenase activase alpha 2 [Cupressus sempervirens]
21	1	NCBInr	gi|20522008	280	162259	36	16	33	16	0.38	pleiotropic drug resistance like protein [Nicotiana tabacum]
21	2	NCBInr	gi|75331994	246	162372	33	12	27	12	0.27	RecName: Full=Pleiotropic drug resistance protein 1; AltName: Full=NpPDR1 [Nicotiana plumbaginifolia]
21	3	NCBInr	gi|24205797	79	164725	10	3	8	2	0.06	hypothetical protein SORBIDRAFT_03g027430 [Sorghum bicolor]
22	1	NCBInr	gi|84688912	279	102331	27	13	24	12	0.51	AGO4-2, partial [Nicotiana benthamiana]
23	1	NCBInr	gi|56821539	279	95451	21	10	17	8	0.4	alpha-glucan phosphorylase, H isozyme [Solanum tuberosum]
23	2	NCBInr	gi|56821558	240	111144	24	12	21	11	0.42	alpha-1,4 glucan phosphorylase L-2 isozyme, chloroplastic/amyloplastic [Solanum tuberosum]
23	3	NCBInr	gi|25555882	178	96883	14	6	13	6	0.22	glycogen phosphorylase, putative [Ricinus communis]
23	4	NCBInr	gi|22543469	166	95886	12	6	11	6	0.22	PREDICTED: alpha-glucan phosphorylase, H isozyme [Vitis vinifera]
23	5	NCBInr	gi|130173	106	110065	18	6	17	6	0.19	RecName: Full=Alpha-1,4 glucan phosphorylase L-1 isozyme, chloroplastic/amyloplastic; AltName: Full=Starch phosphorylase L-1; Flags: Precursor [Solanum tuberosum]
23	6	NCBInr	gi|35655114	77	110540	11	4	10	4	0.12	PREDICTED: alpha-1,4 glucan phosphorylase L isozyme, chloroplastic/amyloplastic-like [Glycine max]
23	7	NCBInr	gi|12658431	75	61897	6	3	5	3	0.17	starch phosphorylase [Ipomoea batatas]
23	8	NCBInr	gi|22411214	58	108735	9	3	8	3	0.09	hypothetical protein POPTR_0010s16770g [Populus trichocarpa]
24	1	NCBInr	gi|26010069	276	80638	23	10	22	10	0.49	molecular chaperone Hsp90-3 [Nicotiana benthamiana]
24	2	NCBInr	gi|15215642	161	60921	11	6	10	6	0.37	AT5g56010/MDA7_5 [Arabidopsis thaliana]
24	3	NCBInr	gi|35649557	84	90458	9	4	8	4	0.15	PREDICTED: heat shock protein 90-1-like [Glycine max]
24	4	NCBInr	gi|11073641	55	90765	6	2	5	2	0.07	putative heat shock protein [Arabidopsis thaliana]
25	1	NCBInr	gi|81076111	268	42090	28	17	8	6	0.83	ADP,ATP carrier protein precursor-like [Solanum tuberosum]
25	2	NCBInr	gi|14780259	210	41211	20	12	9	7	0.72	hypothetical protein VITISV_009087 [Vitis vinifera]
26	1	NCBInr	gi|32328283	265	63095	19	11	15	11	0.75	epi-arisotolchene synthase 110 [Nicotiana tabacum]
26	2	NCBInr	gi|15783702	249	63414	17	11	13	11	0.74	Chain A, 5-Epi-Aristolochene Synthase From Nicotiana Tabacum
26	3	NCBInr	gi|75241167	221	63549	18	11	14	11	0.74	RecName: Full=5-epi-aristolochene synthase 2; Short=NaEAS37
26	4	NCBInr	gi|15783703	197	63390	18	11	14	11	0.74	Chain A, 5-Epi-Aristolochene Synthase From Nicotiana Tabacum
26	5	NCBInr	gi|56541590	75	10152	4	3	3	3	1.42	putative 5-epi-aristolochene synthase [Nicotiana tabacum]
27	1	NCBInr	gi|17402471	249	50406	17	10	13	9	0.88	alpha-tubulin [Nicotiana tabacum]
28	1	NCBInr	gi|22410468	240	62124	13	6	11	6	0.36	RUBISCO SUBUNIT BINDING-protein ALPHA SUBUNIT [Populus trichocarpa]
28	2	NCBInr	gi|32653332	141	61723	9	4	7	4	0.23	predicted protein [Hordeum vulgare subsp. vulgare]
28	3	NCBInr	gi|21707485	121	62020	10	3	7	3	0.17	unknown [Medicago truncatula]
28	4	NCBInr	gi|16331186	116	8470	2	2	2	2	1	chaperonin 60 alpha subunit [Capsicum annuum]
29	1	NCBInr	gi|56821485	236	69091	11	9	9	9	0.52	phosphoglucomutase, chloroplastic [Solanum tuberosum]
29	2	NCBInr	gi|17402531	203	18167	9	6	6	6	1.77	plastidic phosphoglucomutase [Nicotiana tabacum]
29	3	NCBInr	gi|14784052	184	67910	8	6	7	6	0.33	hypothetical protein VITISV_034939 [Vitis vinifera]
29	4	NCBInr	gi|16804713	109	60806	6	3	4	3	0.17	predicted protein [Physcomitrella patens]
30	1	NCBInr	gi|11465984	234	56150	16	11	13	10	0.87	photosystem II 47 kDa protein [Nicotiana tabacum]
30	2	NCBInr	gi|18934542	118	54629	8	4	7	4	0.26	CP47 protein [Asplenium viride]
31	1	NCBInr	gi|33973074	178	33424	15	9	9	7	1.35	beta actin [Rhizophora stylosa]
31	2	NCBInr	gi|1531672	162	41945	21	10	16	9	1.13	actin [Striga asiatica]
31	3	NCBInr	gi|5902734	141	41791	16	7	12	6	0.7	RecName: Full=Actin
32	1	NCBInr	gi|17185466	222	182043	14	8	13	8	0.15	putative multidrug resistance-associated protein [Capsicum chinense]
33	1	NCBInr	gi|56821557	215	53658	18	8	13	7	0.61	dihydrolipoamide dehydrogenase precursor [Solanum tuberosum]
33	2	NCBInr	gi|22543211	199	53286	17	7	15	7	0.52	PREDICTED: dihydrolipoyl dehydrogenase, mitochondrial [Vitis vinifera]
33	3	NCBInr	gi|44662784	196	53711	18	7	16	7	0.52	lipoamide dehydrogenase [Capsicum annuum]
33	4	NCBInr	gi|35713204	161	53111	12	6	11	6	0.44	PREDICTED: dihydrolipoyl dehydrogenase 1, mitochondrial-like [Brachypodium distachyon]
33	5	NCBInr	gi|35172267	117	53311	12	4	10	4	0.27	ferric leghemoglobin reductase-2 precursor [Glycine max]
34	1	NCBInr	gi|12585296	211	63513	17	9	12	8	0.58	RecName: Full=Phosphoglucomutase, cytoplasmic; Short=PGM; AltName: Full=Glucose phosphomutase
34	2	NCBInr	gi|56821546	185	63658	15	8	11	8	0.5	phosphoglucomutase, cytoplasmic [Solanum tuberosum]
35	1	NCBInr	gi|56821448	206	63118	16	8	11	8	0.5	glucose-6-phosphate isomerase [Solanum tuberosum]
35	2	NCBInr	gi|36380679	53	62804	5	3	4	3	0.17	uncharacterized protein LOC100807719 [Glycine max]
35	3	NCBInr	gi|11545566	40	62712	4	2	4	2	0.11	Os03g0776000 [Oryza sativa Japonica Group]
36	1	NCBInr	gi|11037779	206	30485	18	8	11	6	1.29	chloroplast pigment-binding protein CP26 [Nicotiana tabacum]
37	1	NCBInr	gi|402753	204	77866	16	9	13	9	0.45	translation elongation factor EF-G [Glycine max]
37	2	NCBInr	gi|32649331	104	84309	8	5	6	5	0.21	predicted protein [Hordeum vulgare subsp. vulgare]
38	1	NCBInr	gi|22405386	202	100920	15	10	13	9	0.38	hypothetical protein POPTR_0001s09660g [Populus trichocarpa]
39	1	NCBInr	gi|11548732	195	57862	12	6	10	5	0.32	Os12g0145700 [Oryza sativa Japonica Group]
39	2	NCBInr	gi|14783941	118	40405	6	5	5	4	0.37	hypothetical protein VITISV_026975 [Vitis vinifera]
39	3	NCBInr	gi|20562907	102	53865	11	5	8	4	0.27	pyruvate kinase-like [Deschampsia antarctica]
39	4	NCBInr	gi|14890706	61	57881	7	3	6	3	0.18	unknown [Picea sitchensis]
40	1	NCBInr	gi|2507455	190	68439	17	8	13	6	0.45	RecName: Full=Formate--tetrahydrofolate ligase; AltName: Full=10-formyletrahydrofolate synthetase; Short=FHS; Short=FTHFS; AltName: Full=Formyltetrahydrofolate synthetase
40	2	NCBInr	gi|22405299	119	68193	9	4	6	3	0.21	10-formyltetrahydrofolate synthetase family protein [Populus trichocarpa]
40	3	NCBInr	gi|15947108	93	63025	4	3	3	3	0.16	10-formyltetrahydrofolate synthetase [Chlamydomonas reinhardtii]
41	1	NCBInr	gi|22414603	188	85301	11	9	10	8	0.4	hypothetical protein POPTR_0019s05430g [Populus trichocarpa]
41	2	NCBInr	gi|30975651	121	83960	8	6	8	6	0.26	pollen allergen MetE [Amaranthus retroflexus]
42	1	NCBInr	gi|11066033	174	98692	31	10	22	8	0.39	cytosolic aconitase [Nicotiana tabacum]
42	2	NCBInr	gi|35654370	124	107744	23	9	17	7	0.31	PREDICTED: aconitate hydratase 2, mitochondrial-like [Glycine max]
42	3	NCBInr	gi|28530996	111	98475	21	7	16	7	0.26	aconitate hydratase 2 [Citrus clementina]
42	4	NCBInr	gi|35654282	99	108249	18	7	14	7	0.23	PREDICTED: aconitate hydratase 2, mitochondrial-like isoform X1 [Glycine max]
42	5	NCBInr	gi|34851120	65	99444	11	5	9	4	0.18	putative aconitase [Prunus avium]
43	1	NCBInr	gi|1103712	183	80510	15	8	14	7	0.38	inorganic pyrophosphatase [Nicotiana tabacum]
43	2	NCBInr	gi|24206686	153	79734	8	4	8	4	0.18	hypothetical protein SORBIDRAFT_04g036230 [Sorghum bicolor]
44	1	NCBInr	gi|56821553	173	63266	16	7	14	6	0.43	chaperonin-60 beta subunit [Solanum tuberosum]
44	2	NCBInr	gi|15222729	170	64169	14	8	11	6	0.35	chaperonin 60 subunit beta 1 [Arabidopsis thaliana]
44	3	NCBInr	gi|11678737	148	65792	12	5	10	4	0.22	unknown [Picea sitchensis]
45	1	NCBInr	gi|66279530	169	67120	13	7	11	6	0.4	L-galactono-1,4-lactone dehydrogenase [Capsicum annuum]
45	2	NCBInr	gi|22693521	74	68929	3	3	3	3	0.15	mitochondrial L-galactono-1,4-lactone dehydrogenase [Citrus unshiu]
46	1	NCBInr	gi|19329071	164	74311	14	8	11	6	0.41	putative long-chain acyl-CoA synthetase [Capsicum annuum]
47	1	NCBInr	gi|29773434	158	163464	7	5	6	4	0.1	unnamed protein product [Vitis vinifera]
48	1	NCBInr	gi|218310	158	49928	16	6	9	3	0.38	chloroplast elongation factor TuA (EF-TuA) [Nicotiana sylvestris]
48	2	NCBInr	gi|218312	124	46786	18	6	10	3	0.41	chloroplast elongation factor TuB (EF-TuB) [Nicotiana sylvestris]
49	1	NCBInr	gi|20583069	151	1393	6	5	2	2	273.14	RecName: Full=Unknown protein 18
50	1	NCBInr	gi|35172270	151	57456	12	9	9	7	0.65	serine hydroxymethyltransferase 5 [Glycine max]
50	2	NCBInr	gi|35949579	129	57348	11	6	8	5	0.4	PREDICTED: serine hydroxymethyltransferase, mitochondrial-like [Vitis vinifera]
50	3	NCBInr	gi|56821511	112	57224	12	7	10	6	0.48	serine hydroxymethyltransferase, mitochondrial [Solanum tuberosum]
51	1	NCBInr	gi|3023817	150	67726	10	4	10	4	0.21	RecName: Full=Glucose-6-phosphate 1-dehydrogenase, chloroplastic; Short=G6PD; Flags: Precursor
51	2	NCBInr	gi|10870878	60	51470	4	2	4	2	0.13	Glucose-6-phosphate 1-dehydrogenase, chloroplast precursor, putative, expressed [Oryza sativa Japonica Group]
52	1	NCBInr	gi|115781	149	28331	14	8	10	5	1.18	RecName: Full=Chlorophyll a-b binding protein 16, chloroplastic; AltName: Full=LHCII type I CAB-16; Short=LHCP; Flags: Precursor
52	2	NCBInr	gi|16391416	108	25080	9	4	8	3	0.65	putative chloroplast chlorophyll a/b binding protein [Vitis hybrid cultivar]
53	1	NCBInr	gi|22410540	144	99402	14	7	12	7	0.25	hypothetical protein POPTR_0009s11800g [Populus trichocarpa]
53	2	NCBInr	gi|29783255	112	99163	10	5	9	5	0.18	hypothetical protein ARALYDRAFT_900277 [Arabidopsis lyrata subsp. lyrata]
54	1	NCBInr	gi|1449179	141	81355	15	7	14	7	0.32	N-ethylmaleimide sensitive fusion protein [Nicotiana tabacum]
55	1	NCBInr	gi|19329069	140	179205	19	6	17	6	0.11	putative ferredoxin-dependent glutamate synthase 1 [Capsicum annuum]
55	2	NCBInr	gi|16246072	45	176545	6	2	6	2	0.04	ferredoxin-dependent glutamate synthase, chloroplastic precursor [Zea mays]
56	1	NCBInr	gi|170388	138	26677	5	3	5	3	0.42	chlorophyll a/b-binding protein [Solanum lycopersicum]
57	1	NCBInr	gi|38085384	135	59133	8	4	6	4	0.24	acetyl-CoA carboxylase [Nicotiana tabacum]
57	2	NCBInr	gi|14388188	113	58947	7	3	6	3	0.18	biotin carboxylase [Brassica napus]
58	1	NCBInr	gi|22546180	127	76268	12	5	10	5	0.23	PREDICTED: probable rhamnose biosynthetic enzyme 1 [Vitis vinifera]
58	2	NCBInr	gi|35656741	122	74900	9	4	8	4	0.19	PREDICTED: probable rhamnose biosynthetic enzyme 1-like isoform X1 [Glycine max]
58	3	NCBInr	gi|28348850	114	77788	9	4	8	4	0.18	rhamnose synthase [Gossypium hirsutum]
58	4	NCBInr	gi|11678127	59	34193	5	2	3	2	0.2	unknown [Picea sitchensis]
59	1	NCBInr	gi|115473	130	34888	10	4	8	4	0.44	RecName: Full=Carbonic anhydrase, chloroplastic; AltName: Full=Carbonate dehydratase; Flags: Precursor
60	1	NCBInr	gi|2285877	131	104222	9	4	7	4	0.13	pyruvate orthophosphate dikinase [Eleocharis vivipara]
60	2	NCBInr	gi|33602052	102	104734	10	5	7	4	0.17	pyruvate orthophosphate dikinase [Amaranthus hypochondriacus]
61	1	NCBInr	gi|230922	119	14721	6	3	4	3	0.86	Chain S, Crystal Structure Of The Unactivated Form Of Ribulose-1,5-Bisphosphate Carboxylase(Slash)oxygenase From Tobacco Refined At 2.0-Angstroms Resolution
61	2	NCBInr	gi|30013663	108	20496	6	5	3	3	1.13	putative ribulose bisphosphate carboxylase small subunit protein precursor [Nicotiana tabacum]
61	3	NCBInr	gi|132118	98	20573	7	4	5	4	0.83	RecName: Full=Ribulose bisphosphate carboxylase small chain 8B, chloroplastic; Short=RuBisCO small subunit 8B; Flags: Precursor
61	4	NCBInr	gi|18920396	63	13642	5	2	3	2	0.56	s/s2 [Nicotiana benthamiana]
62	1	NCBInr	gi|15226538	109	137407	10	8	8	6	0.18	coatomer subunit alpha-2 [Arabidopsis thaliana]
62	2	NCBInr	gi|25554381	80	137517	13	6	13	6	0.15	coatomer alpha subunit, putative [Ricinus communis]
62	3	NCBInr	gi|22411920	77	137957	11	6	11	6	0.15	coatomer alpha subunit-like family protein [Populus trichocarpa]
62	4	NCBInr	gi|29782133	55	130304	6	3	6	3	0.08	hypothetical protein ARALYDRAFT_900557 [Arabidopsis lyrata subsp. lyrata]
62	5	NCBInr	gi|35650947	54	136374	6	4	6	4	0.1	PREDICTED: coatomer subunit alpha-1-like isoform X1 [Glycine max]
63	1	NCBInr	gi|22410902	128	65708	8	4	4	3	0.22	diminuto family protein [Populus trichocarpa]
63	2	NCBInr	gi|35053745	114	66527	10	7	8	6	0.4	DWARF1/DIMINUTO [Solanum lycopersicum]
64	1	NCBInr	gi|21535791	127	133241	19	8	17	7	0.21	putative carbamoyl phosphate synthase large subunit [Nicotiana tabacum]
65	1	NCBInr	gi|25555068	127	71053	3	3	3	3	0.15	exocyst componenet sec8, putative [Ricinus communis]
66	1	NCBInr	gi|2493647	126	61996	4	2	4	2	0.11	RecName: Full=RuBisCO large subunit-binding protein subunit alpha, chloroplastic; AltName: Full=60 kDa chaperonin subunit alpha; AltName: Full=CPN-60 alpha; Flags: Precursor
67	1	NCBInr	gi|29774523	125	64604	6	3	6	3	0.16	unnamed protein product [Vitis vinifera]
67	2	NCBInr	gi|24207771	99	124908	4	3	4	3	0.08	hypothetical protein SORBIDRAFT_06g033310 [Sorghum bicolor]
68	1	NCBInr	gi|51574149	119	111162	11	6	10	6	0.19	phosphoenolpyruvate carboxylase 3 [Lupinus albus]
68	2	NCBInr	gi|15219272	118	110730	17	8	14	8	0.26	phosphoenolpyruvate carboxylase 1 [Arabidopsis thaliana]
68	3	NCBInr	gi|10874270	81	111105	16	5	14	5	0.16	phosphoenolpyruvate carboxylase [Sesuvium portulacastrum]
68	4	NCBInr	gi|115575	71	111160	11	4	9	4	0.12	RecName: Full=Phosphoenolpyruvate carboxylase 1; Short=PEPC 1; Short=PEPCase 1
68	5	NCBInr	gi|18073864	52	42134	3	3	3	3	0.25	phosphoenolpyruvate carboxylase, isoform 1 [Kalanchoe pinnata]
69	1	NCBInr	gi|22542987	120	61279	7	4	7	4	0.23	PREDICTED: aspartyl-tRNA synthetase, cytoplasmic [Vitis vinifera]
69	2	NCBInr	gi|35655240	96	60756	8	5	8	5	0.3	PREDICTED: aspartate--tRNA ligase, cytoplasmic-like [Glycine max]
70	1	NCBInr	gi|231610	118	41706	12	7	8	6	0.58	RecName: Full=ATP synthase gamma chain, chloroplastic; AltName: Full=F-ATPase gamma subunit; Flags: Precursor
70	2	NCBInr	gi|22544452	82	41278	8	4	5	4	0.36	PREDICTED: ATP synthase gamma chain, chloroplastic-like isoform 1 [Vitis vinifera]
71	1	NCBInr	gi|29127819	116	114996	19	8	18	7	0.25	calcium ATPase [Nicotiana benthamiana]
71	2	NCBInr	gi|4884966	98	78481	11	4	10	3	0.18	calcium ATPase [Mesembryanthemum crystallinum]
71	3	NCBInr	gi|22543899	90	111765	9	2	9	2	0.06	PREDICTED: calcium-transporting ATPase 2, plasma membrane-type isoform 1 [Vitis vinifera]
71	4	NCBInr	gi|22545882	89	112098	9	4	8	3	0.12	PREDICTED: calcium-transporting ATPase 1, chloroplastic-like [Vitis vinifera]
71	5	NCBInr	gi|24208231	83	110844	7	4	6	3	0.12	hypothetical protein SORBIDRAFT_07g028160 [Sorghum bicolor]
72	1	NCBInr	gi|56717679	113	82901	8	5	8	5	0.21	hypothetical protein EUTSA_v10012774mg [Eutrema salsugineum]
73	1	NCBInr	gi|25556049	113	45556	15	5	13	5	0.42	ATP synthase subunit beta vacuolar, putative [Ricinus communis]
74	1	NCBInr	gi|35053940	112	72033	10	7	9	7	0.37	protein of unknown function [Solanum lycopersicum]
75	1	NCBInr	gi|24208507	111	42324	10	4	4	1	0.08	hypothetical protein SORBIDRAFT_08g005500 [Sorghum bicolor]
76	1	NCBInr	gi|14967620	110	39135	2	1	2	1	0.08	mitochondrial phosphate translocator [Ipomoea tricolor]
77	1	NCBInr	gi|11037776	110	31189	18	10	9	6	1.03	chloroplast pigment-binding protein CP29 [Nicotiana tabacum]
78	1	NCBInr	gi|497181	107	48725	6	4	6	4	0.3	biotin-containing subunit of methylcrotonyl-CoA carboxylase, partial [Solanum lycopersicum]
78	2	NCBInr	gi|22408552	92	84545	6	4	6	4	0.16	methylcrotonoyl-CoA carboxylase family protein [Populus trichocarpa]
78	3	NCBInr	gi|35947970	49	81316	4	2	4	2	0.08	PREDICTED: methylcrotonoyl-CoA carboxylase subunit alpha, mitochondrial-like [Vitis vinifera]
79	1	NCBInr	gi|35746578	106	99400	6	4	6	4	0.14	Puromycin-sensitive aminopeptidase [Medicago truncatula]
79	2	NCBInr	gi|14777289	59	99771	5	3	5	3	0.1	hypothetical protein VITISV_012143 [Vitis vinifera]
80	1	NCBInr	gi|35745858	104	166477	14	6	12	6	0.12	Photosystem I P700 chlorophyll a apoprotein [Medicago truncatula]
80	2	NCBInr	gi|15661890	50	83186	6	3	6	3	0.12	photosystem I P700 chlorophyll a apoprotein A1 [Cuscuta gronovii]
81	1	NCBInr	gi|75216452	103	51667	6	3	6	3	0.2	RecName: Full=Geranylgeranyl diphosphate reductase, chloroplastic; AltName: Full=Geranylgeranyl reductase; Flags: Precursor
82	1	NCBInr	gi|19470200	102	44013	3	1	2	1	0.07	unknown [Zea mays]
83	1	NCBInr	gi|399941	101	3413	2	1	2	1	1.11	RecName: Full=Stromal 70 kDa heat shock-related protein, chloroplastic
84	1	NCBInr	gi|34431098	101	78167	7	3	7	3	0.13	delta-1-pyrroline-5-carboxylate synthetase [Solanum torvum]
84	2	NCBInr	gi|12667251	56	79140	4	2	4	2	0.08	delta 1-pyrroline-5-carboxylate synthetase B [Brassica napus]
85	1	NCBInr	gi|35649706	101	139893	7	4	6	4	0.1	PREDICTED: regulator of nonsense transcripts 1 homolog [Glycine max]
86	1	NCBInr	gi|60752251	100	61693	6	2	6	2	0.11	non-intrinsic ABC protein [Nicotiana benthamiana]
87	1	NCBInr	gi|84688908	99	109989	17	7	14	7	0.23	AGO1-2, partial [Nicotiana benthamiana]
87	2	NCBInr	gi|32650472	69	95525	10	4	8	4	0.14	predicted protein [Hordeum vulgare subsp. vulgare]
88	1	NCBInr	gi|33085743	97	12071	3	3	2	2	1.12	3-methylcrotonyl-CoA carboxylase [Solanum aculeastrum]
89	1	NCBInr	gi|35053958	96	44069	3	2	3	2	0.16	plastid-dividing ring protein [Solanum lycopersicum]
90	1	NCBInr	gi|73811195	96	56114	11	4	11	4	0.26	pyruvate kinase [Capsicum annuum]
90	2	NCBInr	gi|14890651	83	55952	8	5	7	5	0.33	unknown [Picea sitchensis]
90	3	NCBInr	gi|2497543	59	55839	7	2	7	2	0.12	RecName: Full=Pyruvate kinase, cytosolic isozyme; Short=PK [Nicotiana tabacum]
91	1	NCBInr	gi|35652202	95	62634	5	2	5	2	0.11	PREDICTED: pyrophosphate--fructose 6-phosphate 1-phosphotransferase subunit beta-like [Glycine max]
92	1	NCBInr	gi|35752056	94	38865	7	3	7	3	0.28	Mitochondrial phosphate carrier protein [Medicago truncatula]
93	1	NCBInr	gi|25554837	92	75484	3	2	3	2	0.09	long-chain-fatty-acid CoA ligase, putative [Ricinus communis]
94	1	NCBInr	gi|16137657	92	15173	3	3	3	3	0.83	chloroplast chlorophyll a/b binding protein [Helianthus annuus]
95	1	NCBInr	gi|13124867	91	163800	6	2	5	2	0.04	starch associated protein R1 [Solanum tuberosum]
96	1	NCBInr	gi|35652523	90	66905	13	4	11	4	0.21	PREDICTED: DEAD-box ATP-dependent RNA helicase 37 [Glycine max]
96	2	NCBInr	gi|29087461	64	26092	9	3	7	3	0.44	DEAD box ATP-dependent RNA helicase [Scutellaria baicalensis]
97	1	NCBInr	gi|65798632	90	49792	5	2	5	2	0.14	PREDICTED: elongation factor 1-alpha-like [Malus domestica]
98	1	NCBInr	gi|34950270	88	14318	2	2	2	2	0.53	delta 1-pyrroline-5-carboxylate synthetase, partial [Nicotiana benthamiana]
99	1	NCBInr	gi|22410656	87	117607	5	4	5	4	0.12	Calcium-transporting ATPase 1 family protein [Populus trichocarpa]
99	2	NCBInr	gi|12555062	49	115353	3	2	3	2	0.06	hypothetical protein OsI_18241 [Oryza sativa Indica Group]
100	1	NCBInr	gi|22410320	76	59939	4	2	3	2	0.11	C2 domain-containing family protein [Populus trichocarpa]
100	2	NCBInr	gi|25557997	54	50812	3	2	3	2	0.13	calcium lipid binding protein, putative [Ricinus communis]
101	1	NCBInr	gi|29783548	86	61603	8	3	7	3	0.17	hypothetical protein ARALYDRAFT_898985 [Arabidopsis lyrata subsp. lyrata]
102	1	NCBInr	gi|30817164	72	29787	3	3	3	3	0.37	alpha isopropylmalate synthase [Ipomoea alba]
102	2	NCBInr	gi|7387849	66	67063	7	3	7	3	0.15	RecName: Full=2-isopropylmalate synthase B; AltName: Full=Alpha-IPM synthase B; AltName: Full=Alpha-isopropylmalate synthase B
103	1	NCBInr	gi|25558612	83	201623	7	2	7	2	0.03	conserved hypothetical protein [Ricinus communis]
104	1	NCBInr	gi|25556873	84	75151	6	3	5	3	0.14	acyl-CoA oxidase, putative [Ricinus communis]
105	1	NCBInr	gi|30275666	83	57888	3	1	2	1	0.06	hypothetical protein SELMODRAFT_140876 [Selaginella moellendorffii]
106	1	NCBInr	gi|35713340	82	89582	8	1	7	1	0.04	PREDICTED: ATP-dependent zinc metalloprotease FTSH 8, mitochondrial-like [Brachypodium distachyon]
107	1	NCBInr	gi|11624866	82	50255	5	3	3	2	0.21	beta-ketoacyl-ACP synthase I [Jatropha curcas]
107	2	NCBInr	gi|11545860	52	47298	5	3	2	2	0.22	Os04g0445700 [Oryza sativa Japonica Group]
108	1	NCBInr	gi|13241101	82	15732	1	1	1	1	0.22	ribulose-1,5-bisphosphate carboxylase small subunit R1 [Flaveria ramosissima]
109	1	NCBInr	gi|56821512	81	67856	7	3	7	3	0.15	pyrophosphate--fructose 6-phosphate 1-phosphotransferase subunit alpha [Solanum tuberosum]
110	1	NCBInr	gi|29783927	81	75304	5	2	5	2	0.09	hypothetical protein ARALYDRAFT_476539 [Arabidopsis lyrata subsp. lyrata]
111	1	NCBInr	gi|14777527	80	73635	4	1	4	1	0.04	hypothetical protein VITISV_030553 [Vitis vinifera]
112	1	NCBInr	gi|7672163	80	49414	4	2	3	2	0.14	chloroplast FtsZ-like protein [Nicotiana tabacum]
113	1	NCBInr	gi|25556413	79	169926	6	3	6	3	0.06	multidrug resistance-associated protein 2, 6 (mrp2, 6), abc-transoprter, putative [Ricinus communis]
113	2	NCBInr	gi|15230686	59	170117	3	3	3	3	0.06	ABC transporter C family member 3 [Arabidopsis thaliana]
114	1	NCBInr	gi|430947	79	29085	6	3	3	2	0.38	PSI type III chlorophyll a/b-binding protein [Arabidopsis thaliana]
114	2	NCBInr	gi|7271947	47	20815	4	2	3	2	0.35	chlorophyll a/b-binding protein type III [Alonsoa meridionalis]
115	1	NCBInr	gi|35650097	79	60980	5	3	4	3	0.17	PREDICTED: 2-hydroxyacyl-CoA lyase-like [Glycine max]
115	2	NCBInr	gi|21190650	60	60753	9	3	7	3	0.17	pyruvate decarboxylase [Gossypium hirsutum]
116	1	NCBInr	gi|46367701	79	66201	10	3	10	3	0.16	nitrite reductase [Nicotiana tabacum]
117	1	NCBInr	gi|5902707	78	72934	7	4	7	4	0.19	RecName: Full=Zeaxanthin epoxidase, chloroplastic; Flags: Precursor
118	1	NCBInr	gi|32749327	78	22231	5	2	5	2	0.32	non-intrinsic ABC protein [Solanum nigrum]
118	2	NCBInr	gi|11547197	50	74202	2	2	2	2	0.09	Os07g0464600 [Oryza sativa Japonica Group]
119	1	NCBInr	gi|22414342	78	107172	8	2	7	2	0.06	putative coatmer beta subunit family protein [Populus trichocarpa]
119	2	NCBInr	gi|25554857	74	92198	8	3	7	3	0.11	Coatomer subunit beta, putative [Ricinus communis]
119	3	NCBInr	gi|22542975	65	106992	11	3	10	3	0.09	PREDICTED: coatomer subunit beta-1 [Vitis vinifera]
119	4	NCBInr	gi|35652176	53	107095	7	3	6	3	0.09	PREDICTED: coatomer subunit beta-1-like [Glycine max]
120	1	NCBInr	gi|32338844	78	67518	7	2	6	2	0.1	ATP-binding cassette transporter [Pteris vittata]
121	1	NCBInr	gi|22653224	76	80350	3	1	3	1	0.04	hypothetical protein [Zea mays]
122	1	NCBInr	gi|14784196	76	79823	5	1	5	1	0.04	hypothetical protein VITISV_001456 [Vitis vinifera]
123	1	NCBInr	gi|25555101	76	110068	2	1	2	1	0.03	catalytic, putative [Ricinus communis]
124	1	NCBInr	gi|22408283	75	70119	7	3	7	3	0.15	dehydration-responsive family protein [Populus trichocarpa]
124	2	NCBInr	gi|22331280	68	70110	6	4	6	4	0.2	putative methyltransferase PMT1 [Arabidopsis thaliana]
125	1	NCBInr	gi|14785633	74	108076	7	2	7	2	0.06	hypothetical protein VITISV_034284 [Vitis vinifera]
126	1	NCBInr	gi|35652800	74	89836	8	1	8	1	0.04	PREDICTED: dynamin-related protein 3A-like [Glycine max]
127	1	NCBInr	gi|18416304	73	79223	5	1	5	1	0.04	zincin-like metalloproteases family protein [Arabidopsis thaliana]
128	1	NCBInr	gi|84620804	73	29238	4	2	4	2	0.24	chloroplast photosystem II 22 kDa component [Nicotiana benthamiana]
129	1	NCBInr	gi|12597828	73	103815	10	3	9	3	0.1	epsilon-adaptin, putative [Arabidopsis thaliana]
130	1	NCBInr	gi|16804307	72	61990	1	1	1	1	0.05	predicted protein [Physcomitrella patens]
131	1	NCBInr	gi|15224174	71	70003	3	1	3	1	0.05	succinate dehydrogenase [ubiquinone] flavoprotein subunit 2 [Arabidopsis thaliana]
132	1	NCBInr	gi|10945669	62	47038	3	2	2	2	0.15	J1P [Daucus carota]
133	1	NCBInr	gi|58892561	71	13507	3	1	2	1	0.25	photosystem I reaction center subunit X PSI-K [Nicotiana benthamiana]
134	1	NCBInr	gi|38849725	71	42155	8	3	8	3	0.25	unknown [Medicago truncatula]
134	2	NCBInr	gi|11848956	55	42756	3	2	3	2	0.16	unknown [Populus trichocarpa x Populus deltoides]
134	3	NCBInr	gi|22545052	52	42589	4	2	4	2	0.16	PREDICTED: uncharacterized protein At1g09340, chloroplastic [Vitis vinifera]
135	1	NCBInr	gi|410634	71	59463	6	3	5	3	0.18	cytochrome c reductase-processing peptidase subunit II, MPP subunit II, P53 [potatoes, var. Marfona, tuber, Peptide Mitochondrial, 530 aa]
136	1	NCBInr	gi|1255951	71	60221	10	2	9	2	0.11	PS60 [Nicotiana tabacum]
136	2	NCBInr	gi|1944575	63	56320	8	2	7	2	0.12	pectinesterase [Solanum lycopersicum]
137	1	NCBInr	gi|32651826	70	74444	3	1	3	1	0.04	predicted protein [Hordeum vulgare subsp. vulgare]
138	1	NCBInr	gi|35053520	70	112813	5	3	5	3	0.09	insulin degrading enzyme [Solanum lycopersicum]
139	1	NCBInr	gi|30278115	70	66007	4	2	4	2	0.1	hypothetical protein SELMODRAFT_413029 [Selaginella moellendorffii]
139	2	NCBInr	gi|22411331	61	67117	4	2	4	2	0.1	hypothetical protein POPTR_0010s25600g [Populus trichocarpa]
140	1	NCBInr	gi|2970556	70	100289	4	1	4	1	0.03	aspartokinase-homoserine dehydrogenase, partial [Glycine max]
141	1	NCBInr	gi|35744399	69	154685	5	2	5	2	0.04	Tripeptidyl-peptidase [Medicago truncatula]
142	1	NCBInr	gi|35053895	69	139933	2	1	2	1	0.02	starch synthase III [Solanum lycopersicum]
143	1	NCBInr	gi|8347244	69	56732	5	1	5	1	0.06	hexose transporter [Nicotiana tabacum]
144	1	NCBInr	gi|35651690	68	69059	1	1	1	1	0.05	PREDICTED: translation initiation factor eIF-2B subunit delta-like isoform X1 [Glycine max]
145	1	NCBInr	gi|13414279	68	44707	3	1	3	1	0.07	mitochondrial glycine decarboxylase complex T-protein [Populus tremuloides]
146	1	NCBInr	gi|35949524	68	97817	6	2	5	2	0.07	PREDICTED: histidyl-tRNA synthetase-like [Vitis vinifera]
147	1	NCBInr	gi|17017257	67	30637	8	2	3	2	0.23	aquaporin [Nicotiana tabacum]
147	2	NCBInr	gi|12006847	52	16607	8	2	3	2	0.45	putative PIP [Nicotiana glauca]
147	3	NCBInr	gi|14853723	41	30226	7	2	2	2	0.23	plasma membrane intrinsic protein [Potamogeton distinctus]
148	1	NCBInr	gi|13959067	67	59373	3	1	3	1	0.06	mitochondrial processing peptidase [Avicennia marina]
149	1	NCBInr	gi|35948083	62	235463	3	2	3	2	0.03	PREDICTED: uncharacterized protein LOC100264630 [Vitis vinifera]
150	1	NCBInr	gi|4490736	67	155589	2	1	2	1	0.02	putative protein [Arabidopsis thaliana]
151	1	NCBInr	gi|25555403	67	76726	6	3	6	3	0.13	methionine-tRNA synthetase, putative [Ricinus communis]
151	2	NCBInr	gi|29783763	49	82543	5	2	5	2	0.08	hypothetical protein ARALYDRAFT_315394 [Arabidopsis lyrata subsp. lyrata]
152	1	NCBInr	gi|30713606	67	84660	3	1	3	1	0.04	WNK kinase [Cucumis melo subsp. melo]
153	1	NCBInr	gi|22394954	66	83062	5	1	5	1	0.04	unknown [Zea mays]
154	1	NCBInr	gi|35655329	66	66375	2	2	2	2	0.1	PREDICTED: uncharacterized protein LOC100805286 isoformX1 [Glycine max]
155	1	NCBInr	gi|4584503	66	99698	7	3	5	3	0.1	starch branching enzyme II [Solanum tuberosum]
155	2	NCBInr	gi|13516907	47	80723	3	2	2	2	0.08	starch branching enzyme [Ipomoea batatas]
156	1	NCBInr	gi|34584316	65	68527	5	1	5	1	0.05	Bti9 [Nicotiana benthamiana]
157	1	NCBInr	gi|35712361	65	97866	2	1	2	1	0.03	PREDICTED: 26S proteasome non-ATPase regulatory subunit 2 1A-like [Brachypodium distachyon]
158	1	NCBInr	gi|22405788	65	89953	6	3	6	3	0.11	outer membrane family protein [Populus trichocarpa]
158	2	NCBInr	gi|14786000	29	86357	4	2	4	2	0.08	hypothetical protein VITISV_006765 [Vitis vinifera]
159	1	NCBInr	gi|35715519	65	102518	2	1	2	1	0.03	PREDICTED: wall-associated receptor kinase 4-like [Brachypodium distachyon]
160	1	NCBInr	gi|25556030	64	54647	2	1	2	1	0.06	argininosuccinate synthase, putative [Ricinus communis]
161	1	NCBInr	gi|46981317	64	53375	3	1	3	1	0.06	unknown protein [Oryza sativa Japonica Group]
162	1	NCBInr	gi|14534225	64	120970	1	1	1	1	0.03	Swr1-Pie_related helicase [Ostreococcus lucimarinus CCE9901]
163	1	NCBInr	gi|11037777	64	27374	4	2	3	2	0.26	chloroplast pigment-binding protein CP24 [Nicotiana tabacum]
164	1	NCBInr	gi|25554693	64	106665	1	1	1	1	0.03	importin, putative [Ricinus communis]
165	1	NCBInr	gi|29784251	64	56287	6	1	6	1	0.06	pentatricopeptide repeat-containing protein [Arabidopsis lyrata subsp. lyrata]
166	1	NCBInr	gi|17204667	64	1158	2	1	1	1	4.25	RecName: Full=Unknown protein 3
167	1	NCBInr	gi|29773681	64	241920	4	1	4	1	0.01	unnamed protein product [Vitis vinifera]
168	1	NCBInr	gi|25556794	64	63977	1	1	1	1	0.05	Protein FRIGIDA, putative [Ricinus communis]
169	1	NCBInr	gi|410633	63	60124	6	3	6	3	0.17	cytochrome c reductase-processing peptidase subunit I, MPP subunit I, P55 [potatoes, var. Marfona, tuber, Peptide Mitochondrial, 534 aa]
170	1	NCBInr	gi|22650610	63	59604	4	2	4	2	0.11	LOC100282671 [Zea mays]
171	1	NCBInr	gi|22407885	57	65933	3	2	3	2	0.1	NADH dehydrogenase-like family protein [Populus trichocarpa]
171	2	NCBInr	gi|15225428	54	65730	2	2	2	2	0.1	NAD(P)H dehydrogenase B4 [Arabidopsis thaliana]
172	1	NCBInr	gi|11547754	63	77653	4	2	4	2	0.09	Os08g0538000 [Oryza sativa Japonica Group]
173	1	NCBInr	gi|35714090	63	30369	2	1	2	1	0.11	PREDICTED: 40S ribosomal protein S3a-like [Brachypodium distachyon]
174	1	NCBInr	gi|25507274	63	63528	4	1	4	1	0.05	chaperonin 60 beta [Micromonas sp. RCC299]
175	1	NCBInr	gi|11939187	63	34754	5	2	4	2	0.2	S-adenosylmethionine transporter [Nicotiana benthamiana]
176	1	NCBInr	gi|35947721	63	91812	5	2	5	2	0.07	PREDICTED: uncharacterized protein LOC100258488 [Vitis vinifera]
177	1	NCBInr	gi|22135924	63	146598	4	1	4	1	0.02	unknown protein [Arabidopsis thaliana]
178	1	NCBInr	gi|2114050	62	31037	5	3	5	3	0.36	water channel protein [Nicotiana excelsior]
179	1	NCBInr	gi|25558494	60	149152	2	2	2	2	0.04	Phosphoribosylformylglycinamidine synthase, putative [Ricinus communis]
180	1	NCBInr	gi|25557862	62	17847	1	1	1	1	0.19	short chain alcohol dehydrogenase, putative [Ricinus communis]
181	1	NCBInr	gi|14783598	62	120123	4	2	4	2	0.06	hypothetical protein VITISV_024181 [Vitis vinifera]
182	1	NCBInr	gi|35747444	62	97856	9	3	9	3	0.1	26S proteasome non-ATPase regulatory subunit [Medicago truncatula]
183	1	NCBInr	gi|14778973	62	117834	6	1	6	1	0.03	hypothetical protein VITISV_038562 [Vitis vinifera]
184	1	NCBInr	gi|14778998	61	102643	5	1	5	1	0.03	hypothetical protein VITISV_004513 [Vitis vinifera]
185	1	NCBInr	gi|7673355	61	71339	5	2	5	2	0.09	poly(A)-binding protein [Nicotiana tabacum]
186	1	NCBInr	gi|14783826	61	83791	4	1	3	1	0.04	hypothetical protein VITISV_042412 [Vitis vinifera]
187	1	NCBInr	gi|15240349	61	138584	6	3	6	3	0.07	5-oxoprolinase [Arabidopsis thaliana]
188	1	NCBInr	gi|25556471	61	208580	5	1	4	1	0.02	eukaryotic translation initiation factor 3 subunit, putative [Ricinus communis]
189	1	NCBInr	gi|124369	61	72601	6	1	6	1	0.05	RecName: Full=Acetolactate synthase 2, chloroplastic; AltName: Full=ALS II; AltName: Full=Acetohydroxy-acid synthase II; AltName: Full=Acetolactate synthase II; Flags: Precursor [Nicotiana tabacum]
190	1	NCBInr	gi|12644209	58	40896	3	2	3	2	0.17	RecName: Full=Cysteine synthase, chloroplastic/chromoplastic; AltName: Full=CSase B; Short=CS-B; AltName: Full=O-acetylserine (thiol)-lyase; AltName: Full=O-acetylserine sulfhydrylase; AltName: Full=OAS-TL B; Flags: Precursor [Spinacia oleracea]
191	1	NCBInr	gi|57339044	60	55251	6	2	6	2	0.12	catalase [Solanum tuberosum]
192	1	NCBInr	gi|3914402	60	59592	6	1	6	1	0.06	RecName: Full=Protoporphyrinogen oxidase, chloroplastic; Short=PPO; AltName: Full=Protoporphyrinogen IX oxidase isozyme I; Short=PPO I; Short=PPX I; Flags: Precursor
193	1	NCBInr	gi|52531395	60	94253	6	3	6	3	0.11	Hop-interacting protein THI006 [Solanum lycopersicum]
193	2	NCBInr	gi|14781217	59	150030	4	2	4	2	0.04	hypothetical protein VITISV_033964 [Vitis vinifera]
194	1	NCBInr	gi|33264983	60	23214	3	2	3	2	0.31	argonaute 2 [Nicotiana benthamiana]
195	1	NCBInr	gi|35650002	59	60631	5	2	5	2	0.11	PREDICTED: methylcrotonoyl-CoA carboxylase beta chain, mitochondrial-like isoform X1 [Glycine max]
196	1	NCBInr	gi|35053988	58	118705	5	2	5	2	0.06	auto-inhibited Ca2 -transporting ATPase 10 [Solanum lycopersicum]
197	1	NCBInr	gi|15229938	58	62335	4	1	4	1	0.05	uncharacterized protein [Arabidopsis thaliana]
198	1	NCBInr	gi|35656013	58	108772	4	2	3	2	0.06	PREDICTED: exportin-2-like isoformX1 [Glycine max]
199	1	NCBInr	gi|29784063	58	100451	3	3	3	3	0.1	hypothetical protein ARALYDRAFT_475352 [Arabidopsis lyrata subsp. lyrata]
200	1	NCBInr	gi|22407765	57	60997	4	1	4	1	0.05	hypothetical protein POPTR_0004s14120g [Populus trichocarpa]
201	1	NCBInr	gi|35653895	57	59546	3	1	2	1	0.06	PREDICTED: dicarboxylate transporter 1, chloroplastic-like [Glycine max]
202	1	NCBInr	gi|45935135	57	120710	3	3	3	3	0.08	putative adapitin protein [Ipomoea trifida]
203	1	NCBInr	gi|22414528	57	76375	2	1	2	1	0.04	acyl-CoA oxidase family protein [Populus trichocarpa]
204	1	NCBInr	gi|12552564	57	111007	5	1	5	1	0.03	hypothetical protein OsI_01632 [Oryza sativa Indica Group]
205	1	NCBInr	gi|47933894	57	58247	6	2	6	2	0.12	cinnamate-4-hydroxylase [Camptotheca acuminata]
206	1	NCBInr	gi|29608799	57	63161	3	2	3	2	0.11	unnamed protein product [Vitis vinifera]
207	1	NCBInr	gi|35654529	57	84360	4	1	2	1	0.04	PREDICTED: phospholipase A-2-activating protein-like [Glycine max]
208	1	NCBInr	gi|14779823	57	80077	1	1	1	1	0.04	hypothetical protein VITISV_007970 [Vitis vinifera]
209	1	NCBInr	gi|32649206	57	70011	6	1	6	1	0.05	predicted protein [Hordeum vulgare subsp. vulgare]
210	1	NCBInr	gi|52531418	56	90291	6	2	5	2	0.07	Hop-interacting protein THI044 [Solanum lycopersicum]
211	1	NCBInr	gi|52531408	56	44261	4	2	4	2	0.15	Hop-interacting protein THI032 [Solanum lycopersicum]
212	1	NCBInr	gi|35744661	56	53784	1	1	1	1	0.06	hypothetical protein MTR_2g013830 [Medicago truncatula]
213	1	NCBInr	gi|22121982	50	62270	7	4	4	3	0.23	glutamate/malate translocator [Nicotiana tabacum]
214	1	NCBInr	gi|25558029	56	70255	2	1	2	1	0.05	arginyl-tRNA synthetase, putative [Ricinus communis]
215	1	NCBInr	gi|25558242	56	76474	7	2	6	2	0.09	threonyl-tRNA synthetase, putative [Ricinus communis]
216	1	NCBInr	gi|15947989	56	47495	1	1	1	1	0.07	hypothetical protein CHLREDRAFT_120503 [Chlamydomonas reinhardtii]
217	1	NCBInr	gi|35652667	55	112004	7	2	7	2	0.06	PREDICTED: phototropin-2-like isoform X1 [Glycine max]
218	1	NCBInr	gi|35751860	54	68461	4	1	3	1	0.05	hypothetical protein MTR_8g079840 [Medicago truncatula]
219	1	NCBInr	gi|22649161	54	68486	4	1	4	1	0.05	arginyl-tRNA synthetase [Zea mays]
220	1	NCBInr	gi|60652321	54	101618	6	1	6	1	0.03	plastid alpha-amylase [Actinidia chinensis]
221	1	NCBInr	gi|15240645	54	69621	4	1	3	1	0.05	peptidase M1 family protein [Arabidopsis thaliana]
222	1	NCBInr	gi|25556741	54	65802	1	1	1	1	0.05	NADH dehydrogenase, putative [Ricinus communis]
223	1	NCBInr	gi|75252690	54	103978	5	1	5	1	0.03	RecName: Full=DNA gyrase subunit A, chloroplastic/mitochondrial; Flags: Precursor
224	1	NCBInr	gi|403023	54	43962	4	1	3	1	0.08	phosphate translocator [Nicotiana tabacum]
225	1	NCBInr	gi|49066034	54	62433	1	1	1	1	0.05	RecName: Full=Glucose-6-phosphate isomerase, cytosolic; Short=GPI; AltName: Full=Phosphoglucose isomerase; Short=PGI; AltName: Full=Phosphohexose isomerase; Short=PHI [Spinacia oleracea]
226	1	NCBInr	gi|85068594	54	58679	1	1	1	1	0.06	CYP81B2v2 [Nicotiana tabacum]
227	1	NCBInr	gi|22546322	53	133867	9	2	9	2	0.05	PREDICTED: probable cation-transporting ATPase-like isoform 1 [Vitis vinifera]
228	1	NCBInr	gi|35053944	53	52546	2	1	2	1	0.06	st3 protein [Solanum lycopersicum]
229	1	NCBInr	gi|35656405	53	115459	7	4	7	4	0.12	PREDICTED: glycine dehydrogenase [decarboxylating], mitochondrial-like [Glycine max]
229	2	NCBInr	gi|22544493	50	114532	3	2	3	2	0.06	PREDICTED: glycine dehydrogenase [decarboxylating], mitochondrial [Vitis vinifera]
230	1	NCBInr	gi|90657615	53	61875	6	1	6	1	0.05	hypothetical protein [Cleome spinosa]
231	1	NCBInr	gi|30276101	53	53698	1	1	1	1	0.06	hypothetical protein SELMODRAFT_438664 [Selaginella moellendorffii]
232	1	NCBInr	gi|11848661	53	52714	5	1	4	1	0.06	unknown [Populus trichocarpa]
233	1	NCBInr	gi|35712462	52	125882	3	1	3	1	0.03	PREDICTED: NF-X1-type zinc finger protein NFXL1-like [Brachypodium distachyon]
234	1	NCBInr	gi|29760327	52	134613	3	1	3	1	0.02	Os04g0588600 [Oryza sativa Japonica Group]
235	1	NCBInr	gi|85068608	52	58091	1	1	1	1	0.06	CYP98A33v1 [Nicotiana tabacum]
236	1	NCBInr	gi|12636376	52	58366	3	2	3	2	0.12	ADP-glucose pyrophosphorylase beta subunit IbAGPb3 [Ipomoea batatas]
237	1	NCBInr	gi|15238289	52	64714	1	1	1	1	0.05	4-alpha-glucanotransferase DPE1 [Arabidopsis thaliana]
238	1	NCBInr	gi|35948692	52	26459	8	1	7	1	0.13	PREDICTED: LOW QUALITY PROTEIN: strictosidine synthase 1-like [Vitis vinifera]
239	1	NCBInr	gi|35751259	52	12233	1	1	1	1	0.28	Auxin-induced protein X15 [Medicago truncatula]
240	1	NCBInr	gi|35653560	51	67784	1	1	1	1	0.05	PREDICTED: vacuolar protein sorting-associated protein 33 homolog isoform 1 [Glycine max]
241	1	NCBInr	gi|36106855	51	6099	1	1	1	1	0.59	hypothetical protein CL667Contig1_03, partial [Pinus radiata]
242	1	NCBInr	gi|14781897	51	109815	2	1	2	1	0.03	hypothetical protein VITISV_035158 [Vitis vinifera]
243	1	NCBInr	gi|35712807	51	132331	3	1	3	1	0.02	PREDICTED: nodal modulator 1-like [Brachypodium distachyon]
244	1	NCBInr	gi|77999788	51	59210	2	1	2	1	0.06	putative sugar transporter [Nicotiana langsdorffii x Nicotiana sanderae]
245	1	NCBInr	gi|25555851	51	41054	1	1	1	1	0.08	gibberellin 20-oxidase, putative [Ricinus communis]
246	1	NCBInr	gi|35649751	51	122088	5	1	5	1	0.03	PREDICTED: presequence protease 2, chloroplastic/mitochondrial [Glycine max]
247	1	NCBInr	gi|22405960	47	41159	3	2	3	2	0.17	hypothetical protein POPTR_0001s26960g [Populus trichocarpa]
248	1	NCBInr	gi|35053874	51	63037	4	1	4	1	0.05	beta-hexosaminidase 2 [Solanum lycopersicum]
249	1	NCBInr	gi|16803380	50	40145	2	1	2	1	0.08	predicted protein [Physcomitrella patens]
250	1	NCBInr	gi|55281520	50	56133	2	1	2	1	0.06	hypothetical protein CHLNCDRAFT_26946, partial [Chlorella variabilis]
251	1	NCBInr	gi|19875	50	51261	7	2	6	2	0.13	glutamate-1-semialdehyde 2,1-aminomutase [Nicotiana tabacum]
252	1	NCBInr	gi|25558136	50	100745	2	1	2	1	0.03	copper-transporting atpase paa1, putative [Ricinus communis]
253	1	NCBInr	gi|56821527	50	132823	4	1	4	1	0.02	glucan/water dikinase [Solanum tuberosum]
254	1	NCBInr	gi|83320523	50	73769	3	1	3	1	0.04	ACS1 [Ricinus communis]
255	1	NCBInr	gi|16805606	50	147233	3	1	3	1	0.02	predicted protein [Physcomitrella patens]
256	1	NCBInr	gi|14782736	50	80416	4	1	4	1	0.04	hypothetical protein VITISV_016570 [Vitis vinifera]
257	1	NCBInr	gi|11466969	45	25980	6	2	2	2	0.29	ribosomal protein S3 [Epifagus virginiana]
258	1	NCBInr	gi|24208931	49	114721	3	1	3	1	0.03	hypothetical protein SORBIDRAFT_09g001850 [Sorghum bicolor]
259	1	NCBInr	gi|30436814	42	40627	5	2	5	2	0.17	glycolate oxidase [Nicotiana benthamiana]
260	1	NCBInr	gi|32650038	49	66639	4	1	4	1	0.05	predicted protein [Hordeum vulgare subsp. vulgare]
261	1	NCBInr	gi|38851397	49	22751	1	1	1	1	0.15	unknown [Lotus japonicus]
262	1	NCBInr	gi|35748975	49	39107	2	1	2	1	0.08	hypothetical protein MTR_5g064610 [Medicago truncatula]
263	1	NCBInr	gi|6969391	48	30418	4	2	4	2	0.23	ascorbic acid oxidase [Capsicum annuum]
264	1	NCBInr	gi|12321552	45	173202	3	2	3	2	0.04	clathrin heavy chain, putative [Arabidopsis thaliana]
265	1	NCBInr	gi|35714602	48	140038	3	1	3	1	0.02	PREDICTED: uncharacterized protein LOC100825324 [Brachypodium distachyon]
266	1	NCBInr	gi|29782127	48	120801	2	1	2	1	0.03	EMB2221 [Arabidopsis lyrata subsp. lyrata]
267	1	NCBInr	gi|22545955	48	77229	3	1	3	1	0.04	PREDICTED: long chain acyl-CoA synthetase 9, chloroplastic [Vitis vinifera]
268	1	NCBInr	gi|35743979	48	94168	5	1	5	1	0.03	TPR repeat-containing protein, putative [Medicago truncatula]
269	1	NCBInr	gi|12321838	48	136066	3	1	3	1	0.02	hypothetical protein [Arabidopsis thaliana]
270	1	NCBInr	gi|54535812	48	81263	1	1	1	1	0.04	translation elongation factor G [Coccomyxa subellipsoidea C-169]
271	1	NCBInr	gi|14781480	48	65915	5	1	5	1	0.05	hypothetical protein VITISV_007906 [Vitis vinifera]
272	1	NCBInr	gi|10877313	46	58142	3	2	3	2	0.12	acetyl-CoA carboxylase carboxyltransferase beta subunit [Solanum tuberosum]
273	1	NCBInr	gi|14777433	48	54220	1	1	1	1	0.06	hypothetical protein VITISV_005686 [Vitis vinifera]
274	1	NCBInr	gi|22544113	47	94399	2	1	2	1	0.03	PREDICTED: protein fluG-like [Vitis vinifera]
275	1	NCBInr	gi|14890654	47	120001	73	3	3	1	0.03	unknown [Picea sitchensis]
276	1	NCBInr	gi|22406185	47	69207	1	1	1	1	0.05	ribophorin 1 family protein [Populus trichocarpa]
277	1	NCBInr	gi|15231113	46	13618	1	1	1	1	0.25	paraquat downregulated protein [Arabidopsis thaliana]
278	1	NCBInr	gi|35651645	46	104807	4	1	3	1	0.03	PREDICTED: chaperone protein ClpD, chloroplastic-like isoform X1 [Glycine max]
279	1	NCBInr	gi|14534354	46	2025375	10	1	10	1		polyketide synthase [Ostreococcus lucimarinus CCE9901]
280	1	NCBInr	gi|35657289	46	68586	3	1	3	1	0.05	PREDICTED: uncharacterized protein LOC100794608 [Glycine max]
281	1	NCBInr	gi|30275783	46	40420	4	2	4	2	0.17	hypothetical protein SELMODRAFT_78497 [Selaginella moellendorffii]
282	1	NCBInr	gi|11465942	46	27042	5	2	3	1	0.26	ATP synthase CF0 A subunit [Nicotiana tabacum]
283	1	NCBInr	gi|5734440	46	57938	5	1	4	1	0.06	hexose transporter [Solanum lycopersicum]
284	1	NCBInr	gi|135061	46	92757	5	1	5	1	0.04	RecName: Full=Sucrose synthase; AltName: Full=SS16; AltName: Full=Sucrose-UDP glucosyltransferase [Solanum tuberosum]
285	1	NCBInr	gi|25558040	46	11280	1	1	1	1	0.3	ribulose-bisphosphate carboxylase, putative [Ricinus communis]
286	1	NCBInr	gi|29779367	46	108266	2	1	2	1	0.03	hypothetical protein ARALYDRAFT_496271 [Arabidopsis lyrata subsp. lyrata]
287	1	NCBInr	gi|24206815	46	48438	1	1	1	1	0.07	hypothetical protein SORBIDRAFT_05g008490 [Sorghum bicolor]
288	1	NCBInr	gi|16805751	45	60668	1	1	1	1	0.05	predicted protein [Physcomitrella patens]
289	1	NCBInr	gi|16445931	45	42467	5	2	4	2	0.16	extracellular Ca2+ sensing receptor [Nicotiana tabacum]
290	1	NCBInr	gi|14784184	45	56438	6	1	6	1	0.06	hypothetical protein VITISV_043463 [Vitis vinifera]
291	1	NCBInr	gi|4539327	45	95726	3	1	3	1	0.03	putative proton pump [Arabidopsis thaliana]
292	1	NCBInr	gi|22543087	45	70709	3	2	2	1	0.1	PREDICTED: wall-associated receptor kinase-like 4-like [Vitis vinifera]
293	1	NCBInr	gi|29608936	45	144595	1	1	1	1	0.02	unnamed protein product [Vitis vinifera]
294	1	NCBInr	gi|22408077	44	44675	3	2	3	2	0.15	vestitone reductase-related family protein [Populus trichocarpa]
295	1	NCBInr	gi|29773945	45	139000	9	1	8	1	0.02	unnamed protein product [Vitis vinifera]
296	1	NCBInr	gi|30873730	44	84393	1	1	1	1	0.04	cellulose synthase-like protein H1 [Avena sativa]
297	1	NCBInr	gi|15222328	44	58117	3	1	3	1	0.06	glycosyl hydrolase 9B7 [Arabidopsis thaliana]
298	1	NCBInr	gi|25556201	44	270149	7	1	7	1	0.01	Translational activator GCN1, putative [Ricinus communis]
299	1	NCBInr	gi|2318137	44	154514	9	1	9	1	0.02	Mg protoporphyrin IX chelatase [Nicotiana tabacum]
300	1	NCBInr	gi|18418200	44	28669	2	1	1	1	0.12	protein ENHANCER OF SOS3-1 [Arabidopsis thaliana]
301	1	NCBInr	gi|29782345	44	51024	2	1	2	1	0.07	hypothetical protein ARALYDRAFT_482620 [Arabidopsis lyrata subsp. lyrata]
302	1	NCBInr	gi|35651943	44	103931	3	1	3	1	0.03	PREDICTED: N-alpha-acetyltransferase 15, NatA auxiliary subunit-like isoform X1 [Glycine max]
303	1	NCBInr	gi|38503523	43	49083	3	1	3	1	0.07	putative leucine zipper protein [Gossypium hirsutum]
304	1	NCBInr	gi|20279447	43	182374	3	1	3	1	0.02	putative TNP2-like transposon protein [Oryza sativa Japonica Group]
305	1	NCBInr	gi|30278394	43	197111	3	1	3	1	0.02	hypothetical protein SELMODRAFT_173562 [Selaginella moellendorffii]
306	1	NCBInr	gi|57283139	43	56914	1	1	1	1	0.06	villin 2 [Nicotiana tabacum]
307	1	NCBInr	gi|25554771	43	29244	2	1	2	1	0.11	chlorophyll A/B binding protein, putative [Ricinus communis]
308	1	NCBInr	gi|29333582	43	116872	3	1	3	1	0.03	hypothetical protein [Zea mays]
309	1	NCBInr	gi|40457328	43	47782	4	1	4	1	0.07	glutamine synthetase GS58 [Nicotiana attenuata]
310	1	NCBInr	gi|46389753	42	42429	3	1	3	1	0.08	hypothetical protein [Nicotiana tabacum]
311	1	NCBInr	gi|58198153	42	35644	1	1	1	1	0.09	stress regulated protein isoform 3 [Solanum virginianum]
312	1	NCBInr	gi|29783642	42	53441	1	1	1	1	0.06	kinase family protein [Arabidopsis lyrata subsp. lyrata]
313	1	NCBInr	gi|15225733	42	109365	4	1	4	1	0.03	26S proteasome regulatory complex, non-ATPase subcomplex, Rpn2/Psmd1 subunit [Arabidopsis thaliana]
314	1	NCBInr	gi|14535667	42	52694	2	1	2	1	0.06	predicted protein [Ostreococcus lucimarinus CCE9901]
315	1	NCBInr	gi|23890924	42	16482	3	1	1	1	0.21	F0-ATPase subunit 6 [Capsicum annuum]
316	1	NCBInr	gi|35654286	42	121916	3	1	3	1	0.03	PREDICTED: protein transport protein SEC31-like isoform 1 [Glycine max]
317	1	NCBInr	gi|17078477	42	21407	2	1	2	1	0.16	photosystem I assembly protein ycf4 [Trachelium caeruleum]
318	1	NCBInr	gi|35748058	42	80233	2	1	2	1	0.04	Pentatricopeptide repeat-containing protein [Medicago truncatula]
319	1	NCBInr	gi|31699601	42	75380	4	1	4	1	0.04	NADH dehydrogenase subunit 5 (mitochondrion) [Nicotiana tabacum]
320	1	NCBInr	gi|2218152	42	40081	2	1	2	1	0.08	type IIIa membrane protein cp-wap13 [Vigna unguiculata]
321	1	NCBInr	gi|18422747	42	98029	6	1	6	1	0.03	lon protease-like 2 [Arabidopsis thaliana]
322	1	NCBInr	gi|52353563	41	68534	2	1	2	1	0.05	unknown protein [Oryza sativa Japonica Group]
323	1	NCBInr	gi|19329065	41	84710	3	1	3	1	0.04	putative acetyl co-enzyme A carboxylase carboxyltransferase alpha subunit [Capsicum annuum]
324	1	NCBInr	gi|14778374	41	23174	2	1	2	1	0.14	hypothetical protein VITISV_009021 [Vitis vinifera]
325	1	NCBInr	gi|4827251	41	42832	4	3	4	3	0.25	plastidic aldolase NPALDP1 [Nicotiana paniculata]
326	1	NCBInr	gi|14535380	41	62204	2	1	2	1	0.05	predicted protein [Ostreococcus lucimarinus CCE9901]
327	1	NCBInr	gi|25555138	41	128293	5	1	4	1	0.03	leucine-rich repeat containing protein, putative [Ricinus communis]
328	1	NCBInr	gi|29774081	41	88487	3	1	2	1	0.04	unnamed protein product [Vitis vinifera]
329	1	NCBInr	gi|25558151	41	65309	2	1	2	1	0.05	laccase, putative [Ricinus communis]
330	1	NCBInr	gi|35656413	41	90875	5	1	5	1	0.04	PREDICTED: diatom spindle kinesin 1-like isoform X1 [Glycine max]
331	1	NCBInr	gi|20583069	40	1314	1	1	1	1	3.39	RecName: Full=Unknown protein 14
332	1	NCBInr	gi|29779714	40	158636	1	1	1	1	0.02	hypothetical protein ARALYDRAFT_496347 [Arabidopsis lyrata subsp. lyrata]
333	1	NCBInr	gi|29781315	40	46679	2	1	2	1	0.07	myb family transcription factor [Arabidopsis lyrata subsp. lyrata]
334	1	NCBInr	gi|15946782	40	364383	2	1	2	1	0.01	dynein heavy chain 8 [Chlamydomonas reinhardtii]
335	1	NCBInr	gi|3021510	40	58968	5	1	5	1	0.06	glucose-6-phosphate dehydrogenase [Nicotiana tabacum]
336	1	NCBInr	gi|35651304	39	60954	3	1	3	1	0.05	PREDICTED: glutamyl-tRNA(Gln) amidotransferase subunit B, chloroplastic/mitochondrial-like [Glycine max]
337	1	NCBInr	gi|15947543	39	20385	1	1	1	1	0.16	hypothetical protein CHLREDRAFT_80366 [Chlamydomonas reinhardtii]
338	1	NCBInr	gi|21819119	39	68815	3	1	3	1	0.05	hypothetical protein OsI_08130 [Oryza sativa Indica Group]
339	1	NCBInr	gi|15224320	39	35765	1	1	1	1	0.09	Dof zinc finger protein DOF2.4 [Arabidopsis thaliana]
340	1	NCBInr	gi|24199344	39	10166	1	1	1	1	0.34	ribulose-1,5-bisphosphate carboxylase/oxygenase large subunit [Chaerophyllum temulum]
341	1	NCBInr	gi|14781908	39	159698	3	1	3	1	0.02	hypothetical protein VITISV_000641 [Vitis vinifera]
342	1	NCBInr	gi|25557522	39	56842	3	1	3	1	0.06	glutamate decarboxylase, putative [Ricinus communis]
343	1	NCBInr	gi|25556204	38	109315	1	1	1	1	0.03	Protein PIR, putative [Ricinus communis]
344	1	NCBInr	gi|35747820	38	76566	4	1	4	1	0.04	TBC1 domain family member [Medicago truncatula]
345	1	NCBInr	gi|30880981	38	69991	2	1	2	1	0.05	DNA-binding protein-like (ISS) [Ostreococcus tauri]
346	1	NCBInr	gi|15946861	38	32715	2	1	1	1	0.1	predicted protein [Chlamydomonas reinhardtii]
347	1	NCBInr	gi|24206659	38	44993	3	1	2	1	0.07	hypothetical protein SORBIDRAFT_04g033950 [Sorghum bicolor]
348	1	NCBInr	gi|25555014	38	26340	3	1	3	1	0.13	40S ribosomal protein S3, putative [Ricinus communis]
349	1	NCBInr	gi|14781908	38	18931	2	1	2	1	0.18	hypothetical protein VITISV_034673 [Vitis vinifera]
350	1	NCBInr	gi|56821529	38	49725	5	2	5	2	0.14	26S proteasome subunit 4-like [Solanum tuberosum]
351	1	NCBInr	gi|37426512	37	43301	3	1	3	1	0.08	maturase K (chloroplast) [Mammillaria insularis]
352	1	NCBInr	gi|15479516	37	92545	4	1	4	1	0.04	phospholipase D alpha [Cucumis melo var. inodorus]
353	1	NCBInr	gi|14777476	37	42167	2	1	2	1	0.08	hypothetical protein VITISV_028254 [Vitis vinifera]
354	1	NCBInr	gi|25558009	37	69604	3	1	3	1	0.05	lysyl-tRNA synthetase, putative [Ricinus communis]
355	1	NCBInr	gi|24206639	37	51579	1	1	1	1	0.06	hypothetical protein SORBIDRAFT_04g031990 [Sorghum bicolor]
356	1	NCBInr	gi|30285566	37	104206	1	1	1	1	0.03	hypothetical protein VOLCADRAFT_108558 [Volvox carteri f. nagariensis]
357	1	NCBInr	gi|25554436	37	133804	8	1	8	1	0.02	cation-transporting atpase 13a1, putative [Ricinus communis]
358	1	NCBInr	gi|30013665	36	38118	9	1	7	1	0.09	putative chloroplast thiazole biosynthetic protein [Nicotiana tabacum]
359	1	NCBInr	gi|35713413	36	78314	3	1	3	1	0.04	PREDICTED: uncharacterized aarF domain-containing protein kinase At1g79600, chloroplastic-like [Brachypodium distachyon]
360	1	NCBInr	gi|21819596	36	60030	2	1	1	1	0.05	hypothetical protein OsI_18174 [Oryza sativa Indica Group]
361	1	NCBInr	gi|23905046	36	38241	3	1	3	1	0.09	uncharacterized protein LOC100193491 [Zea mays]
362	1	NCBInr	gi|30281736	36	137860	3	1	2	1	0.02	hypothetical protein SELMODRAFT_428807 [Selaginella moellendorffii]
363	1	NCBInr	gi|35712582	36	27697	4	1	4	1	0.12	PREDICTED: LOW QUALITY PROTEIN: triosephosphate isomerase, cytosolic-like [Brachypodium distachyon]
364	1	NCBInr	gi|11678516	36	19384	1	1	1	1	0.17	unknown [Picea sitchensis]
365	1	NCBInr	gi|16805181	36	42570	2	1	2	1	0.08	predicted protein [Physcomitrella patens]
366	1	NCBInr	gi|2735637	35	12959	1	1	1	1	0.28	RNA polymerase beta-subunit [Brachiaria serrata]
367	1	NCBInr	gi|14776895	35	37407	2	1	2	1	0.09	hypothetical protein VITISV_041223 [Vitis vinifera]
368	1	NCBInr	gi|35743883	35	11757	1	1	1	1	0.29	hypothetical protein MTR_1g035210 [Medicago truncatula]
369	1	NCBInr	gi|54536745	35	79431	4	1	4	1	0.04	P-loop containing nucleoside triphosphate hydrolase protein [Coccomyxa subellipsoidea C-169]
370	1	NCBInr	gi|2292917	35	55825	3	1	3	1	0.06	galactokinase [Arabidopsis thaliana]
371	1	NCBInr	gi|14781765	35	44753	4	1	3	1	0.07	hypothetical protein VITISV_021309 [Vitis vinifera]
372	1	NCBInr	gi|29781605	35	79806	1	1	1	1	0.04	PDE312/PTAC10 [Arabidopsis lyrata subsp. lyrata]
373	1	NCBInr	gi|35652245	34	91762	3	2	3	2	0.07	PREDICTED: exocyst complex component SEC10 [Glycine max]
374	1	NCBInr	gi|14005243	34	28216	1	1	1	1	0.12	HMG-I and HMG-Y, DNA-binding [Medicago truncatula]
375	1	NCBInr	gi|35746720	34	246497	5	1	5	1	0.01	Phosphatidylinositol 4-kinase [Medicago truncatula]
376	1	NCBInr	gi|35712921	34	124265	3	1	3	1	0.03	PREDICTED: leucyl-tRNA synthetase, cytoplasmic [Brachypodium distachyon]
377	1	NCBInr	gi|35656191	34	75910	8	1	8	1	0.04	PREDICTED: uncharacterized aarF domain-containing protein kinase At4g31390, chloroplastic-like isoform X1 [Glycine max]
378	1	NCBInr	gi|16805437	34	93896	4	1	4	1	0.03	predicted protein [Physcomitrella patens]
379	1	NCBInr	gi|14785624	34	182766	3	1	3	1	0.02	hypothetical protein VITISV_026006 [Vitis vinifera]
380	1	NCBInr	gi|56821442	34	44648	2	1	2	1	0.07	aminomethyltransferase, mitochondrial [Solanum tuberosum]
381	1	NCBInr	gi|21818439	34	106646	1	1	1	1	0.03	hypothetical protein OsI_33257 [Oryza sativa Indica Group]
382	1	NCBInr	gi|35656441	33	55763	1	1	1	1	0.06	PREDICTED: short-chain dehydrogenase/reductase family 42E member 1-like isoform X1 [Glycine max]
383	1	NCBInr	gi|25557355	33	69402	1	1	1	1	0.05	Auxin efflux carrier component, putative [Ricinus communis]
384	1	NCBInr	gi|25507606	33	113295	2	1	2	1	0.03	predicted protein [Micromonas sp. RCC299]
385	1	NCBInr	gi|15236325	33	72323	2	1	2	1	0.05	ankyrin repeat-containing protein [Arabidopsis thaliana]
386	1	NCBInr	gi|25558519	33	19853	4	1	4	1	0.17	RNA binding protein, putative [Ricinus communis]
387	1	NCBInr	gi|14890720	33	39181	2	1	2	1	0.08	unknown [Picea sitchensis]
388	1	NCBInr	gi|30275876	33	143635	2	1	2	1	0.02	hypothetical protein SELMODRAFT_438136 [Selaginella moellendorffii]
389	1	NCBInr	gi|29783487	33	95949	3	1	3	1	0.03	beta-1,4-xylosidase [Arabidopsis lyrata subsp. lyrata]
390	1	NCBInr	gi|11612392	33	75165	4	1	4	1	0.04	anther ethylene-upregulated protein ER1 [Nicotiana tabacum]
391	1	NCBInr	gi|15946238	33	79546	2	1	2	1	0.04	predicted protein [Chlamydomonas reinhardtii]
392	1	NCBInr	gi|33377790	32	20252	2	1	2	1	0.17	flowering locus T [Gypsophila paniculata]
393	1	NCBInr	gi|18146966	32	93454	1	1	1	1	0.04	cig3 [Nicotiana tabacum]
394	1	NCBInr	gi|24205019	32	76986	3	1	3	1	0.04	hypothetical protein SORBIDRAFT_02g032885 [Sorghum bicolor]
395	1	NCBInr	gi|15948750	32	56083	4	1	3	1	0.06	delta-cop [Chlamydomonas reinhardtii]
396	1	NCBInr	gi|16802046	32	60695	3	1	3	1	0.05	predicted protein [Physcomitrella patens]
397	1	NCBInr	gi|35653982	32	20059	1	1	1	1	0.17	PREDICTED: HMG-Y-related protein A-like [Glycine max]
398	1	NCBInr	gi|25554341	32	38372	1	1	1	1	0.09	uv excision repair protein rad23, putative [Ricinus communis]
399	1	NCBInr	gi|35743676	32	47014	1	1	1	1	0.07	hypothetical protein MTR_1g009690 [Medicago truncatula]
400	1	NCBInr	gi|25556604	31	109877	4	1	4	1	0.03	DNA-binding protein smubp-2, putative [Ricinus communis]
401	1	NCBInr	gi|54537402	31	46918	1	1	1	1	0.07	hypothetical protein COCSUDRAFT_39771 [Coccomyxa subellipsoidea C-169]
402	1	NCBInr	gi|24206370	30	87654	2	1	1	1	0.04	hypothetical protein SORBIDRAFT_04g000775 [Sorghum bicolor]
403	1	NCBInr	gi|35715928	30	40082	4	1	4	1	0.08	PREDICTED: pyruvate dehydrogenase E1 component subunit beta, mitochondrial-like [Brachypodium distachyon]
404	1	NCBInr	gi|35749375	30	12959	1	1	1	1	0.26	hypothetical protein MTR_5g088600 [Medicago truncatula]
405	1	NCBInr	gi|12556388	30	74104	1	1	1	1	0.04	hypothetical protein OsI_31539 [Oryza sativa Indica Group]
406	1	NCBInr	gi|35716043	30	38505	2	1	2	1	0.09	PREDICTED: NADP-dependent alkenal double bond reductase P1-like [Brachypodium distachyon]
407	1	NCBInr	gi|14778815	30	101240	5	1	5	1	0.03	hypothetical protein VITISV_036715 [Vitis vinifera]
408	1	NCBInr	gi|35649989	30	69462	6	1	4	1	0.05	PREDICTED: lysM domain receptor-like kinase 4-like [Glycine max]
409	1	NCBInr	gi|35711438	30	117755	3	1	3	1	0.03	PREDICTED: bifunctional fucokinase/fucose pyrophosphorylase-like [Brachypodium distachyon]
410	1	NCBInr	gi|22392807	30	78440	6	1	5	1	0.04	sulfite reductase [Nicotiana benthamiana]
411	1	NCBInr	gi|35749890	30	38283	1	1	1	1	0.09	Neutral cholesterol ester hydrolase [Medicago truncatula]
412	1	NCBInr	gi|1174199	29	19463	1	1	1	1	0.17	S25-PR6 [Nicotiana tabacum]
413	1	NCBInr	gi|543938	29	28282	4	1	4	1	0.12	RecName: Full=Chlorophyll a-b binding protein 48, chloroplastic; AltName: Full=LHCII type I CAB-48; Short=LHCP; Flags: Precursor [Zea mays]
414	1	NCBInr	gi|15231130	29	56795	5	1	5	1	0.06	citrate synthase 2 [Arabidopsis thaliana]
415	1	NCBInr	gi|35834566	29	36545	1	1	1	1	0.09	SufE-like protein [Medicago truncatula]
416	1	NCBInr	gi|11678268	29	19392	9	1	1	1	0.17	unknown [Picea sitchensis]
417	1	NCBInr	gi|25555030	29	65121	2	1	2	1	0.05	DNA-directed RNA polymerase beta chain, putative [Ricinus communis]
418	1	NCBInr	gi|17473509	29	97203	2	1	2	1	0.03	At2g13540/T10F5.8 [Arabidopsis thaliana]
419	1	NCBInr	gi|15218447	29	136105	3	1	3	1	0.02	NF-X1-type zinc finger protein NFXL1 [Arabidopsis thaliana]
420	1	NCBInr	gi|22406693	29	85799	3	1	3	1	0.04	glycosyl hydrolase family 3 family protein [Populus trichocarpa]
421	1	NCBInr	gi|2497541	29	65699	5	1	5	1	0.05	RecName: Full=Pyruvate kinase isozyme A, chloroplastic; Flags: Precursor [Nicotiana tabacum]
422	1	NCBInr	gi|22407506	28	148313	1	1	1	1	0.02	hypothetical protein POPTR_0003s13560g [Populus trichocarpa]
423	1	NCBInr	gi|37434151	28	83210	1	1	1	1	0.04	1-deoxy-D-xylulose 5-phosphate synthase-I [Botryococcus braunii]
424	1	NCBInr	gi|14779128	28	150919	6	1	6	1	0.02	hypothetical protein VITISV_042268 [Vitis vinifera]
425	1	NCBInr	gi|35652681	28	58693	5	1	5	1	0.06	PREDICTED: aldehyde dehydrogenase family 2 member B4, mitochondrial-like [Glycine max]
426	1	NCBInr	gi|38347015	27	121278	2	1	2	1	0.03	OSJNBb0058J09.16 [Oryza sativa Japonica Group]
427	1	NCBInr	gi|24204000	26	73375	1	1	1	1	0.04	hypothetical protein SORBIDRAFT_01g027310 [Sorghum bicolor]
428	1	NCBInr	gi|9295736	26	110148	3	1	3	1	0.03	T24P13.14 [Arabidopsis thaliana]
429	1	NCBInr	gi|53854350	26	41699	1	1	1	1	0.08	cytosolic acetoacetyl-coenzyme A thiolase [Nicotiana tabacum]
430	1	NCBInr	gi|14784219	26	172474	5	1	5	1	0.02	hypothetical protein VITISV_042581 [Vitis vinifera]
431	1	NCBInr	gi|22408197	26	38155	1	1	1	1	0.09	hypothetical protein POPTR_0005s17720g [Populus trichocarpa]
432	1	NCBInr	gi|29609045	26	60861	2	1	2	1	0.05	unnamed protein product [Vitis vinifera]
433	1	NCBInr	gi|1419474	25	39991	3	1	3	1	0.08	ndhA [Arabidopsis thaliana]
434	1	NCBInr	gi|12878	25	44301	2	1	2	1	0.07	apocytochrome b [Solanum tuberosum]
435	1	NCBInr	gi|10592299	24	93222	3	1	1	1	0.04	TIR-NBS type disease resistance protein [Populus trichocarpa]
436	1	NCBInr	gi|30328589	24	60065	1	1	1	1	0.05	predicted protein [Micromonas pusilla CCMP1545]
437	1	NCBInr	gi|22405428	22	13333	1	1	1	1	0.26	basic blue copper family protein [Populus trichocarpa]
438	1	NCBInr	gi|35748977	21	43956	3	1	3	1	0.08	Saccharopine dehydrogenase [Medicago truncatula]
439	1	NCBInr	gi|14535532	20	54843	2	1	1	1	0.06	predicted protein [Ostreococcus lucimarinus CCE9901]
440	1	NCBInr	gi|4263831	18	168155	3	1	3	1	0.02	putative retroelement pol polyprotein [Arabidopsis thaliana]

## Sheet: protein2gene (p20 T318A)
PROTEIN	p20
V. ISOLATE	T318A
DESCRIPTION	Protein2gene list
#NCBI_protein	organism	protein_description	TAIR_gene	organism	gene_description	e_blast
gi|10798636	Nicotiana tabacum	elongation factor 2 [Nicotiana tabacum] AT1G56070	Arabidopsis thaliana	Ribosomal protein S5/Elongation factor G/III/V family protein	9.12871e-83
gi|326504726	Hordeum vulgare subsp. vulgare	predicted protein [Hordeum vulgare subsp. vulgare]	AT1G48410	Arabidopsis thaliana	Stabilizer of iron transporter SufD / Polynucleotidyl transferase	0.0
gi|242082317	Sorghum bicolor hypothetical protein SORBIDRAFT_07g028160 [Sorghum bicolor]	AT4G37640	Arabidopsis thaliana	calcium ATPase 2	0.0
gi|162457723	Zea mays	luminal-binding protein 2 precursor [Zea mays]	AT5G42020	Arabidopsis thaliana	Heat shock protein 70 (Hsp 70) family protein	0.0
gi|568215393	Solanum tuberosum	alpha-glucan phosphorylase, H isozyme [Solanum tuberosum]	AT3G46970	Arabidopsis thaliana	alpha-glucan phosphorylase 2	0.0
gi|3676296	Nicotiana sylvestris	mitochondrial ATPase beta subunit [Nicotiana sylvestris]	AT5G08680	Arabidopsis thaliana	ATP synthase alpha/beta family protein	0.0
gi|350539409	Solanum lycopersicum	protein of unknown function [Solanum lycopersicum]	AT5G58430	Arabidopsis thaliana	exocyst subunit exo70 family protein B1	0.0
gi|49182414	Gackstroemia weindorferi	ATP synthase beta chain [Gackstroemia weindorferi]	ATCG00480	Arabidopsis thaliana	ATP synthase subunit beta	0.0
gi|297832552	Arabidopsis lyrata subsp. lyrata	hypothetical protein ARALYDRAFT_900277 [Arabidopsis lyrata subsp. lyrata]	AT4G34450	Arabidopsis thaliana	coatomer gamma-2 subunit, putative / gamma-2 coat protein, putative / gamma-2 COP, putative	0.0
gi|359486920	Vitis vinifera	PREDICTED: LOW QUALITY PROTEIN: strictosidine synthase 1-like [Vitis vinifera]	AT3G57030	Arabidopsis thaliana	Calcium-dependent phosphotriesterase superfamily protein	2.4273e-68
gi|211906508	Gossypium hirsutum	pyruvate decarboxylase [Gossypium hirsutum]	AT5G17380	Arabidopsis thaliana	Thiamine pyrophosphate dependent pyruvate decarboxylase family protein	0.0
gi|283488505	Gossypium hirsutum	rhamnose synthase [Gossypium hirsutum]	AT1G78570	Arabidopsis thaliana	rhamnose biosynthesis 1	0.0
gi|11465942	Nicotiana tabacum	ATP synthase CF0 A subunit [Nicotiana tabacum]	ATCG00150	Arabidopsis thaliana	ATPase, F0 complex, subunit A protein	7.90171e-144
gi|255547714	Ricinus communis	chlorophyll A/B binding protein, putative [Ricinus communis]	AT3G61470	Arabidopsis thaliana	photosystem I light harvesting complex gene 2	2.54642e-128
gi|568215469	Solanum tuberosum	phosphoglucomutase, cytoplasmic [Solanum tuberosum]	AT1G23190	Arabidopsis thaliana	Phosphoglucomutase/phosphomannomutase family protein	0.0
gi|386870483	Sesamum indicum glyceraldehyde 3-phosphate dehydrogenase [Sesamum indicum]	AT3G04120	Arabidopsis thaliana	glyceraldehyde-3-phosphate dehydrogenase C subunit 1	0.0
gi|145568375	Ulva sp. WELT A027701	ribulose-1,5-bisphosphate carboxylase/oxygenase large subunit, partial (chloroplast) [Ulva sp. WELT A027701]	ATCG00490	Arabidopsis thaliana	ribulose-bisphosphate carboxylases	0.0
gi|7387849	Solanum pennellii	RecName: Full=2-isopropylmalate synthase B, AltName: Full=Alpha-IPM synthase B, AltName: Full=Alpha-isopropylmalate synthase B	AT1G74040	Arabidopsis thaliana	2-isopropylmalate synthase 1	0.0
gi|257815169	Solanum chacoense	NAD-dependent glyceraldehyde 3-P dehydrogenase [Solanum chacoense]	AT3G04120	Arabidopsis thaliana	glyceraldehyde-3-phosphate dehydrogenase C subunit 1	0.0
gi|257124171	Pimelea stricta ribulose-1,5-bisphosphate carboxylase/oxygenase large subunit, partial (chloroplast) [Pimelea stricta]	ATCG00490	Arabidopsis thaliana	ribulose-bisphosphate carboxylases	0.0
gi|125991589	Cissampelos capensis	ribulose-1,5-bisphosphate carboxylase/oxygenase large subunit [Cissampelos capensis]	ATCG00490	Arabidopsis thaliana	ribulose-bisphosphate carboxylases	0.0
gi|156622713	Cycas revoluta	ATP synthase beta subunit [Cycas revoluta]	ATCG00480	Arabidopsis thaliana	ATP synthase subunit beta	0.0
gi|2285877	Eleocharis vivipara	pyruvate orthophosphate dikinase [Eleocharis vivipara]	AT4G15530	Arabidopsis thaliana	pyruvate orthophosphate dikinase	0.0
gi|194033265	Oedogonium cardiacum	ATP synthase CF1 alpha subunit [Oedogonium cardiacum]	ATCG00120	Arabidopsis thaliana	ATP synthase subunit alpha	0.0
gi|108708788	Oryza sativa Japonica Group	Glucose-6-phosphate 1-dehydrogenase, chloroplast precursor, putative, expressed [Oryza sativa Japonica Group]	AT5G35790	Arabidopsis thaliana	glucose-6-phosphate dehydrogenase 1	0.0
gi|75216452	Nicotiana tabacum	RecName: Full=Geranylgeranyl diphosphate reductase, chloroplastic, AltName: Full=Geranylgeranyl reductase, Flags: Precursor	AT1G74470	Arabidopsis thaliana	Pyridine nucleotide-disulphide oxidoreductase family protein	0.0
gi|402753	Glycine max	translation elongation factor EF-G [Glycine max]	AT1G62750	Arabidopsis thaliana	Translation elongation factor EFG/EF2 protein	0.0
gi|357121064	Brachypodium distachyon PREDICTED: plasma membrane ATPase 1-like [Brachypodium distachyon]	AT5G62670	Arabidopsis thaliana	H(+)-ATPase 11	0.0
gi|171854661	Capsicum chinense	putative multidrug resistance-associated protein [Capsicum chinense]	AT2G34660	Arabidopsis thaliana	multidrug resistance-associated protein 2	0.0
gi|75758079	Hermas villosa	ribulose-1,5-bisphosphate carboxylase/oxygenase large subunit [Hermas villosa]	ATCG00490	Arabidopsis thaliana	ribulose-bisphosphate carboxylases	0.0
gi|194400734	Petromarula pinnata	ribulose-1,5-bisphosphate carboxylase/oxygenase large subunit [Petromarula pinnata]	ATCG00490	Arabidopsis thaliana	ribulose-bisphosphate carboxylases	0.0
gi|17402471	Nicotiana tabacum	alpha-tubulin [Nicotiana tabacum]	AT4G14960	Arabidopsis thaliana	Tubulin/FtsZ family protein	0.0
gi|365823929	Lemna trisulca	photosystem II D2 [Lemna trisulca]	ATCG00270	Arabidopsis thaliana	photosystem II reaction center protein D	0.0
gi|170388	Solanum lycopersicum	chlorophyll a/b-binding protein [Solanum lycopersicum]	AT3G54890	Arabidopsis thaliana	photosystem I light harvesting complex gene 1	4.52029e-141
gi|33636027	Aloe boylei	ribulose-1,5-bisphosphate carboxylase/oxygenase large subunit [Aloe boylei]	ATCG00490	Arabidopsis thaliana	ribulose-bisphosphate carboxylases	0.0
gi|297734349	Vitis vinifera	unnamed protein product [Vitis vinifera]	AT1G18270	Arabidopsis thaliana	ketose-bisphosphate aldolase class-II family protein	0.0
gi|568214850	Solanum tuberosum	phosphoglucomutase, chloroplastic [Solanum tuberosum]	AT5G51820	Arabidopsis thaliana	phosphoglucomutase	0.0
gi|161376574	Helianthus annuus	chloroplast chlorophyll a/b binding protein [Helianthus annuus] AT3G47470	Arabidopsis thaliana	light-harvesting chlorophyll-protein complex I subunit A4	2.29707e-82
gi|116248667	Jatropha curcas beta-ketoacyl-ACP synthase I [Jatropha curcas]	AT5G46290	Arabidopsis thaliana	3-ketoacyl-acyl carrier protein synthase I	0.0
gi|66132297	Lupinus albus	plasma membrane H+ ATPase [Lupinus albus]	AT4G30190	Arabidopsis thaliana	H(+)-ATPase 2	0.0
gi|62085167	Ochna sp. Davis 31-01	ATP synthase beta subunit [Ochna sp. Davis 31-01]	ATCG00480	Arabidopsis thaliana	ATP synthase subunit beta	0.0
gi|255554032	Ricinus communis	methionine-tRNA synthetase, putative [Ricinus communis] AT4G13780	Arabidopsis thaliana	methionine--tRNA ligase, putative / methionyl-tRNA synthetase, putative / MetRS, putative	0.0
gi|205830693	Pseudotsuga menziesii	RecName: Full=Unknown protein 14	n/a	n/a	No item found in blast	n/a
gi|5902734	Mesostigma viride	RecName: Full=Actin	AT3G12110	Arabidopsis thaliana	actin-11	0.0
gi|60391817	Nicotiana quadrivalvis var. bigelovii	RecName: Full=ATP synthase subunit beta, chloroplastic, AltName: Full=ATP synthase F1 sector subunit beta, AltName: Full=F-ATPase subunit beta	ATCG00480	Arabidopsis thaliana	ATP synthase subunit beta	0.0
gi|13548838	Dacrydium balansae	ribulose-1,5-bisphosphate carboxylase/oxygenase large subunit [Dacrydium balansae]	ATCG00490	Arabidopsis thaliana	ribulose-bisphosphate carboxylases	0.0
gi|353259703	Rosa multiflora glyeraldehyde 3-phosphate dehydrogenase [Rosa multiflora]	AT1G13440	Arabidopsis thaliana	glyceraldehyde-3-phosphate dehydrogenase C2	0.0
gi|226935214	Citrus unshiu	mitochondrial L-galactono-1,4-lactone dehydrogenase [Citrus unshiu]	AT3G47930	Arabidopsis thaliana	L-galactono-1,4-lactone dehydrogenase	0.0
gi|147840529	Vitis vinifera	hypothetical protein VITISV_034939 [Vitis vinifera]	AT5G51820	Arabidopsis thaliana	phosphoglucomutase	0.0
gi|224100969	Populus trichocarpa	heat shock protein 70 cognate [Populus trichocarpa]	AT5G02500	Arabidopsis thaliana	heat shock cognate protein 70-1	0.0
gi|568215290	Solanum tuberosum	26S proteasome subunit 4-like [Solanum tuberosum]	AT4G29040	Arabidopsis thaliana	regulatory particle AAA-ATPase 2A	0.0
gi|255554571	Ricinus communis	heat shock protein, putative [Ricinus communis] AT5G09590	Arabidopsis thaliana	mitochondrial HSO70 2	0.0
gi|1449179	Nicotiana tabacum	N-ethylmaleimide sensitive fusion protein [Nicotiana tabacum]	AT4G04910	Arabidopsis thaliana	AAA-type ATPase family protein	0.0
gi|108773126	Solanum tuberosum	photosystem II 44 kDa protein [Solanum tuberosum]	ATCG00280	Arabidopsis thaliana	photosystem II reaction center protein C	0.0
gi|5725121	Tupistra grandis	ribulose-1,5-bisphosphate carboxylase large subunit [Tupistra grandis]	ATCG00490	Arabidopsis thaliana	ribulose-bisphosphate carboxylases	0.0
gi|109630058	Helianthus annuus	glyceraldehyde-3-phosphate dehydrogenase [Helianthus annuus]	AT1G12900	Arabidopsis thaliana	glyceraldehyde 3-phosphate dehydrogenase A subunit 2	1.80947e-111
gi|2687475	Dendromecon rigida	ribulose-1,5-bisphosphate carboxylase/oxygenase large subunit [Dendromecon rigida]	ATCG00490	Arabidopsis thaliana	ribulose-bisphosphate carboxylases	0.0
gi|14388188	Brassica napus	biotin carboxylase [Brassica napus]	AT5G35360	Arabidopsis thaliana	acetyl Co-enzyme a carboxylase biotin carboxylase subunit	0.0
gi|27228029	Bryum coronatum photosystem II protein [Bryum coronatum]	ATCG00020	Arabidopsis thaliana	photosystem II reaction center protein A	0.0
gi|15231113	Arabidopsis thaliana	paraquat downregulated protein [Arabidopsis thaliana]	AT3G20340	Arabidopsis thaliana	Expression of the gene is downregulated in the presence of paraquat, an inducer of photoxidative stress.	6.32348e-77
gi|18073155	Coleochaete scutata	glyceraldehyde-3-phosphate dehydrogenase [Coleochaete scutata]	AT1G42970	Arabidopsis thaliana	glyceraldehyde-3-phosphate dehydrogenase B subunit	2.69706e-168
gi|22121982	Nicotiana tabacum	glutamate/malate translocator [Nicotiana tabacum]	AT5G64290	Arabidopsis thaliana	dicarboxylate transport 2.1	0.0
gi|75241167	Nicotiana attenuata	RecName: Full=5-epi-aristolochene synthase 2, Short=NaEAS37	AT5G23960	Arabidopsis thaliana	terpene synthase 21	2.70491e-129
gi|159471087	Chlamydomonas reinhardtii	10-formyltetrahydrofolate synthetase [Chlamydomonas reinhardtii]	AT1G50480	Arabidopsis thaliana	10-formyltetrahydrofolate synthetase	4.99192e-117
gi|224053869	Populus trichocarpa	hypothetical protein POPTR_0001s09660g [Populus trichocarpa]	AT4G23460	Arabidopsis thaliana	Adaptin family protein	0.0
gi|164459314	Nicotiana tabacum	extracellular Ca2+ sensing receptor [Nicotiana tabacum] AT5G23060	Arabidopsis thaliana	calcium sensing receptor	3.77128e-166
gi|130173	Solanum tuberosum	RecName: Full=Alpha-1,4 glucan phosphorylase L-1 isozyme, chloroplastic/amyloplastic, AltName: Full=Starch phosphorylase L-1, Flags: Precursor	AT3G29320	Arabidopsis thaliana	Glycosyl transferase, family 35	0.0
gi|46326322	Salvia divinorum	ribulose-1,5-bisphosphate carboxylase/oxygenase large subunit, partial (chloroplast) [Salvia divinorum] ATCG00490	Arabidopsis thaliana	ribulose-bisphosphate carboxylases	0.0
gi|349502701	Nicotiana benthamiana	delta 1-pyrroline-5-carboxylate synthetase, partial [Nicotiana benthamiana]	AT2G39800	Arabidopsis thaliana	delta1-pyrroline-5-carboxylate synthase 1	3.34469e-54
gi|338825694	Cyperus alternifolius	ATP synthase CF1 alpha subunit [Cyperus alternifolius]	ATCG00120	Arabidopsis thaliana	ATP synthase subunit alpha	0.0
gi|1881485	Neurocalyx zeylanicus	ribulose-1,5-bisphosphate carboxylase/oxygenase large subunit [Neurocalyx zeylanicus]	ATCG00490	Arabidopsis thaliana	ribulose-bisphosphate carboxylases	0.0
gi|6017830	Sabia swinhoei	ATP synthase beta subunit [Sabia swinhoei]	ATCG00480	Arabidopsis thaliana	ATP synthase subunit beta	0.0
gi|14717992	Caryocar glabrum	ATP synthase beta subunit [Caryocar glabrum]	ATCG00480	Arabidopsis thaliana	ATP synthase subunit beta	0.0
gi|336020527	Amaranthus hypochondriacus	pyruvate orthophosphate dikinase [Amaranthus hypochondriacus]	AT4G15530	Arabidopsis thaliana	pyruvate orthophosphate dikinase	0.0
gi|307931036	Picocystis salinarum	ATP synthase CF1 beta subunit [Picocystis salinarum]	ATCG00480	Arabidopsis thaliana	ATP synthase subunit beta	0.0
gi|12658431	Ipomoea batatas starch phosphorylase [Ipomoea batatas]	AT3G46970	Arabidopsis thaliana	alpha-glucan phosphorylase 2	0.0
gi|326514246	Hordeum vulgare subsp. vulgare	predicted protein [Hordeum vulgare subsp. vulgare]	AT5G09590	Arabidopsis thaliana	mitochondrial HSO70 2	0.0
gi|568215578	Solanum tuberosum	dihydrolipoamide dehydrogenase precursor [Solanum tuberosum]	AT1G48030	Arabidopsis thaliana	mitochondrial lipoamide dehydrogenase 1	0.0
gi|356509473	Glycine max	PREDICTED: coatomer subunit alpha-1-like isoform X1 [Glycine max]	AT2G21390	Arabidopsis thaliana	Coatomer, alpha subunit	0.0
gi|125857817	Androcymbium orienticapense	ribulose-1,5-bisphosphate carboxylase/oxygenase large subunit [Androcymbium orienticapense]	ATCG00490	Arabidopsis thaliana	ribulose-bisphosphate carboxylases	0.0
gi|157837029	Nicotiana tabacum	Chain A, 5-Epi-Aristolochene Synthase From Nicotiana Tabacum	AT5G23960	Arabidopsis thaliana	terpene synthase 21	1.45471e-129
gi|114336	Solanum lycopersicum	RecName: Full=Plasma membrane ATPase 2, AltName: Full=Proton pump 2	AT5G62670	Arabidopsis thaliana	H(+)-ATPase 11	0.0
gi|120665	Nicotiana tabacum	RecName: Full=Glyceraldehyde-3-phosphate dehydrogenase B, chloroplastic, AltName: Full=NADP-dependent glyceraldehydephosphate dehydrogenase subunit B, Flags: Precursor AT1G42970	Arabidopsis thaliana	glyceraldehyde-3-phosphate dehydrogenase B subunit	0.0
gi|356497066	Glycine max	PREDICTED: regulator of nonsense transcripts 1 homolog [Glycine max]	AT5G47010	Arabidopsis thaliana	RNA helicase, putative	0.0
gi|225458828	Vitis vinifera	PREDICTED: calcium-transporting ATPase 1, chloroplastic [Vitis vinifera]	AT1G27770	Arabidopsis thaliana	autoinhibited Ca2+-ATPase 1	0.0
gi|4584503	Solanum tuberosum	starch branching enzyme II [Solanum tuberosum]	AT5G03650	Arabidopsis thaliana	starch branching enzyme 2.2	0.0
gi|1103712	Nicotiana tabacum	inorganic pyrophosphatase [Nicotiana tabacum]	AT1G15690	Arabidopsis thaliana	Inorganic H pyrophosphatase family protein	0.0
gi|217074850	Medicago truncatula	unknown [Medicago truncatula]	AT2G28000	Arabidopsis thaliana	chaperonin-60alpha	0.0
gi|356539824	Glycine max	PREDICTED: HMG-Y-related protein A-like [Glycine max]	AT1G14900	Arabidopsis thaliana	high mobility group A	4.1748e-19
gi|120661	Nicotiana tabacum	RecName: Full=Glyceraldehyde-3-phosphate dehydrogenase A, chloroplastic, AltName: Full=NADP-dependent glyceraldehydephosphate dehydrogenase subunit A, Flags: Precursor AT3G26650	Arabidopsis thaliana	glyceraldehyde 3-phosphate dehydrogenase A subunit	0.0
gi|326493310	Hordeum vulgare subsp. vulgare	predicted protein [Hordeum vulgare subsp. vulgare]	AT1G62750	Arabidopsis thaliana	Translation elongation factor EFG/EF2 protein	0.0
gi|193735614	Chlorella vulgaris	photosystem II 44 kDa protein [Chlorella vulgaris]	ATCG00280	Arabidopsis thaliana	photosystem II reaction center protein C	0.0
gi|333777909	Gypsophila paniculata	flowering locus T [Gypsophila paniculata]	AT1G65480	Arabidopsis thaliana	PEBP (phosphatidylethanolamine-binding protein) family protein	4.25204e-72
gi|316996023	Nicotiana tabacum	ATP synthase F1 subunit 1 (mitochondrion) [Nicotiana tabacum]	ATMG01190	Arabidopsis thaliana	ATP synthase subunit 1	0.0
gi|260100692	Nicotiana benthamiana	molecular chaperone Hsp90-3 [Nicotiana benthamiana]	AT5G56000	Arabidopsis thaliana	HEAT SHOCK PROTEIN 81.4	0.0
gi|166343835	Gossypium hirsutum	beta-tubulin 14 [Gossypium hirsutum]	AT5G23860	Arabidopsis thaliana	tubulin beta 8	0.0
gi|231610	Nicotiana tabacum	RecName: Full=ATP synthase gamma chain, chloroplastic, AltName: Full=F-ATPase gamma subunit, Flags: Precursor	AT4G04640	Arabidopsis thaliana	ATPase, F1 complex, gamma subunit protein	0.0
gi|12644209	Spinacia oleracea	RecName: Full=Cysteine synthase, chloroplastic/chromoplastic, AltName: Full=CSase B, Short=CS-B, AltName: Full=O-acetylserine (thiol)-lyase, AltName: Full=O-acetylserine sulfhydrylase, AltName: Full=OAS-TL B, Flags: Precursor	AT2G43750	Arabidopsis thaliana	O-acetylserine (thiol) lyase B	1.40513e-175
gi|304368145	Nicotiana benthamiana	glycolate oxidase [Nicotiana benthamiana]	AT3G14420	Arabidopsis thaliana	Aldolase-type TIM barrel family protein	0.0
gi|226480	Sorghum bicolor ribulose bisphosphate carboxylase:SUBUNIT=large ATCG00490	Arabidopsis thaliana	ribulose-bisphosphate carboxylases	0.0
gi|351722703	Glycine max	serine hydroxymethyltransferase 5 [Glycine max] AT4G37930	Arabidopsis thaliana	serine transhydroxymethyltransferase 1	0.0
gi|255568739	Ricinus communis	acyl-CoA oxidase, putative [Ricinus communis]	AT4G16760	Arabidopsis thaliana	acyl-CoA oxidase 1	0.0
gi|326554686	Anarthria prolifera	ATP synthase beta subunit [Anarthria prolifera] ATCG00480	Arabidopsis thaliana	ATP synthase subunit beta	0.0
gi|33636057	Trachyandra involucrata ribulose-1,5-bisphosphate carboxylase/oxygenase large subunit [Trachyandra involucrata] ATCG00490	Arabidopsis thaliana	ribulose-bisphosphate carboxylases	0.0
gi|1292994	Spananthe paniculata	ribulose-1,5-bisphosphate carboxylase/oxygenase large subunit, partial (chloroplast) [Spananthe paniculata]	ATCG00490	Arabidopsis thaliana	ribulose-bisphosphate carboxylases	0.0
gi|15982954	Prunus persica	V-ATPase catalytic subunit A [Prunus persica]	AT1G78900	Arabidopsis thaliana	vacuolar ATP synthase subunit A	0.0
gi|332649837	Nicotiana benthamiana	argonaute 2 [Nicotiana benthamiana]	AT1G31280	Arabidopsis thaliana	Argonaute family protein	9.79975e-55
gi|224106565	Populus trichocarpa	Calcium-transporting ATPase 1 family protein [Populus trichocarpa]	AT1G07670	Arabidopsis thaliana	endomembrane-type CA-ATPase 4	0.0
gi|2493647	Chlamydomonas reinhardtii	RecName: Full=RuBisCO large subunit-binding protein subunit alpha, chloroplastic, AltName: Full=60 kDa chaperonin subunit alpha, AltName: Full=CPN-60 alpha, Flags: Precursor	AT2G28000	Arabidopsis thaliana	chaperonin-60alpha	0.0
gi|114421	Nicotiana plumbaginifolia	RecName: Full=ATP synthase subunit beta, mitochondrial, Flags: Precursor	AT5G08680	Arabidopsis thaliana	ATP synthase alpha/beta family protein	0.0
gi|34851120	Prunus avium	putative aconitase [Prunus avium]	AT4G35830	Arabidopsis thaliana	aconitase 1	0.0
gi|224097420	Populus trichocarpa	Vacuolar ATP synthase catalytic subunit A family protein [Populus trichocarpa]	AT1G78900	Arabidopsis thaliana	vacuolar ATP synthase subunit A	0.0
gi|145343541	Ostreococcus lucimarinus CCE9901	polyketide synthase [Ostreococcus lucimarinus CCE9901]	AT5G46290	Arabidopsis thaliana	3-ketoacyl-acyl carrier protein synthase I	2.80826e-05
gi|225444525	Vitis vinifera	PREDICTED: ATP synthase gamma chain, chloroplastic [Vitis vinifera]	AT4G04640	Arabidopsis thaliana	ATPase, F1 complex, gamma subunit protein	0.0
gi|149384717	Platycerium stemaria	ATP synthase beta chain [Platycerium stemaria]	ATCG00480	Arabidopsis thaliana	ATP synthase subunit beta	0.0
gi|357512597	Medicago truncatula	Auxin-induced protein X15 [Medicago truncatula] AT2G46690	Arabidopsis thaliana	SAUR-like auxin-responsive protein family	2.48515e-37
gi|78522539	Adelia ricinella	ribulose-1,5-bisphosphate carboxylase/oxygenase large subunit [Adelia ricinella]	ATCG00490	Arabidopsis thaliana	ribulose-bisphosphate carboxylases	8.69353e-145
gi|357474441	Medicago truncatula	26S proteasome non-ATPase regulatory subunit [Medicago truncatula]	AT2G20580	Arabidopsis thaliana	26S proteasome regulatory subunit S2 1A	0.0
gi|387767178	Tachigali bracteolata	ribulose-1,5-bisphosphate carboxylase/oxygenase large subunit, partial [Tachigali bracteolata]	ATCG00490	Arabidopsis thaliana	ribulose-bisphosphate carboxylases	0.0
gi|193290694	Capsicum annuum putative ferredoxin-dependent glutamate synthase 1 [Capsicum annuum]	AT5G04140	Arabidopsis thaliana	glutamate synthase 1	0.0
gi|7706846	Adinandra dumosa	ATP synthase beta subunit [Adinandra dumosa]	ATCG00480	Arabidopsis thaliana	ATP synthase subunit beta	0.0
gi|32480828	Calycanthus floridus var. glaucus	ATP synthase CF1 alpha subunit [Calycanthus floridus var. glaucus]	ATCG00120	Arabidopsis thaliana	ATP synthase subunit alpha	0.0
gi|3850926	Isopogon buxifolius	ATP synthase beta subunit [Isopogon buxifolius] ATCG00480	Arabidopsis thaliana	ATP synthase subunit beta	0.0
gi|110227074	Populus alba	photosystem II protein D2 [Populus alba]	ATCG00270	Arabidopsis thaliana	photosystem II reaction center protein D	0.0
gi|78102516	Nicotiana sylvestris	ATP synthase CF1 alpha subunit [Nicotiana sylvestris]	ATCG00120	Arabidopsis thaliana	ATP synthase subunit alpha	0.0
gi|188037737	Solanum nigrum	ribulose-1,5-bisphosphate carboxylase/oxygenase large subunit [Solanum nigrum]	ATCG00490	Arabidopsis thaliana	ribulose-bisphosphate carboxylases	1.53496e-117
gi|210257071	Nicotiana tabacum	multifunctional protein [Nicotiana tabacum]	AT4G29010	Arabidopsis thaliana	Enoyl-CoA hydratase/isomerase family	0.0
gi|126022791	Spinacia oleracea	ATP synthase CF1 alpha subunit [Spinacia oleracea]	ATCG00120	Arabidopsis thaliana	ATP synthase subunit alpha	0.0
gi|224059600	Populus trichocarpa	hypothetical protein POPTR_0001s26960g [Populus trichocarpa]	AT5G12470	Arabidopsis thaliana	Protein of unknown function (DUF3411)	2.10086e-156
gi|254935225	Schefflera digitata	ribulose-1,5-bisphosphate carboxylase/oxygenase large subunit [Schefflera digitata]	ATCG00490	Arabidopsis thaliana	ribulose-bisphosphate carboxylases	0.0
gi|291010930	Psychotria sp. PSN 1	ribulose-1,5-bisphosphate carboxylase/oxygenase large subunit [Psychotria sp. PSN 1]	ATCG00490	Arabidopsis thaliana	ribulose-bisphosphate carboxylases	0.0
gi|115455667	Oryza sativa Japonica Group	Os03g0776000 [Oryza sativa Japonica Group]	AT5G42740	Arabidopsis thaliana	Sugar isomerase (SIS) family protein	0.0
gi|145388977	Capsicum annuum beta tubulin [Capsicum annuum]	AT1G75780	Arabidopsis thaliana	tubulin beta-1 chain	0.0
gi|568215537	Solanum tuberosum	chaperonin-60 beta subunit [Solanum tuberosum]	AT3G13470	Arabidopsis thaliana	TCP-1/cpn60 chaperonin family protein	0.0
gi|2114050	Nicotiana excelsior	water channel protein [Nicotiana excelsior]	AT4G00430	Arabidopsis thaliana	plasma membrane intrinsic protein 1,4	0.0
gi|12643757	Nicotiana tabacum	RecName: Full=Ribulose bisphosphate carboxylase/oxygenase activase 1, chloroplastic, Short=RA 1, Short=RuBisCO activase 1, Flags: Precursor	AT2G39730	Arabidopsis thaliana	rubisco activase	0.0
gi|118489564	Populus trichocarpa x Populus deltoides unknown [Populus trichocarpa x Populus deltoides]	AT1G09340	Arabidopsis thaliana	chloroplast RNA binding	0.0
gi|6102683	Alseis lugonis	ribulose 1,5-bisphosphate carboxylase [Alseis lugonis]	ATCG00490	Arabidopsis thaliana	ribulose-bisphosphate carboxylases	0.0
gi|357520561	Medicago truncatula	Mitochondrial phosphate carrier protein [Medicago truncatula]	AT5G14040	Arabidopsis thaliana	phosphate transporter 3,1	0.0
gi|56541590	Nicotiana tabacum	putative 5-epi-aristolochene synthase [Nicotiana tabacum]	AT5G23960	Arabidopsis thaliana	terpene synthase 21	3.32051e-10
gi|12004225	Jacquinia keyensis	ribulose-1,5-bisphosphate carboxylase/oxygenase large subunit [Jacquinia keyensis]	ATCG00490	Arabidopsis thaliana	ribulose-bisphosphate carboxylases	0.0
gi|224101561	Populus trichocarpa	subunit B of the trimeric enzyme ATP Citrate lyase family protein [Populus trichocarpa] AT3G06650	Arabidopsis thaliana	ATP-citrate lyase B-1	0.0
gi|323388449	Pteris vittata	ATP-binding cassette transporter [Pteris vittata]	AT5G60790	Arabidopsis thaliana	ABC transporter family protein	0.0
gi|60752251	Nicotiana benthamiana	non-intrinsic ABC protein [Nicotiana benthamiana]	AT4G04770	Arabidopsis thaliana	ATP binding cassette protein 1	0.0
gi|3559814	Capsicum annuum transketolase 1 [Capsicum annuum]	AT2G45290	Arabidopsis thaliana	Transketolase	0.0
gi|315419009	Gossypium hirsutum	MFP [Gossypium hirsutum]	AT4G29010	Arabidopsis thaliana	Enoyl-CoA hydratase/isomerase family	0.0
gi|226506102	Zea mays	LOC100282671 [Zea mays] AT1G24510	Arabidopsis thaliana	TCP-1/cpn60 chaperonin family protein	0.0
gi|224109026	Populus trichocarpa	diminuto family protein [Populus trichocarpa]	AT3G19820	Arabidopsis thaliana	cell elongation protein / DWARF1 / DIMINUTO (DIM)	0.0
gi|297829828	Arabidopsis lyrata subsp. lyrata	hypothetical protein ARALYDRAFT_318060 [Arabidopsis lyrata subsp. lyrata]	AT3G12915	Arabidopsis thaliana	Ribosomal protein S5/Elongation factor G/III/V family protein	0.0
gi|290874611	Scutellaria baicalensis DEAD box ATP-dependent RNA helicase [Scutellaria baicalensis]	AT2G42520	Arabidopsis thaliana	P-loop containing nucleoside triphosphate hydrolases superfamily protein	1.29479e-127
gi|171854673	Capsicum chinense	putative glyoxysomal fatty acid beta-oxidation multifunctional protein [Capsicum chinense]	AT3G06860	Arabidopsis thaliana	multifunctional protein 2	0.0
gi|308171640	Ipomoea alba	alpha isopropylmalate synthase [Ipomoea alba]	AT1G74040	Arabidopsis thaliana	2-isopropylmalate synthase 1	9.01836e-158
gi|290790778	Potamophila parviflora	ATP synthase CF1 alpha subunit [Potamophila parviflora] ATCG00120	Arabidopsis thaliana	ATP synthase subunit alpha	0.0
gi|224113315	Populus trichocarpa	hypothetical protein POPTR_0010s25600g [Populus trichocarpa]	AT1G17745	Arabidopsis thaliana	D-3-phosphoglycerate dehydrogenase	0.0
gi|392465167	Nicotiana tabacum	Heat shock protein 70 [Nicotiana tabacum]	AT3G12580	Arabidopsis thaliana	heat shock protein 70	0.0
gi|379036909	Potentilla anserina	ribulose-1,5-bisphosphate carboxylase/oxygenase large subunit, partial (chloroplast) [Potentilla anserina]	ATCG00490	Arabidopsis thaliana	ribulose-bisphosphate carboxylases	1.44108e-84
gi|388513979	Lotus japonicus unknown [Lotus japonicus]	AT1G74960	Arabidopsis thaliana	fatty acid biosynthesis 1	3.11651e-103
gi|497181	Solanum lycopersicum	biotin-containing subunit of methylcrotonyl-CoA carboxylase, partial [Solanum lycopersicum]	AT1G03090	Arabidopsis thaliana	methylcrotonyl-CoA carboxylase alpha chain, mitochondrial / 3-methylcrotonyl-CoA carboxylase 1 (MCCA)	0.0
gi|115436006	Oryza sativa Japonica Group	Os01g0282800 [Oryza sativa Japonica Group]	AT5G12250	Arabidopsis thaliana	beta-6 tubulin	0.0
gi|15530164	Meriania nobilis	ribulose-1,5-bisphosphate carboxylase/oxygenase large subunit [Meriania nobilis]	ATCG00490	Arabidopsis thaliana	ribulose-bisphosphate carboxylases	0.0
gi|15226538	Arabidopsis thaliana	coatomer subunit alpha-2 [Arabidopsis thaliana] AT2G21390	Arabidopsis thaliana	Coatomer, alpha subunit	0.0
gi|388497252	Medicago truncatula	unknown [Medicago truncatula]	AT1G09340	Arabidopsis thaliana	chloroplast RNA binding	0.0
gi|224103201	Populus trichocarpa	C2 domain-containing family protein [Populus trichocarpa]	AT2G20990	Arabidopsis thaliana	synaptotagmin A	0.0
gi|12585296	Pisum sativum	RecName: Full=Phosphoglucomutase, cytoplasmic, Short=PGM, AltName: Full=Glucose phosphomutase	AT1G23190	Arabidopsis thaliana	Phosphoglucomutase/phosphomannomutase family protein	0.0
gi|13160653	Capsicum annuum ATP:citrate lyase [Capsicum annuum]	AT5G49460	Arabidopsis thaliana	ATP citrate lyase subunit B 2	0.0
gi|225450527	Vitis vinifera	PREDICTED: chloroplast stem-loop binding protein of 41 kDa b, chloroplastic [Vitis vinifera]	AT1G09340	Arabidopsis thaliana	chloroplast RNA binding	0.0
gi|81076111	Solanum tuberosum	ADP,ATP carrier protein precursor-like [Solanum tuberosum]	AT5G13490	Arabidopsis thaliana	ADP/ATP carrier 2	0.0
gi|326533328	Hordeum vulgare subsp. vulgare	predicted protein [Hordeum vulgare subsp. vulgare]	AT2G28000	Arabidopsis thaliana	chaperonin-60alpha	0.0
gi|116787339	Picea sitchensis	unknown [Picea sitchensis]	AT5G28540	Arabidopsis thaliana	heat shock protein 70 (Hsp 70) family protein	0.0
gi|255579975	Ricinus communis	calcium lipid binding protein, putative [Ricinus communis]	AT2G20990	Arabidopsis thaliana	synaptotagmin A	0.0
gi|242066868	Sorghum bicolor hypothetical protein SORBIDRAFT_04g036230 [Sorghum bicolor]	AT1G15690	Arabidopsis thaliana	Inorganic H pyrophosphatase family protein	0.0
gi|37361623	Haworthia resendeana	ribulose-1,5-bisphosphate carboxylase/oxygenase large subunit, partial (chloroplast) [Haworthia resendeana]	ATCG00490	Arabidopsis thaliana	ribulose-bisphosphate carboxylases	0.0
gi|285309969	Citrus clementina	aconitate hydratase 2 [Citrus clementina]	AT2G05710	Arabidopsis thaliana	aconitase 3	0.0
gi|224104681	Populus trichocarpa	RUBISCO SUBUNIT BINDING-protein ALPHA SUBUNIT [Populus trichocarpa]	AT2G28000	Arabidopsis thaliana	chaperonin-60alpha	0.0
gi|6969391	Capsicum annuum ascorbic acid oxidase [Capsicum annuum] AT4G39830	Arabidopsis thaliana	Cupredoxin superfamily protein	6.38458e-108
gi|148537234	Potamogeton distinctus	plasma membrane intrinsic protein [Potamogeton distinctus]	AT2G16850	Arabidopsis thaliana	plasma membrane intrinsic protein 2,8	9.04392e-169
gi|116785166	Picea sitchensis	unknown [Picea sitchensis]	AT3G52520	Arabidopsis thaliana	unknown protein, BEST Arabidopsis thaliana protein match is: unknown protein (TAIR:AT5G06280.3), Has 24 Blast hits to 24 proteins in 7 species: Archae - 0, Bacteria - 0, Metazoa - 0, Fungi - 0, Plants - 24, Viruses - 0, Other Eukaryotes - 0 (source: NCBI BLink).	0.0104436
gi|567176793	Eutrema salsugineum	hypothetical protein EUTSA_v10012774mg [Eutrema salsugineum]	AT5G60600	Arabidopsis thaliana	4-hydroxy-3-methylbut-2-enyl diphosphate synthase	0.0
gi|340510828	Amaranthus deflexus	ribulose-1,5-bisphosphate carboxylase/oxygenase large subunit, partial (chloroplast) [Amaranthus deflexus]	ATCG00490	Arabidopsis thaliana	ribulose-bisphosphate carboxylases	0.0
gi|58892561	Nicotiana benthamiana	photosystem I reaction center subunit X PSI-K [Nicotiana benthamiana]	AT1G30380	Arabidopsis thaliana	photosystem I subunit K	3.16191e-55
gi|225461808	Vitis vinifera	PREDICTED: trifunctional UDP-glucose 4,6-dehydratase/UDP-4-keto-6-deoxy-D-glucose 3,5-epimerase/UDP-4-keto-L-rhamnose-reductase RHM1 [Vitis vinifera]	AT1G78570	Arabidopsis thaliana	rhamnose biosynthesis 1	0.0
gi|47933894	Camptotheca acuminata	cinnamate-4-hydroxylase [Camptotheca acuminata] AT2G30490	Arabidopsis thaliana	cinnamate-4-hydroxylase	0.0
gi|147783746	Vitis vinifera	hypothetical protein VITISV_009021 [Vitis vinifera]	AT1G76670	Arabidopsis thaliana	Nucleotide-sugar transporter family protein	2.8463e-85
gi|224119200	Populus trichocarpa	coatomer alpha subunit-like family protein [Populus trichocarpa]	AT1G62020	Arabidopsis thaliana	Coatomer, alpha subunit	0.0
gi|255548574	Ricinus communis	Coatomer subunit beta, putative [Ricinus communis]	AT4G31480	Arabidopsis thaliana	Coatomer, beta subunit	0.0
gi|84620804	Nicotiana benthamiana	chloroplast photosystem II 22 kDa component [Nicotiana benthamiana]	AT1G44575	Arabidopsis thaliana	Chlorophyll A-B binding family protein	5.45692e-87
gi|17402531	Nicotiana tabacum	plastidic phosphoglucomutase [Nicotiana tabacum]	AT5G51820	Arabidopsis thaliana	phosphoglucomutase	7.50894e-100
gi|311690856	Ophrys sphegodes	putative glyceraldehyde 3-phosphate dehydrogenase [Ophrys sphegodes]	AT1G13440	Arabidopsis thaliana	glyceraldehyde-3-phosphate dehydrogenase C2	5.39927e-160
gi|2735637	Brachiaria serrata	RNA polymerase beta-subunit [Brachiaria serrata]	n/a	n/a	No item found in blast	n/a
gi|224085521	Populus trichocarpa	methylcrotonoyl-CoA carboxylase family protein [Populus trichocarpa]	AT1G03090	Arabidopsis thaliana	methylcrotonyl-CoA carboxylase alpha chain, mitochondrial / 3-methylcrotonyl-CoA carboxylase 1 (MCCA)	0.0
gi|255585195	Ricinus communis	RNA binding protein, putative [Ricinus communis]	n/a	n/a	No item found in blast	n/a
gi|8452620	Bulbine succulenta	ATP synthase beta subunit [Bulbine succulenta]	ATCG00480	Arabidopsis thaliana	ATP synthase subunit beta	0.0
gi|6093920	Cornus florida	RecName: Full=Ribulose bisphosphate carboxylase large chain, Short=RuBisCO large subunit	ATCG00490	Arabidopsis thaliana	ribulose-bisphosphate carboxylases	0.0
gi|116783248	Picea sitchensis	unknown [Picea sitchensis]	AT1G06430	Arabidopsis thaliana	FTSH protease 8	1.75378e-127
gi|7708276	Dischidia lanceolata	ATP synthase beta subunit [Dischidia lanceolata]	ATCG00480	Arabidopsis thaliana	ATP synthase subunit beta	0.0
gi|6017802	Hydrangea arborescens	ATP synthase beta subunit [Hydrangea arborescens]	ATCG00480	Arabidopsis thaliana	ATP synthase subunit beta	0.0
gi|356553295	Glycine max	PREDICTED: uncharacterized protein LOC100805286 isoformX1 [Glycine max] AT1G23170	Arabidopsis thaliana	Protein of unknown function DUF2359, transmembrane	6.45455e-137
gi|163311868	Capsicum annuum chaperonin 60 alpha subunit [Capsicum annuum]	AT2G28000	Arabidopsis thaliana	chaperonin-60alpha	3.17569e-39
gi|3808101	Capsicum annuum chloroplast protease [Capsicum annuum]	AT2G30950	Arabidopsis thaliana	FtsH extracellular protease family	0.0
gi|357125821	Brachypodium distachyon PREDICTED: LOW QUALITY PROTEIN: triosephosphate isomerase, cytosolic-like [Brachypodium distachyon]	AT3G55440	Arabidopsis thaliana	triosephosphate isomerase	2.45924e-115
gi|7708458	Kalanchoe daigremontiana	ATP synthase beta subunit [Kalanchoe daigremontiana]	ATCG00480	Arabidopsis thaliana	ATP synthase subunit beta	0.0
gi|1352794	Nicotiana debneyi	RecName: Full=Ribulose bisphosphate carboxylase large chain, Short=RuBisCO large subunit, Flags: Precursor	ATCG00490	Arabidopsis thaliana	ribulose-bisphosphate carboxylases	0.0
gi|140052431	Medicago truncatula	HMG-I and HMG-Y, DNA-binding [Medicago truncatula]	AT4G12080	Arabidopsis thaliana	AT-hook motif nuclear-localized protein 1	5.40156e-31
gi|62318887	Arabidopsis thaliana	glyceraldehyde 3-phosphate dehydrogenase A subunit [Arabidopsis thaliana]	AT3G26650	Arabidopsis thaliana	glyceraldehyde 3-phosphate dehydrogenase A subunit	6.78495e-82
gi|161702921	Ageratina adenophora	heat shock protein 70 [Ageratina adenophora]	AT5G02500	Arabidopsis thaliana	heat shock cognate protein 70-1	0.0
gi|9909893	Pleurostylia wightii	ribulose 1,5-bisphosphate carboxylase [Pleurostylia wightii]	ATCG00490	Arabidopsis thaliana	ribulose-bisphosphate carboxylases	0.0
gi|10945669	Daucus carota	J1P [Daucus carota]	AT5G22060	Arabidopsis thaliana	DNAJ homologue 2	0.0
gi|224080772	Populus trichocarpa	vestitone reductase-related family protein [Populus trichocarpa]	AT4G35250	Arabidopsis thaliana	NAD(P)-binding Rossmann-fold superfamily protein	0.0
gi|225459364	Vitis vinifera	PREDICTED: acetyl-CoA carboxylase 1-like [Vitis vinifera]	AT1G36160	Arabidopsis thaliana	acetyl-CoA carboxylase 1	0.0
gi|20522008	Nicotiana tabacum	pleiotropic drug resistance like protein [Nicotiana tabacum]	AT1G15520	Arabidopsis thaliana	pleiotropic drug resistance 12	0.0
gi|119220492	Schroederia setigera	ribulose-1,5-bisphosphate carboxylase/oxygenase large subunit, partial (chloroplast) [Schroederia setigera]	ATCG00490	Arabidopsis thaliana	ribulose-bisphosphate carboxylases	0.0
gi|2507455	Spinacia oleracea	RecName: Full=Formate--tetrahydrofolate ligase, AltName: Full=10-formyletrahydrofolate synthetase, Short=FHS, Short=FTHFS, AltName: Full=Formyltetrahydrofolate synthetase	AT1G50480	Arabidopsis thaliana	10-formyltetrahydrofolate synthetase	0.0
gi|356564051	Glycine max	PREDICTED: glycine dehydrogenase [decarboxylating], mitochondrial-like [Glycine max]	AT4G33010	Arabidopsis thaliana	glycine decarboxylase P-protein 1	0.0
gi|399213	Solanum lycopersicum	RecName: Full=ATP-dependent Clp protease ATP-binding subunit clpA homolog CD4B, chloroplastic, Flags: Precursor AT5G50920	Arabidopsis thaliana	CLPC homologue 1	0.0
gi|399212	Solanum lycopersicum	RecName: Full=ATP-dependent Clp protease ATP-binding subunit clpA homolog CD4A, chloroplastic, Flags: Precursor AT5G50920	Arabidopsis thaliana	CLPC homologue 1	0.0
gi|356525235	Glycine max	PREDICTED: DEAD-box ATP-dependent RNA helicase 37 [Glycine max] AT2G42520	Arabidopsis thaliana	P-loop containing nucleoside triphosphate hydrolases superfamily protein	0.0
gi|115487322	Oryza sativa Japonica Group	Os12g0145700 [Oryza sativa Japonica Group]	AT3G52990	Arabidopsis thaliana	Pyruvate kinase family protein	0.0
gi|410634	Solanum tuberosum	cytochrome c reductase-processing peptidase subunit II, MPP subunit II, P53 [potatoes, var. Marfona, tuber, Peptide Mitochondrial, 530 aa]	AT3G02090	Arabidopsis thaliana	Insulinase (Peptidase family M16) protein	0.0
gi|410633	Solanum tuberosum	cytochrome c reductase-processing peptidase subunit I, MPP subunit I, P55 [potatoes, var. Marfona, tuber, Peptide Mitochondrial, 534 aa]	AT3G02090	Arabidopsis thaliana	Insulinase (Peptidase family M16) protein	0.0
gi|110377766	Nicotiana tabacum	chloroplast pigment-binding protein CP29 [Nicotiana tabacum]	AT3G08940	Arabidopsis thaliana	light harvesting complex photosystem II	6.79888e-155
gi|108742705	Sesuvium portulacastrum phosphoenolpyruvate carboxylase [Sesuvium portulacastrum]	AT1G53310	Arabidopsis thaliana	phosphoenolpyruvate carboxylase 1	0.0
gi|4884966	Mesembryanthemum crystallinum	calcium ATPase [Mesembryanthemum crystallinum]	AT4G37640	Arabidopsis thaliana	calcium ATPase 2	0.0
gi|237637006	Linum tenue	ribulose-1,5-bisphosphate carboxylase/oxygenase large subunit [Linum tenue]	ATCG00490	Arabidopsis thaliana	ribulose-bisphosphate carboxylases	0.0
gi|297840633	Arabidopsis lyrata subsp. lyrata	hypothetical protein ARALYDRAFT_475352 [Arabidopsis lyrata subsp. lyrata]	AT1G59610	Arabidopsis thaliana	dynamin-like 3	0.0
gi|139387237	Capsella bursa-pastoris ATP synthase CF1 alpha subunit [Capsella bursa-pastoris]	ATCG00120	Arabidopsis thaliana	ATP synthase subunit alpha	0.0
gi|4098530	Adenanthos obovatus	ribulose-1,5-bisphosphate carboxylase/oxygenase [Adenanthos obovatus]	ATCG00490	Arabidopsis thaliana	ribulose-bisphosphate carboxylases	0.0
gi|239583445	Adelanthus lindenbergianus	ribulose-1,5-bisphosphate carboxylase/oxygenase large subunit [Adelanthus lindenbergianus]	ATCG00490	Arabidopsis thaliana	ribulose-bisphosphate carboxylases	0.0
gi|28436485	Arabidopsis thaliana	putative polyubiquitin [Arabidopsis thaliana]	AT5G03240	Arabidopsis thaliana	polyubiquitin 3	2.53906e-170
gi|381393062	Pyrus x bretschneideri	glyceraldehyde-3-phosphate dehydrogenase B [Pyrus x bretschneideri]	AT1G42970	Arabidopsis thaliana	glyceraldehyde-3-phosphate dehydrogenase B subunit	0.0
gi|68052991	Spinacia oleracea	RecName: Full=Transketolase, chloroplastic, Short=TK, Flags: Precursor	AT2G45290	Arabidopsis thaliana	Transketolase	0.0
gi|356543708	Glycine max	PREDICTED: aconitate hydratase 2, mitochondrial-like [Glycine max]	AT2G05710	Arabidopsis thaliana	aconitase 3	0.0
gi|156618907	Cuscuta gronovii	photosystem I P700 chlorophyll a apoprotein A1 [Cuscuta gronovii]	ATCG00350	Arabidopsis thaliana	Photosystem I, PsaA/PsaB protein	0.0
gi|357493757	Medicago truncatula	hypothetical protein MTR_5g088600 [Medicago truncatula] AT4G28620	Arabidopsis thaliana	ABC transporter of the mitochondrion 2	435188
gi|302781158	Selaginella moellendorffii	hypothetical protein SELMODRAFT_413029 [Selaginella moellendorffii]	AT4G34200	Arabidopsis thaliana	D-3-phosphoglycerate dehydrogenase	0.0
gi|356552406	Glycine max	PREDICTED: aspartate--tRNA ligase, cytoplasmic-like [Glycine max]	AT4G31180	Arabidopsis thaliana	Class II aminoacyl-tRNA and biotin synthetases superfamily protein	0.0
gi|11066033	Nicotiana tabacum	cytosolic aconitase [Nicotiana tabacum] AT2G05710	Arabidopsis thaliana	aconitase 3	0.0
gi|255565836	Ricinus communis	eukaryotic translation elongation factor, putative [Ricinus communis]	AT1G56070	Arabidopsis thaliana	Ribosomal protein S5/Elongation factor G/III/V family protein	0.0
gi|525314083	Solanum lycopersicum	Hop-interacting protein THI032 [Solanum lycopersicum]	AT2G13360	Arabidopsis thaliana	alanine:glyoxylate aminotransferase	0.0
gi|327205695	Hypericum fauriei	ribulose-1,5-bisphosphate carboxylase/oxygenase large subunit [Hypericum fauriei]	ATCG00490	Arabidopsis thaliana	ribulose-bisphosphate carboxylases	0.0
gi|119391879	Nicotiana benthamiana	S-adenosylmethionine transporter [Nicotiana benthamiana]	AT4G39460	Arabidopsis thaliana	S-adenosylmethionine carrier 1	4.69093e-148
gi|5001589	Kingdonia uniflora	ATP synthase beta subunit [Kingdonia uniflora]	ATCG00480	Arabidopsis thaliana	ATP synthase subunit beta	0.0
gi|11467177	Zea mays	photosystem II 44 kDa protein [Zea mays]	ATCG00280	Arabidopsis thaliana	photosystem II reaction center protein C	0.0
gi|108802623	Eucalyptus globulus subsp. globulus	photosystem II protein D1 [Eucalyptus globulus subsp. globulus] ATCG00020	Arabidopsis thaliana	photosystem II reaction center protein A	0.0
gi|108802628	Eucalyptus globulus subsp. globulus	ATP synthase CF1 alpha subunit [Eucalyptus globulus subsp. globulus]	ATCG00120	Arabidopsis thaliana	ATP synthase subunit alpha	0.0
gi|729623	Nicotiana tabacum	RecName: Full=Luminal-binding protein 5, Short=BiP 5, AltName: Full=78 kDa glucose-regulated protein homolog 5, Short=GRP-78-5, Flags: Precursor	AT5G42020	Arabidopsis thaliana	Heat shock protein 70 (Hsp 70) family protein	0.0
gi|344310987	Solanum torvum	delta-1-pyrroline-5-carboxylate synthetase [Solanum torvum]	AT2G39800	Arabidopsis thaliana	delta1-pyrroline-5-carboxylate synthase 1	0.0
gi|229915398	Oocystis solitaria	CF1 alpha subunit of ATP synthase [Oocystis solitaria]	ATCG00120	Arabidopsis thaliana	ATP synthase subunit alpha	0.0
gi|225462164	Vitis vinifera	PREDICTED: elongation factor 2 [Vitis vinifera] AT1G56070	Arabidopsis thaliana	Ribosomal protein S5/Elongation factor G/III/V family protein	0.0
gi|350537129	Solanum lycopersicum	vacuolar H+-ATPase A1 subunit isoform [Solanum lycopersicum]	AT1G78900	Arabidopsis thaliana	vacuolar ATP synthase subunit A	0.0
gi|1531672	Striga asiatica actin [Striga asiatica] AT3G12110	Arabidopsis thaliana	actin-11	0.0
gi|148907067	Picea sitchensis	unknown [Picea sitchensis]	AT3G52990	Arabidopsis thaliana	Pyruvate kinase family protein	0.0
gi|239819394	Nicotiana glutinosa	cell division control protein [Nicotiana glutinosa]	AT3G53230	Arabidopsis thaliana	ATPase, AAA-type, CDC48 protein	0.0
gi|145568577	Ulva sp. WELT A027694	ribulose-1,5-bisphosphate carboxylase/oxygenase large subunit, partial (chloroplast) [Ulva sp. WELT A027694]	ATCG00490	Arabidopsis thaliana	ribulose-bisphosphate carboxylases	0.0
gi|225429870	Vitis vinifera	PREDICTED: aspartate--tRNA ligase, cytoplasmic [Vitis vinifera] AT4G31180	Arabidopsis thaliana	Class II aminoacyl-tRNA and biotin synthetases superfamily protein	0.0
gi|225432110	Vitis vinifera	PREDICTED: dihydrolipoyl dehydrogenase, mitochondrial [Vitis vinifera]	AT3G17240	Arabidopsis thaliana	lipoamide dehydrogenase 2	0.0
gi|116787373	Picea sitchensis	unknown [Picea sitchensis]	AT3G13470	Arabidopsis thaliana	TCP-1/cpn60 chaperonin family protein	0.0
gi|157837031	Nicotiana tabacum	Chain A, 5-Epi-Aristolochene Synthase From Nicotiana Tabacum	AT5G23960	Arabidopsis thaliana	terpene synthase 21	3.80087e-129
gi|568215114	Solanum tuberosum	serine hydroxymethyltransferase, mitochondrial [Solanum tuberosum]	AT4G37930	Arabidopsis thaliana	serine transhydroxymethyltransferase 1	0.0
gi|168016254	Physcomitrella patens	predicted protein [Physcomitrella patens]	AT5G42270	Arabidopsis thaliana	FtsH extracellular protease family	0.0
gi|224086078	Populus trichocarpa	glyceraldehyde-3-phosphate dehydrogenase family protein [Populus trichocarpa]	AT1G42970	Arabidopsis thaliana	glyceraldehyde-3-phosphate dehydrogenase B subunit	0.0
gi|157042763	Nicotiana langsdorffii x Nicotiana sanderae	glyceraldehyde 3-phosphate dehydrogenase [Nicotiana langsdorffii x Nicotiana sanderae]	AT3G04120	Arabidopsis thaliana	glyceraldehyde-3-phosphate dehydrogenase C subunit 1	0.0
gi|356500023	Glycine max	PREDICTED: methylcrotonoyl-CoA carboxylase beta chain, mitochondrial-like isoform X1 [Glycine max]	AT4G34030	Arabidopsis thaliana	3-methylcrotonyl-CoA carboxylase	0.0
gi|84688912	Nicotiana benthamiana	AGO4-2, partial [Nicotiana benthamiana] AT2G27040	Arabidopsis thaliana	Argonaute family protein	0.0
gi|11465984	Nicotiana tabacum	photosystem II 47 kDa protein [Nicotiana tabacum]	ATCG00680	Arabidopsis thaliana	photosystem II reaction center protein B	0.0
gi|374974635	Abolboda macrostachya	photosystem II CP43 chlorophyll apoprotein, partial [Abolboda macrostachya]	ATCG00280	Arabidopsis thaliana	photosystem II reaction center protein C	0.0
gi|356539330	Glycine max	PREDICTED: cell division cycle protein 48 homolog [Glycine max] AT5G03340	Arabidopsis thaliana	ATPase, AAA-type, CDC48 protein	0.0
gi|224057882	Populus trichocarpa	outer membrane family protein [Populus trichocarpa]	AT3G46740	Arabidopsis thaliana	translocon at the outer envelope membrane of chloroplasts 75-III	0.0
gi|20467357	Ceratozamia mexicana	ATPase beta subunit [Ceratozamia mexicana]	ATCG00480	Arabidopsis thaliana	ATP synthase subunit beta	0.0
gi|912502	Cyclocheilon somaliense ribulose-1,5-bisphosphate carboxylase/oxygenase large subunit [Cyclocheilon somaliense] ATCG00490	Arabidopsis thaliana	ribulose-bisphosphate carboxylases	0.0
gi|18418200	Arabidopsis thaliana	protein ENHANCER OF SOS3-1 [Arabidopsis thaliana]	AT5G17170	Arabidopsis thaliana	rubredoxin family protein	4.15414e-134
gi|380707033	Ammopiptanthus mongolicus	rubisco activase (chloroplast) [Ammopiptanthus mongolicus]	AT2G39730	Arabidopsis thaliana	rubisco activase	0.0
gi|4063536	Capparis spinosa	ATP synthase beta subunit [Capparis spinosa]	ATCG00480	Arabidopsis thaliana	ATP synthase subunit beta	0.0
gi|131573315	Malus domestica vacuolar H+-ATPase [Malus domestica]	AT1G78900	Arabidopsis thaliana	vacuolar ATP synthase subunit A	0.0
gi|2497543	Nicotiana tabacum	RecName: Full=Pyruvate kinase, cytosolic isozyme, Short=PK	AT5G56350	Arabidopsis thaliana	Pyruvate kinase family protein	0.0
gi|132118	Nicotiana plumbaginifolia	RecName: Full=Ribulose bisphosphate carboxylase small chain 8B, chloroplastic, Short=RuBisCO small subunit 8B, Flags: Precursor AT5G38410	Arabidopsis thaliana	Ribulose bisphosphate carboxylase (small chain) family protein	3.19043e-88
gi|356559803	Glycine max	PREDICTED: stromal 70 kDa heat shock-related protein, chloroplastic-like [Glycine max]	AT5G49910	Arabidopsis thaliana	chloroplast heat shock protein 70-2	0.0
gi|147819087	Vitis vinifera	hypothetical protein VITISV_034673 [Vitis vinifera]	AT1G47350	Arabidopsis thaliana	F-box associated ubiquitination effector family protein	11455
gi|218312	Nicotiana sylvestris	chloroplast elongation factor TuB (EF-TuB) [Nicotiana sylvestris]	AT4G20360	Arabidopsis thaliana	RAB GTPase homolog E1B	0.0
gi|119220478	Planctonema sp. M110-1	ribulose-1,5-bisphosphate carboxylase/oxygenase large subunit, partial (chloroplast) [Planctonema sp. M110-1]	ATCG00490	Arabidopsis thaliana	ribulose-bisphosphate carboxylases	0.0
gi|218310	Nicotiana sylvestris	chloroplast elongation factor TuA (EF-TuA) [Nicotiana sylvestris]	AT4G20360	Arabidopsis thaliana	RAB GTPase homolog E1B	0.0
gi|193290710	Capsicum annuum putative long-chain acyl-CoA synthetase [Capsicum annuum]	AT4G23850	Arabidopsis thaliana	AMP-dependent synthetase and ligase family protein	0.0
gi|230922	Nicotiana tabacum	Chain S, Crystal Structure Of The Unactivated Form Of Ribulose-1,5-Bisphosphate Carboxylase(Slash)oxygenase From Tobacco Refined At 2.0-Angstroms Resolution	AT1G67090	Arabidopsis thaliana	ribulose bisphosphate carboxylase small chain 1A	1.24609e-64
gi|302753920	Selaginella moellendorffii	hypothetical protein SELMODRAFT_139726 [Selaginella moellendorffii]	AT1G50250	Arabidopsis thaliana	FTSH protease 1	0.0
gi|224052994	Populus trichocarpa	10-formyltetrahydrofolate synthetase family protein [Populus trichocarpa]	AT1G50480	Arabidopsis thaliana	10-formyltetrahydrofolate synthetase	0.0
gi|116782686	Picea sitchensis	unknown [Picea sitchensis]	AT1G14205	Arabidopsis thaliana	Ribosomal L18p/L5e family protein	3.58642e-38
gi|297795319	Arabidopsis lyrata subsp. lyrata	hypothetical protein ARALYDRAFT_494803 [Arabidopsis lyrata subsp. lyrata]	AT5G42270	Arabidopsis thaliana	FtsH extracellular protease family	0.0
gi|255550145	Ricinus communis	40S ribosomal protein S3, putative [Ricinus communis]	AT5G35530	Arabidopsis thaliana	Ribosomal protein S3 family protein	1.0148e-145
gi|543938	Zea mays	RecName: Full=Chlorophyll a-b binding protein 48, chloroplastic, AltName: Full=LHCII type I CAB-48, Short=LHCP, Flags: Precursor	AT2G34420	Arabidopsis thaliana	photosystem II light harvesting complex gene B1B2	1.05757e-146
gi|328681571	Chiloscyphus semiteres	ATP synthase beta subunit [Chiloscyphus semiteres]	ATCG00480	Arabidopsis thaliana	ATP synthase subunit beta	2.65288e-159
gi|430947	Arabidopsis thaliana	PSI type III chlorophyll a/b-binding protein [Arabidopsis thaliana]	AT1G61520	Arabidopsis thaliana	photosystem I light harvesting complex gene 3	3.27773e-137
gi|312285237	Legnephora moorei	ATP synthase beta subunit, partial (chloroplast) [Legnephora moorei]	ATCG00480	Arabidopsis thaliana	ATP synthase subunit beta	0.0
gi|5031149	Tasmannia insipida	ATP synthase beta subunit [Tasmannia insipida]	ATCG00480	Arabidopsis thaliana	ATP synthase subunit beta	0.0
gi|1174199	Nicotiana tabacum	S25-PR6 [Nicotiana tabacum]	AT1G43850	Arabidopsis thaliana	SEUSS transcriptional co-regulator	0.134489
gi|356551144	Glycine max	PREDICTED: alpha-1,4 glucan phosphorylase L isozyme, chloroplastic/amyloplastic-like [Glycine max]	AT3G29320	Arabidopsis thaliana	Glycosyl transferase, family 35	0.0
gi|51574149	Lupinus albus	phosphoenolpyruvate carboxylase 3 [Lupinus albus]	AT3G14940	Arabidopsis thaliana	phosphoenolpyruvate carboxylase 3	0.0
gi|15225428	Arabidopsis thaliana	NAD(P)H dehydrogenase B4 [Arabidopsis thaliana] AT2G20800	Arabidopsis thaliana	NAD(P)H dehydrogenase B4	0.0
gi|7672163	Nicotiana tabacum	chloroplast FtsZ-like protein [Nicotiana tabacum]	AT3G52750	Arabidopsis thaliana	Tubulin/FtsZ family protein	0.0
gi|222084186	Gnetum parvifolium	ATP synthase CF1 alpha chain [Gnetum parvifolium]	ATCG00120	Arabidopsis thaliana	ATP synthase subunit alpha	0.0
gi|297745231	Vitis vinifera	unnamed protein product [Vitis vinifera]	AT1G01790	Arabidopsis thaliana	K+ efflux antiporter 1	0.0
gi|225449432	Vitis vinifera	PREDICTED: ribulose bisphosphate carboxylase/oxygenase activase, chloroplastic [Vitis vinifera] AT2G39730	Arabidopsis thaliana	rubisco activase	0.0
gi|350535467	Solanum lycopersicum	FtsH-like protein precursor [Solanum lycopersicum]	AT5G42270	Arabidopsis thaliana	FtsH extracellular protease family	0.0
gi|2791317	Amphidasya ambigua	ribulose-1,5-bisphosphate carboxylase [Amphidasya ambigua]	ATCG00490	Arabidopsis thaliana	ribulose-bisphosphate carboxylases	0.0
gi|119656681	Archilejeunea fuscescens	photosystem II 32 kDa protein (chloroplast) [Archilejeunea fuscescens]	ATCG00020	Arabidopsis thaliana	photosystem II reaction center protein A	0.0
gi|327493277	Solanum nigrum	non-intrinsic ABC protein [Solanum nigrum]	AT4G25450	Arabidopsis thaliana	non-intrinsic ABC protein 8	3.38816e-90
gi|302757830	Selaginella moellendorffii	hypothetical protein SELMODRAFT_78497 [Selaginella moellendorffii]	AT2G29190	Arabidopsis thaliana	pumilio 2	3.08019e-169
gi|291278198	Nicotiana benthamiana	calcium ATPase [Nicotiana benthamiana]	AT3G57330	Arabidopsis thaliana	autoinhibited Ca2+-ATPase 11	0.0
gi|255550688	Ricinus communis	exocyst componenet sec8, putative [Ricinus communis]	AT3G10380	Arabidopsis thaliana	subunit of exocyst complex 8	0.0
gi|1483215	Arabidopsis thaliana	chloroplast FtsH protease [Arabidopsis thaliana]	AT1G50250	Arabidopsis thaliana	FTSH protease 1	0.0
gi|148906517	Picea sitchensis	unknown [Picea sitchensis]	AT5G08570	Arabidopsis thaliana	Pyruvate kinase family protein	0.0
gi|1906314	Agathisanthemum bojeri	ribulose-1,5-bisphosphate carboxylase/oxygenase large subunit [Agathisanthemum bojeri]	ATCG00490	Arabidopsis thaliana	ribulose-bisphosphate carboxylases	0.0
gi|126363765	Ipomoea batatas ADP-glucose pyrophosphorylase beta subunit IbAGPb3 [Ipomoea batatas]	AT5G19220	Arabidopsis thaliana	ADP glucose pyrophosphorylase large subunit 1	0.0
gi|225434692	Vitis vinifera	PREDICTED: alpha-glucan phosphorylase, H isozyme [Vitis vinifera]	AT3G46970	Arabidopsis thaliana	alpha-glucan phosphorylase 2	0.0
gi|357448685	Medicago truncatula	Heat shock protein [Medicago truncatula]	AT3G12580	Arabidopsis thaliana	heat shock protein 70	0.0
gi|7271947	Alonsoa meridionalis	chlorophyll a/b-binding protein type III [Alonsoa meridionalis] AT1G61520	Arabidopsis thaliana	photosystem I light harvesting complex gene 3	6.07194e-113
gi|116781270	Picea sitchensis	unknown [Picea sitchensis]	AT1G63000	Arabidopsis thaliana	nucleotide-rhamnose synthase/epimerase-reductase	0.0
gi|147802592	Vitis vinifera	hypothetical protein VITISV_009087 [Vitis vinifera]	AT4G28390	Arabidopsis thaliana	ADP/ATP carrier 3	0.0
gi|147839415	Vitis vinifera	hypothetical protein VITISV_026975 [Vitis vinifera]	AT3G52990	Arabidopsis thaliana	Pyruvate kinase family protein	0.0
gi|115458608	Oryza sativa Japonica Group	Os04g0445700 [Oryza sativa Japonica Group]	AT5G46290	Arabidopsis thaliana	3-ketoacyl-acyl carrier protein synthase I	0.0
gi|355147709	Fenerivia richardiana	ribulose-1,5-bisphosphate carboxylase/oxygenase large subunit [Fenerivia richardiana]	ATCG00490	Arabidopsis thaliana	ribulose-bisphosphate carboxylases	6.22895e-155
gi|568215122	Solanum tuberosum	pyrophosphate--fructose 6-phosphate 1-phosphotransferase subunit alpha [Solanum tuberosum]	AT1G76550	Arabidopsis thaliana	Phosphofructokinase family protein	0.0
gi|22331280	Arabidopsis thaliana	putative methyltransferase PMT1 [Arabidopsis thaliana]	AT3G23300	Arabidopsis thaliana	S-adenosyl-L-methionine-dependent methyltransferases superfamily protein	0.0
gi|338825716	Juncus effusus	ATP synthase CF1 alpha subunit [Juncus effusus] ATCG00120	Arabidopsis thaliana	ATP synthase subunit alpha	0.0
gi|24634990	Dorstenia mannii	ribulose-1,5-bisphosphate carboxylase/oxygenase large subunit [Dorstenia mannii]	ATCG00490	Arabidopsis thaliana	ribulose-bisphosphate carboxylases	0.0
gi|228017116	Pinus cembra	ATP synthase CF1 alpha subunit [Pinus cembra]	ATCG00120	Arabidopsis thaliana	ATP synthase subunit alpha	5.61839e-118
gi|356495574	Glycine max	PREDICTED: heat shock protein 90-1-like [Glycine max]	AT2G04030	Arabidopsis thaliana	Chaperone protein htpG family protein	0.0
gi|159475431	Chlamydomonas reinhardtii	hypothetical protein CHLREDRAFT_80366 [Chlamydomonas reinhardtii]	AT3G61860	Arabidopsis thaliana	RNA-binding (RRM/RBD/RNP motifs) family protein	3.57236e-39
gi|170784772	Trachelium caeruleum	photosystem I assembly protein ycf4 [Trachelium caeruleum]	ATCG00520	Arabidopsis thaliana	unfolded protein binding	1.04804e-97
gi|3023817	Nicotiana tabacum	RecName: Full=Glucose-6-phosphate 1-dehydrogenase, chloroplastic, Short=G6PD, Flags: Precursor	AT5G13110	Arabidopsis thaliana	glucose-6-phosphate dehydrogenase 2	0.0
gi|111162629	Nicotiana attenuata	ATP-synthase, partial [Nicotiana attenuata]	AT1G78900	Arabidopsis thaliana	vacuolar ATP synthase subunit A	1.66255e-102
gi|87330844	Chlorella sp. JP-2005	glyceraldehyde-3-phosphate dehydrogenase subunit A, partial [Chlorella sp. JP-2005]	AT1G42970	Arabidopsis thaliana	glyceraldehyde-3-phosphate dehydrogenase B subunit	1.42868e-142
gi|353732750	Crepidomanes minutum	ribulose-1,5-bisphosphate carboxylase/oxygenase large subunit, partial (chloroplast) [Crepidomanes minutum]	ATCG00490	Arabidopsis thaliana	ribulose-bisphosphate carboxylases	0.0
gi|20562907	Deschampsia antarctica	pyruvate kinase-like [Deschampsia antarctica]	AT3G52990	Arabidopsis thaliana	Pyruvate kinase family protein	0.0
gi|37544960	Trimenia moorei photosystem II CP43 protein [Trimenia moorei]	ATCG00280	Arabidopsis thaliana	photosystem II reaction center protein C	0.0
gi|657986320	Malus domestica PREDICTED: elongation factor 1-alpha-like [Malus domestica]	AT5G60390	Arabidopsis thaliana	GTP binding Elongation factor Tu family protein	0.0
gi|73811195	Capsicum annuum pyruvate kinase [Capsicum annuum]	AT5G63680	Arabidopsis thaliana	Pyruvate kinase family protein	0.0
gi|2499497	Nicotiana tabacum	RecName: Full=Phosphoglycerate kinase, chloroplastic, Flags: Precursor	AT1G56190	Arabidopsis thaliana	Phosphoglycerate kinase family protein	0.0
gi|2499498	Nicotiana tabacum	RecName: Full=Phosphoglycerate kinase, cytosolic	AT1G79550	Arabidopsis thaliana	phosphoglycerate kinase	0.0
gi|110377772	Nicotiana tabacum	chloroplast pigment-binding protein CP24 [Nicotiana tabacum]	AT1G15820	Arabidopsis thaliana	light harvesting complex photosystem II subunit 6	7.52709e-144
gi|356567412	Glycine max	PREDICTED: probable rhamnose biosynthetic enzyme 1-like isoform X1 [Glycine max]	AT1G78570	Arabidopsis thaliana	rhamnose biosynthesis 1	0.0
gi|356527573	Glycine max	PREDICTED: chaperone protein ClpC, chloroplastic-like [Glycine max]	AT5G50920	Arabidopsis thaliana	CLPC homologue 1	0.0
gi|170206	Nicotiana plumbaginifolia	H+-translocating ATPase [Nicotiana plumbaginifolia]	AT5G62670	Arabidopsis thaliana	H(+)-ATPase 11	0.0
gi|350537457	Solanum lycopersicum	DWARF1/DIMINUTO [Solanum lycopersicum]	AT3G19820	Arabidopsis thaliana	cell elongation protein / DWARF1 / DIMINUTO (DIM)	0.0
gi|356500972	Glycine max	PREDICTED: 2-hydroxyacyl-CoA lyase-like [Glycine max]	AT5G17380	Arabidopsis thaliana	Thiamine pyrophosphate dependent pyruvate decarboxylase family protein	0.0
gi|19033071	Chaetosphaeridium globosum	ATP synthase beta subunit, partial (chloroplast) [Chaetosphaeridium globosum]	ATCG00480	Arabidopsis thaliana	ATP synthase subunit beta	0.0
gi|1292970	Bowlesia incana ribulose-1,5-bisphosphate carboxylase/oxygenase large subunit, partial (chloroplast) [Bowlesia incana]	ATCG00490	Arabidopsis thaliana	ribulose-bisphosphate carboxylases	0.0
gi|297835484	Arabidopsis lyrata subsp. lyrata	hypothetical protein ARALYDRAFT_898985 [Arabidopsis lyrata subsp. lyrata]	AT3G23990	Arabidopsis thaliana	heat shock protein 60	0.0
gi|194396261	Nicotiana tabacum	plastid transketolase [Nicotiana tabacum]	AT2G45290	Arabidopsis thaliana	Transketolase	0.0
gi|357458583	Medicago truncatula	Photosystem I P700 chlorophyll a apoprotein [Medicago truncatula]	ATCG00340	Arabidopsis thaliana	Photosystem I, PsaA/PsaB protein	0.0
gi|255543813	Ricinus communis	coatomer alpha subunit, putative [Ricinus communis]	AT1G62020	Arabidopsis thaliana	Coatomer, alpha subunit	0.0
gi|32328283	Nicotiana tabacum	epi-arisotolchene synthase 110 [Nicotiana tabacum]	AT5G23960	Arabidopsis thaliana	terpene synthase 21	2.03573e-118
gi|20146602	Pelliciera rhizophorae	ATP synthase alpha subunit, partial (mitochondrion) [Pelliciera rhizophorae]	ATMG01190	Arabidopsis thaliana	ATP synthase subunit 1	2.13135e-153
gi|312282187	Eutrema halophilum	unnamed protein product [Thellungiella halophila]	AT2G45290	Arabidopsis thaliana	Transketolase	0.0
gi|350539589	Solanum lycopersicum	plastid-dividing ring protein [Solanum lycopersicum]	AT5G55280	Arabidopsis thaliana	homolog of bacterial cytokinesis Z-ring protein FTSZ 1-1	0.0
gi|238909249	Capsicum annuum F0-ATPase subunit 6 [Capsicum annuum]	ATMG00410	Arabidopsis thaliana	ATPase subunit 6-1	8.36972e-61
gi|262385741	Richea scoparia ribulose-1,5-biphosphate carboxylase/oxygenase large subunit [Richea scoparia]	ATCG00490	Arabidopsis thaliana	ribulose-bisphosphate carboxylases	0.0
gi|66279530	Capsicum annuum L-galactono-1,4-lactone dehydrogenase [Capsicum annuum] AT3G47930	Arabidopsis thaliana	L-galactono-1,4-lactone dehydrogenase	0.0
gi|241993442	Chaerophyllum temulum	ribulose-1,5-bisphosphate carboxylase/oxygenase large subunit [Chaerophyllum temulum]	ATCG00490	Arabidopsis thaliana	ribulose-bisphosphate carboxylases	7.53674e-39
gi|5902707	Nicotiana plumbaginifolia	RecName: Full=Zeaxanthin epoxidase, chloroplastic, Flags: Precursor	AT5G67030	Arabidopsis thaliana	zeaxanthin epoxidase (ZEP) (ABA1)	0.0
gi|4325041	Nicotiana tabacum	FtsH-like protein Pftf precursor [Nicotiana tabacum]	AT2G30950	Arabidopsis thaliana	FtsH extracellular protease family	0.0
gi|163914163	Vitis hybrid cultivar	putative chloroplast chlorophyll a/b binding protein [Vitis hybrid cultivar]	AT1G29930	Arabidopsis thaliana	chlorophyll A/B binding protein 1	9.7982e-138
gi|357000423	Pinus hartwegii photosystem II protein D2 (chloroplast) [Pinus hartwegii]	ATCG00270	Arabidopsis thaliana	photosystem II reaction center protein D	0.0
gi|9909955	Loeseneriella sp. Chase 2095	ribulose 1,5-bisphosphate carboxylase [Loeseneriella sp. Chase 2095]	ATCG00490	Arabidopsis thaliana	ribulose-bisphosphate carboxylases	0.0
gi|46367701	Nicotiana tabacum	nitrite reductase [Nicotiana tabacum]	AT2G15620	Arabidopsis thaliana	nitrite reductase 1	0.0
gi|1944575	Solanum lycopersicum	pectinesterase [Solanum lycopersicum]	AT1G76160	Arabidopsis thaliana	SKU5 similar 5	0.0
gi|525313956	Solanum lycopersicum	Hop-interacting protein THI006 [Solanum lycopersicum]	AT5G11490	Arabidopsis thaliana	adaptin family protein	0.0
gi|11466969	Epifagus virginiana	ribosomal protein S3 [Epifagus virginiana]	ATCG00800	Arabidopsis thaliana	structural constituent of ribosome	3.38786e-102
gi|17017257	Nicotiana tabacum	aquaporin [Nicotiana tabacum]	AT4G35100	Arabidopsis thaliana	plasma membrane intrinsic protein 3	2.75988e-170
gi|356542824	Glycine max	PREDICTED: aconitate hydratase 2, mitochondrial-like isoform X1 [Glycine max]	AT2G05710	Arabidopsis thaliana	aconitase 3	0.0
gi|115575	Mesembryanthemum crystallinum	RecName: Full=Phosphoenolpyruvate carboxylase 1, Short=PEPC 1, Short=PEPCase 1	AT1G53310	Arabidopsis thaliana	phosphoenolpyruvate carboxylase 1	0.0
gi|108773139	Solanum tuberosum	acetyl-CoA carboxylase carboxyltransferase beta subunit [Solanum tuberosum]	ATCG00500	Arabidopsis thaliana	acetyl-CoA carboxylase carboxyl transferase subunit beta	0.0
gi|431144	Lilium longiflorum	HSP70 [Lilium longiflorum]	AT5G02500	Arabidopsis thaliana	heat shock cognate protein 70-1	0.0
gi|399941	Cucurbita maxima	RecName: Full=Stromal 70 kDa heat shock-related protein, chloroplastic	AT4G24280	Arabidopsis thaliana	chloroplast heat shock protein 70-1	5.79707e-05
gi|290490184	Phoradendron serotinum	ATP synthase CF1 alpha subunit protein [Phoradendron serotinum] ATCG00120	Arabidopsis thaliana	ATP synthase subunit alpha	0.0
gi|416664	Nicotiana plumbaginifolia	RecName: Full=Plasma membrane ATPase 4, AltName: Full=Proton pump 4	AT4G30190	Arabidopsis thaliana	H(+)-ATPase 2	0.0
gi|255558824	Ricinus communis	glycogen phosphorylase, putative [Ricinus communis]	AT3G46970	Arabidopsis thaliana	alpha-glucan phosphorylase 2	0.0
gi|75331994	Nicotiana plumbaginifolia	RecName: Full=Pleiotropic drug resistance protein 1, AltName: Full=NpPDR1	AT1G15520	Arabidopsis thaliana	pleiotropic drug resistance 12	0.0
gi|225430870	Vitis vinifera	PREDICTED: lysM domain receptor-like kinase 4 [Vitis vinifera]	AT2G23770	Arabidopsis thaliana	protein kinase family protein / peptidoglycan-binding LysM domain-containing protein	9.80456e-156
gi|21535791	Nicotiana tabacum	putative carbamoyl phosphate synthase large subunit [Nicotiana tabacum] AT1G29900	Arabidopsis thaliana	carbamoyl phosphate synthetase B	0.0
gi|15215642	Arabidopsis thaliana	AT5g56010/MDA7_5 [Arabidopsis thaliana] AT5G56010	Arabidopsis thaliana	heat shock protein 81-3	0.0
gi|149930421	Ligaria cuneifolia	ribulose-1,5-bisphosphate carboxylase/oxygenase large subunit [Ligaria cuneifolia]	ATCG00490	Arabidopsis thaliana	ribulose-bisphosphate carboxylases	3.26794e-166
gi|356522025	Glycine max	PREDICTED: pyrophosphate--fructose 6-phosphate 1-phosphotransferase subunit beta-like [Glycine max]	AT1G12000	Arabidopsis thaliana	Phosphofructokinase family protein	0.0
gi|284177800	Nephroselmis olivacea	glyceraldehyde-3-phosphate dehydrogenase [Nephroselmis olivacea]	AT1G42970	Arabidopsis thaliana	glyceraldehyde-3-phosphate dehydrogenase B subunit	3.09035e-54
gi|84688908	Nicotiana benthamiana	AGO1-2, partial [Nicotiana benthamiana] AT1G48410	Arabidopsis thaliana	Stabilizer of iron transporter SufD / Polynucleotidyl transferase	0.0
gi|357438837	Medicago truncatula	hypothetical protein MTR_1g035210 [Medicago truncatula] AT3G60350	Arabidopsis thaliana	ARABIDILLO-2	398197
gi|313758003	Cestrum macrophyllum	ribulose-1,5-bisphosphate/carboxylase large subunit [Cestrum macrophyllum]	ATCG00490	Arabidopsis thaliana	ribulose-bisphosphate carboxylases	6.59273e-68
gi|224146039	Populus trichocarpa	hypothetical protein POPTR_0019s05430g [Populus trichocarpa]	AT5G17920	Arabidopsis thaliana	Cobalamin-independent synthase family protein	0.0
gi|568215586	Solanum tuberosum	alpha-1,4 glucan phosphorylase L-2 isozyme, chloroplastic/amyloplastic [Solanum tuberosum]	AT3G29320	Arabidopsis thaliana	Glycosyl transferase, family 35	0.0
gi|1143427	Cucumis sativus heat shock protein 70 [Cucumis sativus] AT4G24280	Arabidopsis thaliana	chloroplast heat shock protein 70-1	0.0
gi|218218537	Oncinotis tenuiloba	ribulose-1,5-bisphosphate carboxylase/oxygenase large subunit [Oncinotis tenuiloba]	ATCG00490	Arabidopsis thaliana	ribulose-bisphosphate carboxylases	0.0
gi|44662784	Capsicum annuum lipoamide dehydrogenase [Capsicum annuum]	AT1G48030	Arabidopsis thaliana	mitochondrial lipoamide dehydrogenase 1	0.0
gi|49355323	Calycanthus floridus	ribulose-1,5-bisphosphate carboxylase/oxygenase large subunit [Calycanthus floridus]	ATCG00490	Arabidopsis thaliana	ribulose-bisphosphate carboxylases	0.0
gi|297817394	Arabidopsis lyrata subsp. lyrata	hypothetical protein ARALYDRAFT_486548 [Arabidopsis lyrata subsp. lyrata]	AT3G60750	Arabidopsis thaliana	Transketolase	0.0
gi|359495798	Vitis vinifera	PREDICTED: serine hydroxymethyltransferase, mitochondrial [Vitis vinifera]	AT4G37930	Arabidopsis thaliana	serine transhydroxymethyltransferase 1	0.0
gi|115781	Nicotiana tabacum	RecName: Full=Chlorophyll a-b binding protein 16, chloroplastic, AltName: Full=LHCII type I CAB-16, Short=LHCP, Flags: Precursor	AT1G29930	Arabidopsis thaliana	chlorophyll A/B binding protein 1	1.37977e-167
gi|224054286	Populus trichocarpa	basic blue copper family protein [Populus trichocarpa]	AT2G02850	Arabidopsis thaliana	plantacyanin	6.82396e-42
gi|20455487	Spinacia oleracea	RecName: Full=Glyceraldehyde-3-phosphate dehydrogenase A, chloroplastic, AltName: Full=NADP-dependent glyceraldehydephosphate dehydrogenase subunit A, Flags: Precursor AT1G12900	Arabidopsis thaliana	glyceraldehyde 3-phosphate dehydrogenase A subunit 2	0.0
gi|168047133	Physcomitrella patens	predicted protein [Physcomitrella patens]	AT5G51820	Arabidopsis thaliana	phosphoglucomutase	0.0
gi|357132047	Brachypodium distachyon PREDICTED: dihydrolipoyl dehydrogenase 1, mitochondrial-like [Brachypodium distachyon]	AT1G48030	Arabidopsis thaliana	mitochondrial lipoamide dehydrogenase 1	0.0
gi|357445271	Medicago truncatula	Heat shock protein [Medicago truncatula]	AT5G49910	Arabidopsis thaliana	chloroplast heat shock protein 70-2	0.0
gi|361068559	Pinus radiata	hypothetical protein CL667Contig1_03 [Pinus radiata]	AT5G14040	Arabidopsis thaliana	phosphate transporter 3,1	1.26341e-17
gi|1255951	Nicotiana tabacum	PS60 [Nicotiana tabacum]	AT1G76160	Arabidopsis thaliana	SKU5 similar 5	0.0
gi|30013663	Nicotiana tabacum	putative ribulose bisphosphate carboxylase small subunit protein precursor [Nicotiana tabacum]	AT5G38410	Arabidopsis thaliana	Ribulose bisphosphate carboxylase (small chain) family protein	3.60616e-87
gi|224078850	Populus trichocarpa	NADH dehydrogenase-like family protein [Populus trichocarpa]	AT4G05020	Arabidopsis thaliana	NAD(P)H dehydrogenase B2	0.0
gi|108773720	Cartrema americana	ribulose-1,5-bisphosphate carboxylase/oxygenase large subunit [Cartrema americana]	ATCG00490	Arabidopsis thaliana	ribulose-bisphosphate carboxylases	0.0
gi|13016806	Vicia faba	P-type H+-ATPase [Vicia faba]	AT3G47950	Arabidopsis thaliana	H(+)-ATPase 4	0.0
gi|357140906	Brachypodium distachyon PREDICTED: 40S ribosomal protein S3a [Brachypodium distachyon]	AT4G34670	Arabidopsis thaliana	Ribosomal protein S3Ae	6.03108e-146
gi|57339044	Solanum tuberosum	catalase [Solanum tuberosum]	AT4G35090	Arabidopsis thaliana	catalase 2	0.0
gi|12597828	Arabidopsis thaliana	epsilon-adaptin, putative [Arabidopsis thaliana]	AT1G31730	Arabidopsis thaliana	Adaptin family protein	0.0
gi|568214481	Solanum tuberosum	glucose-6-phosphate isomerase [Solanum tuberosum]	AT5G42740	Arabidopsis thaliana	Sugar isomerase (SIS) family protein	0.0
gi|18073864	Kalanchoe pinnata	phosphoenolpyruvate carboxylase, isoform 1 [Kalanchoe pinnata]	AT3G14940	Arabidopsis thaliana	phosphoenolpyruvate carboxylase 3	0.0
gi|330857432	Solanum aculeastrum	3-methylcrotonyl-CoA carboxylase [Solanum aculeastrum]	AT4G34030	Arabidopsis thaliana	3-methylcrotonyl-CoA carboxylase	6.13421e-42
gi|309756515	Amaranthus retroflexus	pollen allergen MetE [Amaranthus retroflexus]	AT5G17920	Arabidopsis thaliana	Cobalamin-independent synthase family protein	0.0
gi|296087992	Vitis vinifera	unnamed protein product [Vitis vinifera]	AT1G34130	Arabidopsis thaliana	staurosporin and temperature sensitive 3-like b	3.60932e-162
gi|100380	Nicotiana tabacum	ribulose-bisphosphate carboxylase activase (EC 6.3.4.-)	(clone TA1.1) - common tobacco (fragment)	AT2G39730	Arabidopsis thaliana	rubisco activase	1.67668e-139
gi|363806798	Glycine max	uncharacterized protein LOC100807719 [Glycine max]	AT5G42740	Arabidopsis thaliana	Sugar isomerase (SIS) family protein	0.0
gi|224105405	Populus trichocarpa	hypothetical protein POPTR_0009s11800g [Populus trichocarpa]	AT4G34450	Arabidopsis thaliana	coatomer gamma-2 subunit, putative / gamma-2 coat protein, putative / gamma-2 COP, putative	0.0
gi|110816061	Oltmannsiellopsis viridis	ATP synthase F1 subunit alpha [Oltmannsiellopsis viridis]	ATMG01190	Arabidopsis thaliana	ATP synthase subunit 1	0.0
gi|1050734	Psychotria kirkii	ribulose-1,5-bisphosphate carboxylase [Psychotria kirkii]	ATCG00490	Arabidopsis thaliana	ribulose-bisphosphate carboxylases	0.0
gi|15222729	Arabidopsis thaliana	chaperonin 60 subunit beta 1 [Arabidopsis thaliana]	AT1G55490	Arabidopsis thaliana	chaperonin 60 beta	0.0
gi|255560497	Ricinus communis	ATP synthase subunit beta vacuolar, putative [Ricinus communis] AT4G38510	Arabidopsis thaliana	ATPase, V1 complex, subunit B protein	0.0
gi|339730744	Rhizophora stylosa	beta actin [Rhizophora stylosa] AT5G09810	Arabidopsis thaliana	actin 7	0.0
gi|357465783	Medicago truncatula	Puromycin-sensitive aminopeptidase [Medicago truncatula]	AT4G33090	Arabidopsis thaliana	aminopeptidase M1	0.0
gi|189345429	Asplenium viride	CP47 protein [Asplenium viride] ATCG00680	Arabidopsis thaliana	photosystem II reaction center protein B	0.0
gi|12006847	Nicotiana glauca	putative PIP [Nicotiana glauca] AT2G37170	Arabidopsis thaliana	plasma membrane intrinsic protein 2	3.60078e-93
gi|351722675	Glycine max	ferric leghemoglobin reductase-2 precursor [Glycine max]	AT3G17240	Arabidopsis thaliana	lipoamide dehydrogenase 2	0.0
gi|18920396	Nicotiana benthamiana	s/s2 [Nicotiana benthamiana]	AT1G67090	Arabidopsis thaliana	ribulose bisphosphate carboxylase small chain 1A	6.43936e-35
gi|15219272	Arabidopsis thaliana	phosphoenolpyruvate carboxylase 1 [Arabidopsis thaliana]	AT1G53310	Arabidopsis thaliana	phosphoenolpyruvate carboxylase 1	0.0
gi|324963097	Consolida divaricata	ribulose-1,5-bisphosphate carboxylase/oxygenase large subunit [Consolida divaricata]	ATCG00490	Arabidopsis thaliana	ribulose-bisphosphate carboxylases	0.0
gi|224082834	Populus trichocarpa	dehydration-responsive family protein [Populus trichocarpa]	AT1G04430	Arabidopsis thaliana	S-adenosyl-L-methionine-dependent methyltransferases superfamily protein	0.0
gi|147772895	Vitis vinifera	hypothetical protein VITISV_012143 [Vitis vinifera]	AT4G33090	Arabidopsis thaliana	aminopeptidase M1	0.0
gi|110377793	Nicotiana tabacum	chloroplast pigment-binding protein CP26 [Nicotiana tabacum]	AT4G10340	Arabidopsis thaliana	light harvesting complex of photosystem II 5	9.79039e-136
gi|255580407	Ricinus communis	ribulose-bisphosphate carboxylase, putative [Ricinus communis]	AT5G38410	Arabidopsis thaliana	Ribulose bisphosphate carboxylase (small chain) family protein	2.52541e-29

## Sheet: final gene list (p20 T318A)
PROTEIN	p20
V. ISOLATE	T318A
DESCRIPTION	Final output
#ATidentifiers
AT1G56070
AT1G48410
AT4G37640
AT5G42020
AT3G46970
AT5G08680
AT5G58430
ATCG00480
AT4G34450
AT3G57030
AT5G17380
AT1G78570
ATCG00150
AT3G61470
AT1G23190
AT3G04120
ATCG00490
AT1G74040
AT4G15530
ATCG00120
AT5G35790
AT1G74470
AT1G62750
AT5G62670
AT2G34660
AT4G14960
ATCG00270
AT3G54890
AT1G18270
AT5G51820
AT3G47470
AT5G46290
AT4G30190
AT4G13780
AT3G12110
AT1G13440
AT3G47930
AT5G02500
AT4G29040
AT5G09590
AT4G04910
ATCG00280
AT1G12900
AT5G35360
ATCG00020
AT3G20340
AT1G42970
AT5G64290
AT5G23960
AT1G50480
AT4G23460
AT5G23060
AT3G29320
AT2G39800
AT1G48030
AT2G21390
AT5G47010
AT1G27770
AT5G03650
AT1G15690
AT2G28000
AT1G14900
AT3G26650
AT1G65480
ATMG01190
AT5G56000
AT5G23860
AT4G04640
AT2G43750
AT3G14420
AT4G37930
AT4G16760
AT1G78900
AT1G31280
AT1G07670
AT4G35830
AT2G46690
AT2G20580
AT5G04140
AT4G29010
AT5G12470
AT5G42740
AT1G75780
AT3G13470
AT4G00430
AT2G39730
AT1G09340
AT5G14040
AT3G06650
AT5G60790
AT4G04770
AT2G45290
AT1G24510
AT3G19820
AT3G12915
AT2G42520
AT3G06860
AT1G17745
AT3G12580
AT1G74960
AT1G03090
AT5G12250
AT2G20990
AT5G49460
AT5G13490
AT5G28540
AT2G05710
AT4G39830
AT2G16850
AT3G52520
AT5G60600
AT1G30380
AT2G30490
AT1G76670
AT1G62020
AT4G31480
AT1G44575
AT1G06430
AT1G23170
AT2G30950
AT3G55440
AT4G12080
AT5G22060
AT4G35250
AT1G36160
AT1G15520
AT4G33010
AT5G50920
AT3G52990
AT3G02090
AT3G08940
AT1G53310
AT1G59610
AT5G03240
ATCG00350
AT4G34200
AT4G31180
AT2G13360
AT4G39460
AT3G53230
AT3G17240
AT5G42270
AT4G34030
AT2G27040
ATCG00680
AT5G03340
AT3G46740
AT5G17170
AT5G56350
AT5G38410
AT5G49910
AT4G20360
AT4G23850
AT1G67090
AT1G50250
AT1G14205
AT5G35530
AT2G34420
AT1G61520
AT3G14940
AT2G20800
AT3G52750
AT1G01790
AT4G25450
AT2G29190
AT3G57330
AT3G10380
AT5G08570
AT5G19220
AT1G63000
AT4G28390
AT1G76550
AT3G23300
AT2G04030
AT3G61860
ATCG00520
AT5G13110
AT5G60390
AT5G63680
AT1G56190
AT1G79550
AT1G15820
AT3G23990
ATCG00340
AT5G55280
ATMG00410
AT5G67030
AT1G29930
AT2G15620
AT1G76160
AT5G11490
ATCG00800
AT4G35100
ATCG00500
AT4G24280
AT2G23770
AT1G29900
AT5G56010
AT1G12000
AT5G17920
AT3G60750
AT2G02850
AT4G05020
AT3G47950
AT4G34670
AT4G35090
AT1G31730
AT1G34130
AT1G55490
AT4G38510
AT5G09810
AT4G33090
AT2G37170
AT1G04430
AT4G10340

## Sheet: p25 T318A
PROTEIN	p25
V. ISOLATE	T318A
DESCRIPTION	Initial list
Database	NCBInr 140702
Timestamp	13 Dec 2014 at 11:37:57 GMT
Type of sear	MS/MS Ion Search
Enzyme	Trypsin
Fixed modifi	Carbamidomethyl (C)
Variable mo	Deamidated (NQ),Oxidation (M)
Mass values	Monoisotopic
Protein mass	Unrestricted
Peptide mas	100 ppm
Fragment m	0.6 Da	C10
Max missed	2
Instrument t	ESI-QUAD-TOF
Number of q	21.239
Significance	0.05
Max. numbe	AUTO
Ions score or	0
Preferred ta	All entries
Family	Member	Database	Accession	Score	Mass	Num. of mat	Num. of sign	Num. of seq	Num. of sign	emPAI	Description
1	1	NCBInr	gi|37531477	3318	66197	291	165	53	42	36.91	keratin 1 [Homo sapiens]
1	2	NCBInr	gi|63506549	2265	67565	238	133	42	33	13.95	PREDICTED: keratin, type II cytoskeletal 1 [Chlorocebus sabaeus]
1	3	NCBInr	gi|47132620	2158	65678	197	93	54	35	8.91	keratin, type II cytoskeletal 2 epidermal [Homo sapiens]
1	4	NCBInr	gi|39574434	2148	52849	187	98	39	29	16.16	PREDICTED: LOW QUALITY PROTEIN: keratin, type II cytoskeletal 1 [Pongo abelii]
1	5	NCBInr	gi|11961703	587	60159	96	28	32	13	1.22	keratin 6B, isoform CRA_a [Homo sapiens]
1	6	NCBInr	gi|39752204	433	83063	110	32	43	17	1.09	PREDICTED: keratin, type II cytoskeletal 5 [Pan paniscus]
1	7	NCBInr	gi|50768472	394	56640	68	28	16	8	0.76	PREDICTED: keratin, type II cytoskeletal 1 [Echinops telfairi]
1	8	NCBInr	gi|53202104	317	60188	69	16	20	7	0.45	PREDICTED: keratin, type II cytoskeletal 6A-like [Microtus ochrogaster]
1	9	NCBInr	gi|11939575	308	62568	93	26	36	14	1.15	keratin, type II cytoskeletal 5 [Homo sapiens]
1	10	NCBInr	gi|42637268	270	117957	59	19	21	11	0.35	PREDICTED: uncharacterized protein LOC101138769 [Gorilla gorilla gorilla]
1	11	NCBInr	gi|31074631	252	62049	39	17	8	5	0.36	keratin 1b [Homo sapiens]
1	12	NCBInr	gi|47239707	236	62182	84	19	27	10	0.76	PREDICTED: keratin, type II cytoskeletal 6B-like [Odobenus rosmarus divergens]
1	13	NCBInr	gi|58565217	235	55506	15	13	3	3	0.26	PREDICTED: LOW QUALITY PROTEIN: keratin, type II cytoskeletal 6A-like [Elephantulus edwardii]
1	14	NCBInr	gi|55816060	230	38230	10	10	1	1	0.18	PREDICTED: keratin, type II cytoskeletal 8-like [Pelodiscus sinensis]
1	15	NCBInr	gi|32726443	120	60931	51	10	13	4	0.23	PREDICTED: keratin, type II cytoskeletal 6A [Anolis carolinensis]
1	16	NCBInr	gi|29138918	77	55448	8	4	5	3	0.19	PREDICTED: keratin, type II microfibrillar, component 7C-like [Oryctolagus cuniculus]
1	17	NCBInr	gi|14318422	52	55120	5	2	5	2	0.12	keratin, type II cuticular Hb6 [Homo sapiens]
2	1	NCBInr	gi|21961605	3070	59020	230	137	44	31	20.98	Keratin 10 [Homo sapiens]
2	2	NCBInr	gi|55956899	3033	62255	185	108	39	27	8.62	keratin, type I cytoskeletal 9 [Homo sapiens]
2	3	NCBInr	gi|12803709	761	51905	89	42	25	15	2.03	Keratin 14 [Homo sapiens]
2	4	NCBInr	gi|43189065	636	144310	88	41	19	11	0.5	Keratin, type I cytoskeletal 27 [Pteropus alecto]
2	5	NCBInr	gi|1195531	589	51548	72	38	21	15	1.87	type I keratin 16 [Homo sapiens]
2	6	NCBInr	gi|11883546	355	49898	48	16	21	11	1.3	Keratin 13 [Homo sapiens]
2	7	NCBInr	gi|65587119	234	50038	73	22	17	7	0.78	PREDICTED: keratin, type I cytoskeletal 15 [Oryctolagus cuniculus]
2	8	NCBInr	gi|52497518	211	49618	66	20	15	7	0.78	PREDICTED: keratin, type I cytoskeletal 15 isoform X1 [Mesocricetus auratus]
2	9	NCBInr	gi|48856395	209	52498	34	10	13	7	0.53	PREDICTED: keratin, type I cytoskeletal 14 isoform 1 [Dasypus novemcinctus]
2	10	NCBInr	gi|50754293	168	49446	49	10	16	7	0.57	PREDICTED: keratin, type I cytoskeletal 15 isoform X1 [Jaculus jaculus]
2	11	NCBInr	gi|39553255	161	109000	52	11	12	5	0.16	PREDICTED: uncharacterized protein LOC100921792 [Sarcophilus harrisii]
2	12	NCBInr	gi|55673895	95	51276	9	3	4	2	0.13	PREDICTED: LOW QUALITY PROTEIN: keratin, type I cytoskeletal 16 [Pantholops hodgsonii]
2	13	NCBInr	gi|58996070	79	44354	27	5	8	3	0.33	PREDICTED: keratin, type I cytoskeletal 19 [Peromyscus maniculatus bairdii]
2	14	NCBInr	gi|10965816	65	82540	7	3	5	3	0.12	Junction plakoglobin [Bos taurus]
3	1	NCBInr	gi|19040111	1149	25157	105	54	19	10	8.4	coat protein [Citrus tristeza virus]
3	2	NCBInr	gi|31718376	1104	24988	87	57	19	12	11.32	coat protein [Citrus tristeza virus]
3	3	NCBInr	gi|19040124	990	25101	87	46	17	11	6.39	coat protein [Citrus tristeza virus]
3	4	NCBInr	gi|19040121	915	25102	73	37	17	10	4.76	coat protein [Citrus tristeza virus]
3	5	NCBInr	gi|20454255	847	25043	75	38	17	10	4.76	coat protein [Citrus tristeza virus]
3	6	NCBInr	gi|31718379	823	24934	70	35	14	10	4.8	coat protein [Citrus tristeza virus]
3	7	NCBInr	gi|459351	816	25144	69	35	14	10	4.71	coat protein [citrus tristeza closterovirus CTV, B7 South African isolate, Peptide, 223 aa]
3	8	NCBInr	gi|22398746	802	25022	64	33	13	8	3.51	coat protein [Citrus tristeza virus]
3	9	NCBInr	gi|40513212	789	25160	72	35	13	8	4.71	p25 [Citrus tristeza virus]
3	10	NCBInr	gi|25912389	752	25054	77	30	13	8	3.48	P25 [Citrus tristeza virus]
3	11	NCBInr	gi|89277285	515	25072	77	33	16	13	11.19	coat protein [Citrus tristeza virus]
3	12	NCBInr	gi|19732179	398	25074	61	21	18	10	2.96	p25 [Citrus tristeza virus]
3	13	NCBInr	gi|25912389	381	24995	75	27	15	9	4.12	P25 [Citrus tristeza virus]
3	14	NCBInr	gi|58760763	366	25155	62	23	17	10	3.45	coat protein [Citrus tristeza virus]
3	15	NCBInr	gi|25636804	318	25058	64	24	13	7	2.49	coat protein [Citrus tristeza virus]
3	16	NCBInr	gi|57043826	311	25001	41	17	12	6	1.73	coat protein [Citrus tristeza virus]
3	17	NCBInr	gi|51517089	301	24203	40	17	9	8	2.21	coat protein, partial [Citrus tristeza virus]
4	1	NCBInr	gi|39246516	783	71459	88	38	40	23	2.85	Heat shock protein 70 [Nicotiana tabacum]
4	2	NCBInr	gi|46040828	621	71134	79	38	36	22	2.7	PREDICTED: heat shock cognate 70 kDa protein 2-like [Solanum lycopersicum]
4	3	NCBInr	gi|56536457	603	71554	70	36	33	22	2.36	PREDICTED: heat shock cognate 70 kDa protein 2-like [Solanum tuberosum]
4	4	NCBInr	gi|64373917	525	71448	63	29	30	17	1.69	hypothetical protein JCGZ_01487 [Jatropha curcas]
4	5	NCBInr	gi|24204140	503	71474	66	28	29	15	1.45	hypothetical protein SORBIDRAFT_01g039530 [Sorghum bicolor]
4	6	NCBInr	gi|56547906	335	71578	66	21	30	15	1.14	hypothetical protein CARUB_v10013177mg [Capsella rubella]
4	7	NCBInr	gi|46036918	215	74965	23	10	20	9	0.47	PREDICTED: stromal 70 kDa heat shock-related protein, chloroplastic-like [Solanum lycopersicum]
4	8	NCBInr	gi|54535762	204	72283	25	10	13	7	0.43	heat shock protein 70 [Coccomyxa subellipsoidea C-169]
4	9	NCBInr	gi|46037845	197	73615	18	8	11	6	0.3	PREDICTED: luminal-binding protein 5-like [Solanum lycopersicum]
4	10	NCBInr	gi|44945222	185	73555	17	7	10	5	0.24	PREDICTED: luminal-binding protein 5-like [Cucumis sativus]
4	11	NCBInr	gi|13407657	180	69697	17	7	8	5	0.26	unnamed protein product [Aspergillus niger]
4	12	NCBInr	gi|3169835	177	23706	15	6	6	4	0.69	heat shock protein 70 [Euplotes aediculatus]
4	13	NCBInr	gi|1842232	164	70972	9	5	3	3	0.15	heat shock protein 70 [Babesia microti]
4	14	NCBInr	gi|35744964	127	69216	12	4	3	3	0.2	Heat shock cognate 70 kDa protein [Medicago truncatula]
4	15	NCBInr	gi|35652478	122	72681	8	5	8	5	0.25	PREDICTED: heat shock 70 kDa protein, mitochondrial-like [Glycine max]
4	16	NCBInr	gi|52196226	113	70368	3	3	3	3	0.15	hypothetical protein [Zavarzinella formosa]
4	17	NCBInr	gi|64372756	113	73358	8	4	8	4	0.19	hypothetical protein JCGZ_09922 [Jatropha curcas]
4	18	NCBInr	gi|59333159	110	69407	10	3	4	3	0.15	hypothetical protein PHAVU_008G011900g [Phaseolus vulgaris]
4	19	NCBInr	gi|54567159	106	68909	4	2	4	2	0.1	lipopolysaccharide export system ATP-binding protein [alpha proteobacterium RS24]
4	20	NCBInr	gi|42329316	106	70343	7	3	5	3	0.15	heat shock protein 70 [Frankliniella occidentalis]
4	21	NCBInr	gi|30691626	100	73315	9	4	9	4	0.19	heat shock protein 70-1 [Arabidopsis thaliana]
4	22	NCBInr	gi|49826772	75	68292	2	2	2	2	0.1	molecular chaperone DnaK [Schlesneria paludicola]
5	1	NCBInr	gi|3318722	757	24142	96	43	10	5	4.42	Chain E, Leech-Derived Tryptase InhibitorTRYPSIN COMPLEX
5	2	NCBInr	gi|16716569	186	26802	12	8	1	1	0.26	protease, serine, 1 precursor [Mus musculus]
5	3	NCBInr	gi|6981420	115	26627	18	6	1	1	0.27	anionic trypsin-1 precursor [Rattus norvegicus]
6	1	NCBInr	gi|57880092	561	214015	12	10	5	5	0.09	PREDICTED: hornerin isoform X1 [Homo sapiens]
7	1	NCBInr	gi|120661	560	42122	58	31	18	12	2.62	RecName: Full=Glyceraldehyde-3-phosphate dehydrogenase A, chloroplastic; AltName: Full=NADP-dependent glyceraldehydephosphate dehydrogenase subunit A; Flags: Precursor
7	2	NCBInr	gi|58676707	236	44268	30	14	13	7	0.78	hypothetical protein AMTR_s00044p00131190 [Amborella trichopoda]
7	3	NCBInr	gi|120665	224	47954	27	13	13	6	0.59	RecName: Full=Glyceraldehyde-3-phosphate dehydrogenase B, chloroplastic; AltName: Full=NADP-dependent glyceraldehydephosphate dehydrogenase subunit B; Flags: Precursor
7	4	NCBInr	gi|28417780	197	18682	15	10	5	4	1.3	glyceraldehyde-3-phosphate dehydrogenase [Nephroselmis olivacea]
7	5	NCBInr	gi|56788569	192	48393	23	11	11	6	0.49	hypothetical protein CICLE_v10001114mg [Citrus clementina]
7	6	NCBInr	gi|10880262	164	39054	15	7	7	5	0.5	photosystem II protein D1 (chloroplast) [Eucalyptus globulus subsp. globulus]
7	7	NCBInr	gi|16988445	147	38670	12	6	4	4	0.39	photosystem II D1 subunit PsbA-II (Qb protein) [Synechococcus sp. PCC 7002]
7	8	NCBInr	gi|18322927	145	33951	9	5	4	4	0.45	photosystem II reaction center protein D1 [Dictyota coriacea]
7	9	NCBInr	gi|10989286	98	13644	6	4	2	2	0.56	RecName: Full=Putative oxygen-evolving enhancer protein 1; Short=OEE1; AltName: Full=33 kDa subunit of oxygen evolving system of photosystem II; AltName: Full=33 kDa thylakoid membrane protein; AltName: Full=OEC 33 kDa subunit; AltName: Full=PS2
8	1	NCBInr	gi|1352794	459	53316	96	28	31	17	2.52	RecName: Full=Ribulose bisphosphate carboxylase large chain; Short=RuBisCO large subunit; Flags: Precursor
8	2	NCBInr	gi|1220385	265	51947	54	16	18	11	1.22	ribulose 1,5-bisphosphate carboxylase, partial (chloroplast) [Litsea japonica]
8	3	NCBInr	gi|9963994	249	32358	64	16	20	11	2.55	ribulose-1,5-bisphosphate carboxylase/oxygenase large subunit [Tetrachondra patagonica]
8	4	NCBInr	gi|19440066	242	50675	61	17	19	10	1.27	ribulose-1,5-bisphosphate carboxylase/oxygenase large subunit, partial (chloroplast) [Microcodon glomeratus]
8	5	NCBInr	gi|1870022	215	52279	47	13	15	8	0.84	ribulose-1,5-bisphosphate carboxylase/oxygenase large subunit [Nivenia corymbosa]
8	6	NCBInr	gi|46326322	211	43767	62	16	19	11	1.4	ribulose-1,5-bisphosphate carboxylase/oxygenase large subunit, partial (chloroplast) [Salvia divinorum]
8	7	NCBInr	gi|7259805	202	52695	59	15	21	11	1.07	ribulose 1,5-bisphosphate carboxylase [Canarium ovatum]
8	8	NCBInr	gi|912502	197	52222	47	14	16	10	0.96	ribulose-1,5-bisphosphate carboxylase/oxygenase large subunit [Cyclocheilon somaliense]
8	9	NCBInr	gi|1050734	195	52356	59	16	18	11	1.08	ribulose-1,5-bisphosphate carboxylase [Psychotria kirkii]
8	10	NCBInr	gi|21821853	195	47981	54	14	17	10	1.08	ribulose-1,5-bisphosphate carboxylase/oxygenase large subunit, partial [Oncinotis tenuiloba]
8	11	NCBInr	gi|5725121	184	52499	50	14	15	9	0.84	ribulose-1,5-bisphosphate carboxylase large subunit [Tupistra grandis]
[truncated: 243 more rows]

[truncated: 4 more sheets: protein2gene (p25 T318A), final gene list (p25 T318A), Control p20, Control p25]
