# Supplementary material for: Molecular signatures of silencing suppression degeneracy from a complex RNA virus
Source: PLoS Comput Biol. 2021 Jun 28;17(6):e1009166. doi: 10.1371/journal.pcbi.1009166 (PMC8270454; doi:10.1371/journal.pcbi.1009166)
Supplement: S2 Data — The emPAI values are presented. In addition, classified lists of targeted proteins by specific or common interactors of p20 and p25, also indicating the isolate from which they were identified. In the case of common interactors, both isolates are indicated if at least they are associated with one contact. (XLSX) [file pcbi.1009166.s009.xlsx]

## Sheet: p20 T36
#gene id	log10 emPAI
AT1G56070	-0.337242
AT1G74470	-0.69897
ATCG00350	-0.920819
AT3G46970	-0.568636
AT2G32080	-0.958607
AT4G31180	-0.769551
AT5G17330	-0.920819
AT5G14040	-0.229148
AT1G23190	-0.657577
AT5G46800	-0.638272
AT5G23710	-0.886057
AT2G39730	0.0791812
ATCG00490	0.644439
AT3G04120	-0.0809219
AT1G31280	0.1959
AT3G47340	-0.69897
AT4G00430	-0.30103
AT1G36160	-0.173925
AT5G09810	0.278754
ATCG00480	0.850646
AT5G13520	-0.69897
AT3G52580	-0.49485
AT5G50920	-0.124939
AT4G00630	-0.958607
AT5G12250	0
AT2G45290	0.0863598
AT2G34660	-0.886057
AT4G14960	-0.113509
AT1G55150	-0.677781
AT1G18270	-1
AT5G51820	0.127105
AT3G14470	-0.920819
AT4G00660	-0.920819
AT3G21175	-0.744727
AT5G02500	0.227887
AT4G04910	-0.769551
ATCG00280	-0.0555173
ATCG00340	-0.920819
AT5G42270	-0.0177288
AT5G62670	-0.167491
AT3G20340	-0.60206
AT5G64290	-0.769551
AT5G23960	-0.09691
AT3G19820	-1
AT4G23460	-0.677781
ATCG00470	-0.638272
AT5G23540	-1
AT2G39800	-0.619789
AT2G27140	-0.886057
AT5G52640	-0.568636
AT1G29930	-0.130768
AT5G09590	-0.721246
AT3G08580	-0.154902
AT3G26650	0.506505
AT1G42970	0.539076
AT3G44890	-0.853872
AT2G28000	-0.229148
AT5G42740	0.0681859
AT5G47010	-0.283997
AT1G59610	-0.853872
AT5G58430	-0.431798
ATMG01190	0.136721
AT5G49460	-0.102373
AT5G23860	-0.0555173
AT3G14420	-0.585027
ATCG00680	-0.481486
AT4G37930	-0.49485
AT1G12360	-0.920819
AT1G15820	-0.886057
AT1G78900	0.429752
AT5G43940	-0.69897
AT5G08680	-0.508638
AT1G11860	-0.823909
AT2G33800	-1
AT5G67500	-0.958607
AT5G19220	-1
AT3G16240	-0.886057
AT3G48340	-0.79588
ATCG00120	1.03822
AT4G29010	-0.309804
AT3G50820	-0.251812
AT5G19760	-1
AT4G20360	-0.29243
AT1G09340	-0.79588
AT3G15730	-0.638272
AT2G43230	-0.853872
AT5G38430	-0.443697
AT1G53310	-0.920819
AT5G37770	0
AT5G42020	0.143015
AT3G06860	-0.886057
AT3G12580	0.428135
AT2G33220	-0.677781
AT3G47470	-0.49485
AT4G35090	-0.39794
ATCG00130	-0.79588
AT5G05000	-0.886057
AT1G03090	-0.522879
AT3G08940	-0.30103
AT3G28580	-0.958607
AT4G28510	-1
AT4G37640	-0.744727
AT1G75690	-0.721246
AT1G30380	-0.244125
AT1G78570	-0.744727
AT1G62020	-0.744727
AT1G06920	-0.853872
AT3G44110	-0.853872
AT1G48030	-0.366532
AT5G46110	-0.79588
AT5G61210	-1
AT1G23710	-0.853872
AT2G30950	-0.00436481
AT5G52450	-0.481486
AT3G12110	0.372912
AT1G15690	-0.886057
AT4G03280	-0.853872
AT1G15520	-0.337242
AT1G50480	-0.481486
AT4G34110	-0.30103
AT3G02090	-0.619789
AT5G56000	-0.366532
AT1G79550	-0.337242
AT2G18450	-0.823909
AT4G39460	-1
ATCG00020	-0.420216
AT5G35695	-0.920819
AT3G53230	-0.275724
AT2G20580	-1
AT1G17370	-0.823909
AT3G13470	-0.455932
AT3G17240	-0.207608
AT2G27040	-0.221849
AT4G24280	0.537819
AT4G24570	-1
AT5G40010	-0.958607
AT5G38410	-0.455932
AT4G23850	-0.619789
AT5G28540	0.00432137
AT2G37170	-0.130768
AT1G61520	-0.958607
AT4G15093	-0.823909
AT1G17180	-0.886057
AT5G56500	-0.387216
AT4G25450	-0.823909
AT3G57330	-0.920819
AT1G50250	-0.180456
AT5G08570	-0.585027
AT1G08490	-1
AT1G59900	-0.468521
AT2G21660	-0.337242
AT5G60600	-1
AT3G47930	-1
AT1G28370	-0.920819
AT4G11650	-0.721246
AT3G55610	-0.744727
AT5G13110	-1
AT3G52990	-0.455932
AT1G56190	0.10721
AT4G33010	-0.744727
AT2G20260	-0.657577
AT3G54890	-0.886057
AT3G52750	-0.537602
AT1G73110	-0.886057
ATMG00640	-0.508638
AT3G21630	-1
AT4G35100	-0.638272
AT2G42010	-0.568636
AT4G30190	-0.136677
AT3G23990	-0.958607
AT5G55280	-0.79588
AT1G48410	-0.337242
AT4G05050	0.480007
AT1G78300	-0.958607
AT1G29880	-0.920819
AT1G65930	-0.823909
AT2G43640	-0.638272
AT1G75780	0.049218
AT2G42520	-0.136677
AT3G12780	-0.376751
AT1G13440	-0.267606
AT4G28390	-0.142668
AT4G38510	-0.49485
AT3G01540	-0.638272
AT5G17920	-0.79588
AT5G37478	-0.79588
AT5G19400	-0.958607
AT1G67090	-0.251812

## Sheet: p20 T318A
#id	log10 emPAI
AT1G56070	0.0530784
AT1G48410	-0.638272
AT4G37640	-0.744727
AT5G42020	0.0374265
AT3G46970	-0.39794
AT5G08680	-0.207608
AT5G58430	-0.431798
ATCG00480	0.929419
AT4G34450	-0.60206
AT3G57030	-0.886057
AT5G17380	-0.769551
AT1G78570	-0.638272
ATCG00150	-0.585027
AT3G61470	-0.958607
AT1G23190	-0.236572
AT3G04120	0.307496
ATCG00490	0.764923
AT1G74040	-0.431798
AT4G15530	-0.769551
ATCG00120	0.842609
AT5G35790	-0.886057
AT1G74470	-0.69897
AT1G62750	-0.346787
AT5G62670	0.10721
AT2G34660	-0.823909
AT4G14960	-0.0555173
ATCG00270	0.149219
AT3G54890	-0.376751
AT1G18270	-1
AT5G51820	0.247973
AT3G47470	-0.0809219
AT5G46290	-0.657577
AT4G30190	0.1959
AT4G13780	-0.886057
AT3G12110	0.0530784
AT1G13440	-0.167491
AT3G47930	-0.39794
AT5G02500	0.346353
AT4G29040	-0.853872
AT5G09590	-0.431798
AT4G04910	-0.49485
ATCG00280	0.44248
AT1G12900	0.571709
AT5G35360	-0.744727
ATCG00020	-0.0362122
AT3G20340	-0.60206
AT1G42970	0.136721
AT5G64290	-0.638272
AT5G23960	0.152288
AT1G50480	-0.346787
AT4G23460	-0.420216
AT5G23060	-0.79588
AT3G29320	-0.376751
AT2G39800	-0.275724
AT1G48030	-0.21467
AT2G21390	-0.744727
AT5G47010	-1
AT1G27770	-0.920819
AT5G03650	-1
AT1G15690	-0.420216
AT2G28000	0
AT1G14900	-0.769551
AT3G26650	0.631444
AT1G65480	-0.769551
ATMG01190	0.474216
AT5G56000	-0.309804
AT5G23860	0
AT4G04640	-0.236572
AT2G43750	-0.769551
AT3G14420	-0.769551
AT4G37930	-0.187087
AT4G16760	-0.853872
AT1G78900	0.563481
AT1G31280	-0.508638
AT1G07670	-0.920819
AT4G35830	-0.744727
AT2G46690	-0.552842
AT2G20580	-1
AT5G04140	-0.958607
AT4G29010	-0.0315171
AT5G12470	-0.769551
AT5G42740	-0.30103
AT1G75780	0.235528
AT3G13470	-0.366532
AT4G00430	-0.443697
AT2G39730	0.209515
AT1G09340	-0.60206
AT5G14040	-0.229148
AT3G06650	-0.39794
AT5G60790	-1
AT4G04770	-0.958607
AT2G45290	0.460898
AT1G24510	-0.958607
AT3G19820	-0.39794
AT3G12915	-0.823909
AT2G42520	-0.356547
AT3G06860	-0.481486
AT1G17745	-1
AT3G12580	0.480007
AT1G74960	-0.823909
AT1G03090	-0.522879
AT5G12250	0.146128
AT2G20990	-0.886057
AT5G49460	0.143015
AT5G13490	-0.0809219
AT5G28540	-0.267606
AT2G05710	-0.408935
AT4G39830	-0.638272
AT2G16850	-0.638272
AT3G52520	-0.769551
AT5G60600	-0.677781
AT1G30380	-0.60206
AT2G30490	-0.920819
AT1G76670	-0.853872
AT1G62020	-0.823909
AT4G31480	-0.958607
AT1G44575	-0.619789
AT1G06430	-0.251812
AT1G23170	-1
AT2G30950	0.369216
AT3G55440	-0.920819
AT4G12080	-0.920819
AT5G22060	-0.823909
AT4G35250	-0.823909
AT1G36160	-0.387216
AT1G15520	-0.420216
AT4G33010	-0.920819
AT5G50920	0.0530784
AT3G52990	-0.431798
AT3G02090	-0.744727
AT3G08940	0.0128372
AT1G53310	-0.585027
AT1G59610	-1
AT5G03240	0.238046
ATCG00350	-0.920819
AT4G34200	-1
AT4G31180	-0.522879
AT2G13360	-0.823909
AT4G39460	-0.69897
AT3G53230	0.184691
AT3G17240	-0.283997
AT5G42270	0.326336
AT4G34030	0.049218
AT2G27040	-0.29243
ATCG00680	-0.0604807
AT5G03340	0.075547
AT3G46740	-0.958607
AT5G17170	-0.920819
AT5G56350	-0.920819
AT5G38410	0.0530784
AT5G49910	-0.21467
AT4G20360	-0.387216
AT4G23850	-0.387216
AT1G67090	-0.0655015
AT1G50250	0.214844
AT1G14205	-0.769551
AT5G35530	-0.886057
AT2G34420	-0.920819
AT1G61520	-0.420216
AT3G14940	-0.60206
AT2G20800	-1
AT3G52750	-0.853872
AT1G01790	-0.79588
AT4G25450	-0.49485
AT2G29190	-0.769551
AT3G57330	-0.60206
AT3G10380	-0.823909
AT5G08570	-0.481486
AT5G19220	-0.920819
AT1G63000	-0.69897
AT4G28390	-0.142668
AT1G76550	-0.823909
AT3G23300	-0.69897
AT2G04030	-0.823909
AT3G61860	-0.79588
ATCG00520	-0.79588
AT5G13110	-0.677781
AT5G60390	-0.853872
AT5G63680	-0.585027
AT1G56190	0.155336
AT1G79550	-0.244125
AT1G15820	-0.585027
AT3G23990	-0.769551
ATCG00340	-0.920819
AT5G55280	-0.79588
ATMG00410	-0.677781
AT5G67030	-0.721246
AT1G29930	0.071882
AT2G15620	-0.79588
AT1G76160	-0.920819
AT5G11490	-0.958607
ATCG00800	-0.537602
AT4G35100	-0.638272
ATCG00500	-0.920819
AT4G24280	0.045323
AT2G23770	-1
AT1G29900	-0.677781
AT5G56010	-0.431798
AT1G12000	-0.958607
AT5G17920	-0.39794
AT3G60750	-0.207608
AT2G02850	-0.585027
AT4G05020	-1
AT3G47950	-0.39794
AT4G34670	-0.958607
AT4G35090	-0.920819
AT1G31730	-1
AT1G34130	-0.958607
AT1G55490	-0.455932
AT4G38510	-0.376751
AT5G09810	0.130334
AT4G33090	-0.853872
AT2G37170	-0.346787
AT1G04430	-0.823909
AT4G10340	0.11059

## Sheet: p25 T36
#id	log10 emPAI
AT5G09810	-0.0177288
AT3G48730	-0.853872
AT1G11860	-0.29243
AT5G23120	-0.619789
AT1G48030	-0.886057
ATCG00150	-0.920819
AT5G42960	-0.853872
AT3G47470	0.123852
AT3G04120	0.654177
AT4G00430	-0.30103
AT5G60390	-0.677781
AT5G35360	-0.585027
AT3G52580	-0.49485
AT3G51680	-0.29243
AT1G74470	-0.346787
ATCG00120	0.136721
AT1G33140	-0.119186
AT1G56450	-0.638272
AT3G26340	-0.744727
AT1G79530	-1
ATCG00020	-0.552842
AT4G14960	0.049218
AT3G24590	-1
AT4G10450	0.0128372
AT1G42970	0.539076
AT5G17170	-0.148742
AT4G37910	-0.619789
AT5G45390	-1
AT1G72610	-0.107905
AT1G13440	0.374748
AT3G60750	-0.102373
AT5G54160	-0.568636
AT1G79050	-0.79588
AT1G61520	-0.267606
AT1G29930	0.305351
AT3G09270	-0.886057
AT1G54780	-0.657577
AT5G62670	-0.886057
AT4G38970	-0.79588
AT2G31200	-0.677781
AT1G32220	-1
AT2G39730	0.428135
AT3G15690	-0.267606
AT2G34430	-0.387216
ATCG00490	-0.119186
AT3G61440	-0.585027
ATCG00470	0.519828
AT3G11780	-0.455932
AT3G08580	-0.337242
AT2G20920	-0.958607
AT4G04640	-0.337242
AT2G02390	-0.552842
AT3G26650	0.788168
AT3G52730	0.374748
AT1G09340	-0.161151
AT1G15820	-0.568636
AT5G50850	-0.744727
ATMG00480	-0.744727
ATMG01190	0.178977
AT3G14420	0.136721
ATCG00480	-0.124939
AT1G78900	0.103804
AT1G31330	-0.886057
AT5G08680	-0.769551
AT5G09500	-0.148742
AT1G16300	-0.677781
AT1G23190	-0.958607
AT2G47140	-0.958607
AT3G53750	-0.0757207
AT4G37930	-0.60206
AT4G29010	-0.853872
AT5G48760	-0.853872
AT5G20630	0.0128372
AT3G01500	-0.136677
AT5G02500	0.225309
AT5G54270	-0.267606
AT5G14040	-0.552842
AT5G24650	-0.920819
AT5G13490	-0.443697
AT5G13430	-0.79588
AT5G50240	-1
AT4G15093	-0.958607
AT3G12580	0.257679
AT2G33800	-1
AT2G09990	-0.346787
AT1G36160	-0.823909
AT4G24830	-0.886057
AT2G43090	-0.886057
AT1G59670	-0.920819
AT4G09320	-0.677781
AT2G25870	-0.721246
AT1G71500	-0.431798
AT1G44575	-0.0409586
AT5G64040	-0.744727
AT1G78380	-0.886057
AT5G17920	-0.823909
AT1G79550	-0.337242
ATCG00520	-0.79588
AT5G16390	-0.130768
AT3G61470	-0.0409586
AT1G56190	0.330414
AT1G67090	0.260071
AT5G14740	-0.60206
AT5G64260	-1
AT1G12520	-1
AT5G50920	-0.769551
AT4G20360	-0.21467
AT3G08940	0.311754
AT2G13360	-0.366532
AT5G47030	-0.79588
AT5G05010	-0.920819
AT1G24360	-1
AT5G09590	-0.443697
AT4G39460	-1
AT1G74910	-0.823909
AT4G01850	-0.60206
AT3G09680	-0.657577
AT2G47710	-0.721246
AT2G36620	-0.79588
ATCG00670	-0.481486
AT5G10770	-0.886057
AT5G46800	-0.638272
AT4G11650	-0.60206
AT3G57560	-0.537602
AT4G25550	-0.823909
AT5G06290	-0.886057
AT5G11770	-0.853872
AT5G06060	-0.619789
AT2G37170	-0.346787
AT1G07440	-0.886057
AT3G56130	-0.958607
AT5G49460	-0.79588
AT4G17040	-1
AT1G59900	-0.619789
AT3G02560	-0.823909
AT4G00680	-0.677781
AT2G28720	-0.657577
AT3G10920	-0.886057
AT5G55190	-0.552842
AT2G05100	0.146128
AT5G38410	0.276462
ATMG00640	-0.508638
AT3G26710	-1
AT3G59760	-0.769551
AT4G28390	-0.677781
AT3G46000	-0.677781
AT4G34670	-0.431798
AT4G13940	-0.568636
ATCG00800	-0.552842
ATCG00770	0.0681859
AT1G06680	-0.60206
AT4G09650	-0.920819
AT2G45290	-0.366532
AT4G12800	-0.853872
ATCG00270	-0.568636
AT3G54890	0.11059
AT2G30950	-0.522879
AT3G56650	-0.920819
AT4G35100	-0.958607
AT2G37270	-0.522879
AT4G01150	-0.721246
AT1G48830	-0.275724
AT1G30380	0.255273
AT1G12900	0.565848
AT5G61410	-0.958607
AT1G75780	-0.677781
AT4G05180	-0.853872
AT4G10340	0.453318
AT3G57490	-0.958607
AT2G40600	-0.920819
AT1G02560	-1
ATCG00130	-0.455932
AT5G59840	-0.853872

## Sheet: p25 T318A
#id	log10 emPAI
AT5G09590	-0.60206
AT1G68090	-0.769551
AT3G12580	0.454845
ATCG00480	-0.366532
ATCG00490	0.40654
AT1G29930	-0.130768
ATCG00120	-0.920819
AT5G49910	-0.327902
AT1G09340	-0.455932
AT5G16390	-0.356547
AT1G15820	-0.585027
AT4G14960	-0.853872
AT5G01530	0.09691
AT5G17170	-0.420216
AT4G24160	-1
AT1G42970	0.113943
ATCG00020	-0.30103
AT4G39460	-1
AT3G12110	-0.60206
AT5G13490	0.176091
ATCG00380	-0.853872
AT3G01500	-0.508638
AT3G50820	-0.251812
AT5G02500	0.372912
ATMG00640	-0.823909
AT4G37910	-0.721246
AT1G30380	0.255273
AT5G38430	-0.443697
AT5G60390	-0.677781
AT1G61520	-0.60206
AT2G21130	-0.744727
AT3G47470	-0.30103
AT3G04120	0.064458
AT1G16030	-0.823909
AT5G09500	-0.366532
AT5G42020	-0.522879
AT1G55670	-0.744727
AT1G72610	-0.468521
AT2G31610	-0.585027
AT3G15690	-0.267606
ATCG00670	-0.823909
AT5G35530	-0.568636
AT4G35220	-0.958607
AT5G13430	-0.769551
AT5G46800	-0.958607
AT1G67090	0.260071
AT3G04720	-0.823909
AT1G13440	-0.09691
AT5G14740	-0.657577
ATCG00770	-0.657577
AT5G38410	0.170262
AT1G11860	-0.823909
AT3G54890	-0.366532
AT4G08900	-1
AT1G78380	-0.886057
AT2G47140	-0.619789
AT1G44575	-0.408935
AT4G11060	-0.744727
AT3G51680	-0.0655015
AT1G33140	-0.823909
AT3G26650	0.418301
ATCG00280	-0.920819
AT5G20630	-0.481486
AT3G45300	-0.886057
AT5G35360	-0.958607
AT5G19760	-0.468521
AT2G05100	-0.408935
AT5G09810	-0.337242
ATMG01190	-0.481486
AT1G08380	-0.677781
AT1G71500	-0.657577
AT3G08710	0.0681859
AT1G73110	-0.920819
AT4G10340	0.187521
AT4G28390	-0.221849
AT3G11780	-0.79588

## Sheet: p20 only
#gene	#strain
AT1G01790	T318A
AT1G03090	T36	T318A
AT1G04430	T318A
AT1G06430	T318A
AT1G06920	T36
AT1G07670	T318A
AT1G08490	T36
AT1G12000	T318A
AT1G12360	T36
AT1G14205	T318A
AT1G14900	T318A
AT1G15520	T36	T318A
AT1G15690	T36	T318A
AT1G17180	T36
AT1G17370	T36
AT1G17745	T318A
AT1G18270	T36	T318A
AT1G23170	T318A
AT1G23710	T36
AT1G24510	T318A
AT1G27770	T318A
AT1G28370	T36
AT1G29880	T36
AT1G29900	T318A
AT1G31280	T36	T318A
AT1G31730	T318A
AT1G34130	T318A
AT1G48410	T36	T318A
AT1G50250	T36	T318A
AT1G50480	T36	T318A
AT1G53310	T36	T318A
AT1G55150	T36
AT1G55490	T318A
AT1G56070	T36	T318A
AT1G59610	T36	T318A
AT1G62020	T36	T318A
AT1G62750	T318A
AT1G63000	T318A
AT1G65480	T318A
AT1G65930	T36
AT1G74040	T318A
AT1G74960	T318A
AT1G75690	T36
AT1G76160	T318A
AT1G76550	T318A
AT1G76670	T318A
AT1G78300	T36
AT1G78570	T36	T318A
AT2G02850	T318A
AT2G04030	T318A
AT2G05710	T318A
AT2G15620	T318A
AT2G16850	T318A
AT2G18450	T36
AT2G20260	T36
AT2G20580	T36	T318A
AT2G20800	T318A
AT2G20990	T318A
AT2G21390	T318A
AT2G21660	T36
AT2G23770	T318A
AT2G27040	T36	T318A
AT2G27140	T36
AT2G28000	T36	T318A
AT2G29190	T318A
AT2G30490	T318A
AT2G32080	T36
AT2G33220	T36
AT2G34420	T318A
AT2G34660	T36	T318A
AT2G39800	T36	T318A
AT2G42010	T36
AT2G42520	T36	T318A
AT2G43230	T36
AT2G43640	T36
AT2G43750	T318A
AT2G46690	T318A
AT3G01540	T36
AT3G02090	T36	T318A
AT3G06650	T318A
AT3G06860	T36	T318A
AT3G10380	T318A
AT3G12780	T36
AT3G12915	T318A
AT3G13470	T36	T318A
AT3G14470	T36
AT3G14940	T318A
AT3G15730	T36
AT3G16240	T36
AT3G17240	T36	T318A
AT3G19820	T36	T318A
AT3G20340	T36	T318A
AT3G21175	T36
AT3G21630	T36
AT3G23300	T318A
AT3G23990	T36	T318A
AT3G28580	T36
AT3G29320	T318A
AT3G44110	T36
AT3G44890	T36
AT3G46740	T318A
AT3G46970	T36	T318A
AT3G47340	T36
AT3G47930	T36	T318A
AT3G47950	T318A
AT3G48340	T36
AT3G52520	T318A
AT3G52750	T36	T318A
AT3G52990	T36	T318A
AT3G53230	T36	T318A
AT3G55440	T318A
AT3G55610	T36
AT3G57030	T318A
AT3G57330	T36	T318A
AT3G61860	T318A
AT4G00630	T36
AT4G00660	T36
AT4G03280	T36
AT4G04770	T318A
AT4G04910	T36	T318A
AT4G05020	T318A
AT4G05050	T36
AT4G12080	T318A
AT4G13780	T318A
AT4G15530	T318A
AT4G16760	T318A
AT4G23460	T36	T318A
AT4G23850	T36	T318A
AT4G24280	T36	T318A
AT4G24570	T36
AT4G25450	T36	T318A
AT4G28510	T36
AT4G29040	T318A
AT4G30190	T36	T318A
AT4G31180	T36	T318A
AT4G31480	T318A
AT4G33010	T36	T318A
AT4G33090	T318A
AT4G34030	T318A
AT4G34110	T36
AT4G34200	T318A
AT4G34450	T318A
AT4G35090	T36	T318A
AT4G35250	T318A
AT4G35830	T318A
AT4G37640	T36	T318A
AT4G38510	T36	T318A
AT4G39830	T318A
AT5G03240	T318A
AT5G03340	T318A
AT5G03650	T318A
AT5G04140	T318A
AT5G05000	T36
AT5G08570	T36	T318A
AT5G11490	T318A
AT5G12250	T36	T318A
AT5G12470	T318A
AT5G13110	T36	T318A
AT5G13520	T36
AT5G17330	T36
AT5G17380	T318A
AT5G19220	T36	T318A
AT5G19400	T36
AT5G22060	T318A
AT5G23060	T318A
AT5G23540	T36
AT5G23710	T36
AT5G23860	T36	T318A
AT5G23960	T36	T318A
AT5G28540	T36	T318A
AT5G35695	T36
AT5G35790	T318A
AT5G37478	T36
AT5G37770	T36
AT5G40010	T36
AT5G42270	T36	T318A
AT5G42740	T36	T318A
AT5G43940	T36
AT5G46110	T36
AT5G46290	T318A
AT5G47010	T36	T318A
AT5G51820	T36	T318A
AT5G52450	T36
AT5G52640	T36
AT5G55280	T36	T318A
AT5G56000	T36	T318A
AT5G56010	T318A
AT5G56350	T318A
AT5G56500	T36
AT5G58430	T36	T318A
AT5G60600	T36	T318A
AT5G60790	T318A
AT5G61210	T36
AT5G63680	T318A
AT5G64290	T36	T318A
AT5G67030	T318A
AT5G67500	T36
ATCG00340	T36	T318A
ATCG00350	T36	T318A
ATCG00500	T318A
ATCG00680	T36	T318A
ATMG00410	T318A

## Sheet: p25 only
#gene	#strain
AT1G02560	T36
AT1G06680	T36
AT1G07440	T36
AT1G08380	T318A
AT1G12520	T36
AT1G16030	T318A
AT1G16300	T36
AT1G24360	T36
AT1G31330	T36
AT1G32220	T36
AT1G33140	T36	T318A
AT1G48830	T36
AT1G54780	T36
AT1G55670	T318A
AT1G56450	T36
AT1G59670	T36
AT1G68090	T318A
AT1G71500	T36	T318A
AT1G72610	T36	T318A
AT1G74910	T36
AT1G78380	T36	T318A
AT1G79050	T36
AT1G79530	T36
AT2G02390	T36
AT2G05100	T36	T318A
AT2G09990	T36
AT2G20920	T36
AT2G21130	T318A
AT2G25870	T36
AT2G28720	T36
AT2G31200	T36
AT2G31610	T318A
AT2G34430	T36
AT2G36620	T36
AT2G37270	T36
AT2G40600	T36
AT2G43090	T36
AT2G47140	T36	T318A
AT2G47710	T36
AT3G01500	T36	T318A
AT3G02560	T36
AT3G04720	T318A
AT3G08710	T318A
AT3G09270	T36
AT3G09680	T36
AT3G10920	T36
AT3G11780	T36	T318A
AT3G15690	T36	T318A
AT3G24590	T36
AT3G26340	T36
AT3G26710	T36
AT3G45300	T318A
AT3G46000	T36
AT3G48730	T36
AT3G51680	T36	T318A
AT3G52730	T36
AT3G53750	T36
AT3G56130	T36
AT3G56650	T36
AT3G57490	T36
AT3G57560	T36
AT3G59760	T36
AT3G61440	T36
AT4G00680	T36
AT4G01150	T36
AT4G01850	T36
AT4G05180	T36
AT4G08900	T318A
AT4G09320	T36
AT4G09650	T36
AT4G10450	T36
AT4G11060	T318A
AT4G12800	T36
AT4G13940	T36
AT4G17040	T36
AT4G24160	T318A
AT4G24830	T36
AT4G25550	T36
AT4G35220	T318A
AT4G37910	T36	T318A
AT4G38970	T36
AT5G01530	T318A
AT5G05010	T36
AT5G06060	T36
AT5G06290	T36
AT5G09500	T36	T318A
AT5G10770	T36
AT5G11770	T36
AT5G13430	T36	T318A
AT5G14740	T36	T318A
AT5G16390	T36	T318A
AT5G20630	T36	T318A
AT5G23120	T36
AT5G24650	T36
AT5G42960	T36
AT5G45390	T36
AT5G47030	T36
AT5G48760	T36
AT5G50240	T36
AT5G50850	T36
AT5G54160	T36
AT5G54270	T36
AT5G55190	T36
AT5G59840	T36
AT5G61410	T36
AT5G64040	T36
AT5G64260	T36
ATCG00380	T318A
ATCG00670	T36	T318A
ATCG00770	T36	T318A
ATMG00480	T36

## Sheet: p20 & p25
#gene	#strain
AT1G09340	T36	T318A
AT1G11860	T36
AT1G12900	T318A
AT1G13440	T36	T318A
AT1G15820	T36	T318A
AT1G23190	T36	T318A
AT1G29930	T36	T318A
AT1G30380	T36	T318A
AT1G36160	T36	T318A
AT1G42970	T36	T318A
AT1G44575	T318A
AT1G48030	T36	T318A
AT1G56190	T36	T318A
AT1G59900	T36
AT1G61520	T36	T318A
AT1G67090	T36	T318A
AT1G73110	T36
AT1G74470	T36	T318A
AT1G75780	T36	T318A
AT1G78900	T36	T318A
AT1G79550	T36	T318A
AT2G13360	T318A
AT2G30950	T36	T318A
AT2G33800	T36
AT2G37170	T36	T318A
AT2G39730	T36	T318A
AT2G45290	T36	T318A
AT3G04120	T36	T318A
AT3G08580	T36
AT3G08940	T36	T318A
AT3G12110	T36	T318A
AT3G12580	T36	T318A
AT3G14420	T36	T318A
AT3G26650	T36	T318A
AT3G47470	T36	T318A
AT3G50820	T36
AT3G52580	T36
AT3G54890	T36	T318A
AT3G60750	T318A
AT3G61470	T318A
AT4G00430	T36	T318A
AT4G04640	T318A
AT4G10340	T318A
AT4G11650	T36
AT4G14960	T36	T318A
AT4G15093	T36
AT4G20360	T36	T318A
AT4G28390	T36	T318A
AT4G29010	T36	T318A
AT4G34670	T318A
AT4G35100	T36	T318A
AT4G37930	T36	T318A
AT4G39460	T36	T318A
AT5G02500	T36	T318A
AT5G08680	T36	T318A
AT5G09590	T36	T318A
AT5G09810	T36	T318A
AT5G13490	T318A
AT5G14040	T36	T318A
AT5G17170	T318A
AT5G17920	T36	T318A
AT5G19760	T36
AT5G35360	T318A
AT5G35530	T318A
AT5G38410	T36	T318A
AT5G38430	T36
AT5G42020	T36	T318A
AT5G46800	T36
AT5G49460	T36	T318A
AT5G49910	T318A
AT5G50920	T36	T318A
AT5G60390	T318A
AT5G62670	T36	T318A
ATCG00020	T36	T318A
ATCG00120	T36	T318A
ATCG00130	T36
ATCG00150	T318A
ATCG00270	T318A
ATCG00280	T36	T318A
ATCG00470	T36
ATCG00480	T36	T318A
ATCG00490	T36	T318A
ATCG00520	T318A
ATCG00800	T318A
ATMG00640	T36
ATMG01190	T36	T318A
