# Supplementary material for: Molecular signatures of silencing suppression degeneracy from a complex RNA virus
Source: PLoS Comput Biol. 2021 Jun 28;17(6):e1009166. doi: 10.1371/journal.pcbi.1009166 (PMC8270454; doi:10.1371/journal.pcbi.1009166)
Supplement: S3 Data — (XLSX) [file pcbi.1009166.s010.xlsx]

## Sheet: t36 p20
GO_acc	term_type	Term	queryitem	querytotal	bgitem	bgtotal	pvalue	FDR	entries
GO:0050896	P	response to stimulus	83	187	4057	37767	2e-31	2.2e-28	// AT1G13440 // AT3G21630 // AT3G12780 // AT5G61210 // AT4G35090 // AT5G64290 // AT1G42970 // AT5G28540 // AT5G51820 // AT4G28510 // AT2G39800 // AT1G48410 // AT3G55610 // AT1G78570 // AT1G28370 // AT5G38410 // AT3G14470 // AT4G03280 // AT2G45290 // AT1G75780 // AT5G12250 // AT1G67090 // AT3G04120 // AT5G67500 // AT3G23990 // AT3G47340 // AT2G39730 // AT3G15730 // AT5G52450 // AT1G65930 // AT5G37…
GO:0009628	P	response to abiotic stimulus	50	187	1471	37767	2.9e-27	1.6e-24	// AT3G12780 // AT4G35090 // AT1G42970 // AT5G28540 // AT5G51820 // AT2G39800 // AT3G55610 // AT5G61210 // AT1G15690 // AT1G75780 // AT5G12250 // AT1G67090 // AT5G09590 // AT3G23990 // AT2G39730 // AT4G03280 // AT1G65930 // AT5G37770 // AT4G00430 // ATCG00120 // AT1G48410 // AT5G23540 // AT5G52640 // AT3G46970 // AT5G43940 // AT3G54890 // AT5G02500 // AT1G15820 // ATCG00480 // AT2G33800 // AT5G42…
GO:0006091	P	generation of precursor metabolites and energy	27	187	285	37767	1.4e-25	5.1e-23	// AT1G13440 // AT3G12780 // AT1G53310 // AT1G50250 // ATCG00480 // AT2G18450 // AT5G08570 // ATCG00470 // ATCG00020 // AT4G03280 // AT1G18270 // AT4G38510 // AT3G04120 // AT3G54890 // AT1G79550 // AT1G42970 // ATMG00640 // AT5G42740 // AT2G30950 // AT3G52990 // AT3G50820 // AT3G26650 // ATCG00680 // ATCG00340 // AT1G56190 // ATCG00130 // ATCG00280
GO:0009987	P	cellular process	119	187	11684	37767	4.8e-20	1.3e-17	// AT1G13440 // AT1G29930 // AT3G12780 // AT4G29010 // AT1G75690 // AT3G44890 // AT5G51820 // AT5G50920 // AT3G55610 // AT5G56500 // AT4G28390 // AT4G34110 // AT2G33220 // AT1G50250 // ATCG00350 // AT3G15730 // AT1G50480 // AT5G17920 // AT5G37770 // AT5G60600 // AT2G43230 // AT5G43940 // AT4G05050 // ATCG00480 // AT1G03090 // AT4G33010 // AT2G30950 // AT3G04120 // AT1G09340 // ATCG00340 // AT1G56…
GO:0009266	P	response to temperature stimulus	27	187	485	37767	6.2e-20	1.4e-17	// AT3G12780 // AT4G35090 // AT1G42970 // AT5G28540 // AT5G51820 // AT1G67090 // AT3G23990 // AT2G39730 // AT5G12250 // AT5G37770 // ATCG00120 // AT3G04120 // AT5G52640 // AT5G43940 // AT5G02500 // ATCG00480 // AT2G33800 // AT5G42020 // AT1G56070 // AT3G12580 // AT3G26650 // AT1G09340 // AT2G27140 // AT2G21660 // AT4G24280 // AT4G37930 // AT5G09590
GO:0006950	P	response to stress	48	187	2320	37767	2.1e-17	3.8e-15	// AT1G13440 // AT3G21630 // AT3G12780 // AT4G35090 // AT1G42970 // AT5G28540 // AT5G51820 // AT4G28510 // AT2G39800 // AT3G55610 // AT3G14470 // AT1G15690 // AT1G67090 // AT3G23990 // AT2G39730 // AT5G12250 // AT1G65930 // AT5G37770 // AT4G00430 // ATCG00120 // AT1G48410 // AT5G60600 // AT5G23540 // AT5G52640 // AT3G46970 // AT4G11650 // AT5G02500 // AT5G43940 // AT2G21660 // AT3G20340 // ATCG00…
GO:0015979	P	photosynthesis	17	187	162	37767	3.6e-17	5.7e-15	// AT1G29930 // AT2G30950 // AT3G54890 // AT3G50820 // AT3G26650 // ATCG00680 // ATCG00020 // AT1G50250 // AT1G61520 // AT4G03280 // ATCG00340 // ATCG00350 // AT1G15820 // AT1G42970 // AT3G47470 // AT1G30380 // ATCG00280
GO:0044248	P	cellular catabolic process	28	187	746	37767	2.2e-16	3e-14	// AT1G13440 // AT3G12780 // AT4G29010 // AT1G53310 // AT4G35090 // AT5G28540 // AT1G17180 // AT2G20580 // AT5G08570 // AT1G50250 // AT3G06860 // AT1G18270 // AT5G42270 // AT5G13110 // AT1G79550 // AT4G05050 // AT5G23540 // AT1G03090 // AT4G33010 // AT1G42970 // AT3G47340 // AT5G42740 // AT2G30950 // AT3G52990 // AT3G26650 // AT3G04120 // AT1G56190 // AT4G37930
GO:0042221	P	response to chemical stimulus	44	187	2085	37767	3e-16	3.7e-14	// AT1G13440 // AT3G21630 // AT4G35090 // AT5G28540 // AT2G39800 // AT3G55610 // AT1G78570 // AT1G28370 // AT1G15690 // AT2G45290 // AT3G47340 // AT3G15730 // AT1G65930 // AT5G37770 // AT1G23190 // ATCG00490 // AT4G00430 // AT1G48410 // AT5G60600 // AT1G15520 // AT5G52640 // AT3G46970 // AT3G28580 // AT3G20340 // AT3G53230 // AT1G42970 // AT2G33800 // AT5G47010 // AT1G29880 // AT1G78300 // AT2G37…
GO:0008152	P	metabolic process	105	187	10614	37767	1.1e-15	1.2e-13	// AT1G13440 // AT1G29930 // AT3G12780 // AT4G29010 // AT1G75690 // AT3G44890 // AT5G51820 // AT5G50920 // AT3G55610 // AT5G56500 // AT4G34110 // AT2G33220 // AT1G50250 // ATCG00350 // AT3G15730 // AT1G50480 // AT5G17920 // AT5G60600 // AT2G43230 // AT5G43940 // AT4G05050 // AT5G23540 // AT1G03090 // AT4G33010 // AT1G59900 // AT2G30950 // AT3G04120 // AT1G09340 // ATCG00340 // AT1G56190 // AT4G24…
GO:0044237	P	cellular metabolic process	93	187	8722	37767	2.4e-15	2.4e-13	// AT1G13440 // AT1G29930 // AT3G12780 // AT4G29010 // AT1G75690 // AT3G44890 // AT5G51820 // AT5G50920 // AT3G55610 // AT5G56500 // AT4G34110 // AT2G33220 // AT1G50250 // ATCG00350 // AT3G15730 // AT1G50480 // AT5G17920 // AT5G60600 // AT2G43230 // AT5G43940 // AT4G05050 // AT1G03090 // AT4G33010 // AT2G30950 // AT4G23850 // AT1G09340 // ATCG00340 // AT1G56190 // AT4G24280 // AT4G31180 // AT4G35…
GO:0010035	P	response to inorganic substance	18	187	279	37767	1.2e-14	1.1e-12	// AT2G45290 // AT3G04120 // AT3G52990 // AT3G12580 // AT5G42740 // AT1G11860 // AT5G08680 // AT3G53230 // AT1G23190 // AT1G65930 // AT5G37770 // AT1G56190 // AT5G52640 // AT1G29880 // AT1G08490 // AT4G31180 // AT4G35090 // AT2G33800
GO:0006096	P	glycolysis	11	187	57	37767	3.7e-14	3.1e-12	// AT1G13440 // AT5G42740 // AT1G79550 // AT3G52990 // AT3G12780 // AT3G26650 // AT1G42970 // AT1G18270 // AT1G56190 // AT5G08570 // AT3G04120
GO:0019320	P	hexose catabolic process	12	187	84	37767	6.2e-14	4.3e-12	// AT1G13440 // AT5G42740 // AT1G79550 // AT3G52990 // AT3G12780 // AT3G26650 // AT1G42970 // AT1G18270 // AT1G56190 // AT5G13110 // AT5G08570 // AT3G04120
GO:0006007	P	glucose catabolic process	12	187	83	37767	5.5e-14	4.3e-12	// AT1G13440 // AT5G42740 // AT1G79550 // AT3G52990 // AT3G12780 // AT3G26650 // AT1G42970 // AT1G18270 // AT1G56190 // AT5G13110 // AT5G08570 // AT3G04120
GO:0046365	P	monosaccharide catabolic process	12	187	84	37767	6.2e-14	4.3e-12	// AT1G13440 // AT5G42740 // AT1G79550 // AT3G52990 // AT3G12780 // AT3G26650 // AT1G42970 // AT1G18270 // AT1G56190 // AT5G13110 // AT5G08570 // AT3G04120
GO:0006006	P	glucose metabolic process	12	187	86	37767	8e-14	5.2e-12	// AT1G13440 // AT5G42740 // AT1G79550 // AT3G52990 // AT3G12780 // AT3G26650 // AT1G42970 // AT1G18270 // AT1G56190 // AT5G13110 // AT5G08570 // AT3G04120
GO:0046164	P	alcohol catabolic process	12	187	89	37767	1.2e-13	7.1e-12	// AT1G13440 // AT5G42740 // AT1G79550 // AT3G52990 // AT3G12780 // AT3G26650 // AT1G42970 // AT1G18270 // AT1G56190 // AT5G13110 // AT5G08570 // AT3G04120
GO:0009409	P	response to cold	18	187	328	37767	1.6e-13	9.2e-12	// AT1G09340 // AT3G12780 // AT3G26650 // AT1G67090 // AT4G35090 // AT5G02500 // AT1G42970 // AT2G39730 // AT5G12250 // AT5G51820 // AT5G37770 // AT2G33800 // AT2G21660 // ATCG00120 // AT4G24280 // AT4G37930 // ATCG00480 // AT1G56070
GO:0019318	P	hexose metabolic process	13	187	126	37767	2.5e-13	1.4e-11	// AT1G13440 // AT5G42740 // AT1G79550 // AT3G52990 // AT3G12780 // AT3G26650 // AT1G42970 // AT1G18270 // AT1G56190 // AT5G13110 // AT1G78570 // AT5G08570 // AT3G04120
GO:0005996	P	monosaccharide metabolic process	14	187	168	37767	4.4e-13	2.3e-11	// AT1G13440 // AT5G42740 // AT1G79550 // AT3G52990 // AT3G12780 // AT3G26650 // AT5G08570 // AT1G42970 // AT1G18270 // AT1G56190 // AT5G13110 // AT1G78570 // AT5G60600 // AT3G04120
GO:0044265	P	cellular macromolecule catabolic process	19	187	465	37767	4.7e-12	2.2e-10	// AT1G13440 // AT5G42740 // AT2G30950 // AT3G52990 // AT3G12780 // AT3G26650 // AT3G04120 // AT5G23540 // AT1G50250 // AT4G05050 // AT1G42970 // AT5G28540 // AT1G18270 // AT5G42270 // AT5G13110 // AT2G20580 // AT5G08570 // AT1G79550 // AT1G56190
GO:0044275	P	cellular carbohydrate catabolic process	12	187	125	37767	4.7e-12	2.2e-10	// AT1G13440 // AT5G42740 // AT1G79550 // AT3G52990 // AT3G12780 // AT3G26650 // AT1G42970 // AT1G18270 // AT1G56190 // AT5G13110 // AT5G08570 // AT3G04120
GO:0009416	P	response to light stimulus	21	187	596	37767	4.9e-12	2.2e-10	// AT2G30950 // AT1G75780 // AT3G12580 // AT3G50820 // AT3G26650 // AT3G54890 // AT4G35090 // AT1G15820 // AT2G39730 // AT4G03280 // AT1G67090 // AT5G38410 // AT1G42970 // AT5G09810 // AT5G38430 // AT5G37770 // AT3G19820 // AT3G08940 // AT3G47340 // AT1G48030 // AT1G48410
GO:0016052	P	carbohydrate catabolic process	12	187	128	37767	6e-12	2.7e-10	// AT1G13440 // AT5G42740 // AT1G79550 // AT3G52990 // AT3G12780 // AT3G26650 // AT1G42970 // AT1G18270 // AT1G56190 // AT5G13110 // AT5G08570 // AT3G04120
GO:0009314	P	response to radiation	21	187	613	37767	8.1e-12	3.4e-10	// AT2G30950 // AT1G75780 // AT3G12580 // AT3G50820 // AT3G26650 // AT3G54890 // AT4G35090 // AT1G15820 // AT2G39730 // AT4G03280 // AT1G67090 // AT5G38410 // AT1G42970 // AT5G09810 // AT5G38430 // AT5G37770 // AT3G19820 // AT3G08940 // AT3G47340 // AT1G48030 // AT1G48410
GO:0010038	P	response to metal ion	14	187	238	37767	3.6e-11	1.5e-09	// AT2G45290 // AT3G52990 // AT1G23190 // AT5G42740 // AT1G11860 // AT5G08680 // AT3G53230 // AT1G65930 // AT5G37770 // AT1G56190 // AT1G29880 // AT1G08490 // AT4G31180 // AT2G33800
GO:0009408	P	response to heat	12	187	161	37767	7.3e-11	2.9e-09	// AT5G02500 // AT3G12580 // AT3G23990 // AT5G28540 // AT5G43940 // AT5G37770 // AT2G27140 // AT5G42020 // AT4G24280 // AT5G09590 // AT3G04120 // AT5G52640
GO:0009056	P	catabolic process	28	187	1307	37767	1.1e-10	4.2e-09	// AT1G13440 // AT3G12780 // AT4G29010 // AT1G53310 // AT4G35090 // AT5G28540 // AT1G17180 // AT2G20580 // AT5G08570 // AT1G50250 // AT3G06860 // AT1G18270 // AT5G42270 // AT5G13110 // AT1G79550 // AT4G05050 // AT5G23540 // AT1G03090 // AT4G33010 // AT1G42970 // AT3G47340 // AT5G42740 // AT2G30950 // AT3G52990 // AT3G26650 // AT3G04120 // AT1G56190 // AT4G37930
GO:0006066	P	alcohol metabolic process	14	187	270	37767	1.8e-10	6.4e-09	// AT1G13440 // AT5G42740 // AT1G79550 // AT3G52990 // AT3G12780 // AT3G26650 // AT5G08570 // AT1G42970 // AT1G18270 // AT1G56190 // AT5G13110 // AT1G78570 // AT5G60600 // AT3G04120
GO:0006810	P	transport	33	187	1846	37767	2e-10	7.2e-09	// ATCG00480 // AT5G64290 // AT5G50920 // AT4G28390 // AT1G15690 // ATCG00470 // AT2G43640 // AT5G46800 // AT4G35100 // AT4G37640 // AT4G39460 // AT4G38510 // AT5G67500 // AT1G78900 // AT4G00430 // AT3G16240 // AT1G15520 // AT5G19760 // AT1G12360 // AT4G24570 // AT4G23460 // AT3G08580 // AT1G78570 // AT2G37170 // ATMG00640 // AT1G62020 // AT5G61210 // AT2G21660 // AT5G05000 // AT5G46110 // ATCG00…
GO:0051234	P	establishment of localization	33	187	1851	37767	2.2e-10	7.2e-09	// ATCG00480 // AT5G64290 // AT5G50920 // AT4G28390 // AT1G15690 // ATCG00470 // AT2G43640 // AT5G46800 // AT4G35100 // AT4G37640 // AT4G39460 // AT4G38510 // AT5G67500 // AT1G78900 // AT4G00430 // AT3G16240 // AT1G15520 // AT5G19760 // AT1G12360 // AT4G24570 // AT4G23460 // AT3G08580 // AT1G78570 // AT2G37170 // ATMG00640 // AT1G62020 // AT5G61210 // AT2G21660 // AT5G05000 // AT5G46110 // ATCG00…
GO:0046686	P	response to cadmium ion	12	187	178	37767	2.2e-10	7.2e-09	// AT2G45290 // AT3G52990 // AT1G23190 // AT5G42740 // AT1G11860 // AT5G08680 // AT3G53230 // AT1G65930 // AT1G56190 // AT1G29880 // AT4G31180 // AT2G33800
GO:0043436	P	oxoacid metabolic process	22	187	859	37767	5.5e-10	1.7e-08	// AT1G13440 // AT4G29010 // AT3G47930 // AT2G39800 // AT3G15730 // AT3G06860 // AT1G50480 // AT1G18270 // AT5G13520 // AT5G60600 // AT3G04120 // AT5G17920 // AT1G03090 // AT4G33010 // AT1G29880 // AT3G47340 // AT5G42740 // AT1G36160 // AT4G23850 // AT4G37930 // AT4G31180 // AT3G55610
GO:0051179	P	localization	33	187	1922	37767	5.5e-10	1.7e-08	// ATCG00480 // AT5G64290 // AT5G50920 // AT4G28390 // AT1G15690 // ATCG00470 // AT2G43640 // AT5G46800 // AT4G35100 // AT4G37640 // AT4G39460 // AT4G38510 // AT5G67500 // AT1G78900 // AT4G00430 // AT3G16240 // AT1G15520 // AT5G19760 // AT1G12360 // AT4G24570 // AT4G23460 // AT3G08580 // AT1G78570 // AT2G37170 // ATMG00640 // AT1G62020 // AT5G61210 // AT2G21660 // AT5G05000 // AT5G46110 // ATCG00…
GO:0006082	P	organic acid metabolic process	22	187	860	37767	5.6e-10	1.7e-08	// AT1G13440 // AT4G29010 // AT3G47930 // AT2G39800 // AT3G15730 // AT3G06860 // AT1G50480 // AT1G18270 // AT5G13520 // AT5G60600 // AT3G04120 // AT5G17920 // AT1G03090 // AT4G33010 // AT1G29880 // AT3G47340 // AT5G42740 // AT1G36160 // AT4G23850 // AT4G37930 // AT4G31180 // AT3G55610
GO:0019752	P	carboxylic acid metabolic process	22	187	859	37767	5.5e-10	1.7e-08	// AT1G13440 // AT4G29010 // AT3G47930 // AT2G39800 // AT3G15730 // AT3G06860 // AT1G50480 // AT1G18270 // AT5G13520 // AT5G60600 // AT3G04120 // AT5G17920 // AT1G03090 // AT4G33010 // AT1G29880 // AT3G47340 // AT5G42740 // AT1G36160 // AT4G23850 // AT4G37930 // AT4G31180 // AT3G55610
GO:0042180	P	cellular ketone metabolic process	22	187	882	37767	8.8e-10	2.6e-08	// AT1G13440 // AT4G29010 // AT3G47930 // AT2G39800 // AT3G15730 // AT3G06860 // AT1G50480 // AT1G18270 // AT5G13520 // AT5G60600 // AT3G04120 // AT5G17920 // AT1G03090 // AT4G33010 // AT1G29880 // AT3G47340 // AT5G42740 // AT1G36160 // AT4G23850 // AT4G37930 // AT4G31180 // AT3G55610
GO:0015977	P	carbon fixation	6	187	16	37767	9.2e-10	2.6e-08	// AT5G38410 // AT3G26650 // AT1G67090 // ATCG00490 // AT1G42970 // AT5G38430
GO:0044262	P	cellular carbohydrate metabolic process	15	187	417	37767	4.7e-09	1.3e-07	// AT1G13440 // AT5G42740 // AT1G79550 // AT3G52990 // AT3G12780 // AT3G26650 // AT5G08570 // AT1G42970 // AT5G51820 // AT1G18270 // AT1G56190 // AT5G13110 // AT1G78570 // AT5G60600 // AT3G04120
GO:0019684	P	photosynthesis, light reaction	9	187	103	37767	5e-09	1.3e-07	// AT2G30950 // AT3G54890 // AT3G50820 // ATCG00680 // ATCG00020 // AT1G50250 // AT4G03280 // ATCG00340 // ATCG00280
GO:0006457	P	protein folding	12	187	275	37767	2.3e-08	6e-07	// AT3G12580 // AT1G75690 // AT5G02500 // AT5G28540 // AT5G42020 // AT2G28000 // AT5G56500 // AT3G13470 // AT3G44110 // AT4G24280 // AT5G56000 // AT5G09590
GO:0051649	P	establishment of localization in cell	15	187	525	37767	8.9e-08	2.3e-06	// AT1G12360 // ATCG00470 // AT2G43640 // AT5G46800 // AT5G05000 // AT4G39460 // AT1G62020 // AT5G50920 // AT5G19760 // AT2G21660 // AT4G24570 // AT4G23460 // ATCG00130 // AT4G28390 // AT5G58430
GO:0006839	P	mitochondrial transport	7	187	70	37767	1.1e-07	2.8e-06	// ATCG00470 // AT5G46800 // AT5G19760 // AT4G39460 // AT4G24570 // ATCG00130 // AT4G28390
GO:0009607	P	response to biotic stimulus	16	187	638	37767	1.8e-07	4.5e-06	// AT4G11650 // AT5G02500 // AT3G12580 // AT5G64290 // AT2G27040 // AT5G28540 // AT5G52450 // AT5G61210 // AT5G52640 // AT2G42010 // AT3G21630 // AT5G09590 // AT5G60600 // AT1G15520 // AT5G67500 // AT1G48410
GO:0051641	P	cellular localization	15	187	569	37767	2.4e-07	5.8e-06	// AT1G12360 // ATCG00470 // AT2G43640 // AT5G46800 // AT5G05000 // AT4G39460 // AT1G62020 // AT5G50920 // AT5G19760 // AT2G21660 // AT4G24570 // AT4G23460 // ATCG00130 // AT4G28390 // AT5G58430
GO:0009057	P	macromolecule catabolic process	19	187	982	37767	6.2e-07	1.4e-05	// AT1G13440 // AT5G42740 // AT2G30950 // AT3G52990 // AT3G12780 // AT3G26650 // AT3G04120 // AT5G23540 // AT1G50250 // AT4G05050 // AT1G42970 // AT5G28540 // AT1G18270 // AT5G42270 // AT5G13110 // AT2G20580 // AT5G08570 // AT1G79550 // AT1G56190
GO:0010218	P	response to far red light	6	187	57	37767	7.1e-07	1.6e-05	// AT5G38410 // AT3G54890 // AT5G38430 // AT1G67090 // AT3G08940 // AT1G48410
GO:0046907	P	intracellular transport	13	187	463	37767	8e-07	1.8e-05	// ATCG00470 // AT2G43640 // AT5G46800 // AT5G05000 // AT4G39460 // AT1G62020 // AT5G50920 // AT5G19760 // AT2G21660 // AT4G24570 // AT4G23460 // ATCG00130 // AT4G28390
GO:0015992	P	proton transport	6	187	59	37767	8.6e-07	1.8e-05	// ATCG00470 // ATCG00480 // AT4G38510 // AT1G78900 // ATCG00130 // ATMG00640
GO:0006818	P	hydrogen transport	6	187	59	37767	8.6e-07	1.8e-05	// ATCG00470 // ATCG00480 // AT4G38510 // AT1G78900 // ATCG00130 // ATMG00640
GO:0009145	P	purine nucleoside triphosphate biosynthetic process	6	187	62	37767	1.1e-06	2.4e-05	// ATCG00470 // ATCG00480 // AT4G38510 // ATCG00120 // ATCG00130 // ATMG00640
GO:0009142	P	nucleoside triphosphate biosynthetic process	6	187	63	37767	1.2e-06	2.5e-05	// ATCG00470 // ATCG00480 // AT4G38510 // ATCG00120 // ATCG00130 // ATMG00640
GO:0009144	P	purine nucleoside triphosphate metabolic process	6	187	63	37767	1.2e-06	2.5e-05	// ATCG00470 // ATCG00480 // AT4G38510 // ATCG00120 // ATCG00130 // ATMG00640
GO:0009141	P	nucleoside triphosphate metabolic process	6	187	65	37767	1.4e-06	2.9e-05	// ATCG00470 // ATCG00480 // AT4G38510 // ATCG00120 // ATCG00130 // ATMG00640
GO:0006119	P	oxidative phosphorylation	6	187	69	37767	2e-06	3.9e-05	// ATCG00470 // ATCG00480 // AT2G18450 // AT4G38510 // ATCG00130 // ATMG00640
GO:0034641	P	cellular nitrogen compound metabolic process	13	187	506	37767	2.1e-06	4e-05	// AT1G74470 // AT3G47340 // AT1G03090 // AT1G18270 // AT5G50920 // AT2G39800 // AT4G33010 // AT3G55610 // AT5G13110 // AT5G17920 // AT1G29880 // AT4G37930 // AT4G31180
GO:0051707	P	response to other organism	14	187	599	37767	2.4e-06	4.6e-05	// AT4G11650 // AT5G02500 // AT3G12580 // AT5G64290 // AT2G27040 // AT5G52450 // AT5G61210 // AT5G52640 // AT2G42010 // AT3G21630 // AT5G60600 // AT5G09590 // AT5G67500 // AT1G48410
GO:0015985	P	energy coupled proton transport, down electrochemical gradient	5	187	41	37767	3.2e-06	5.9e-05	// ATCG00480 // ATCG00470 // AT4G38510 // ATCG00130 // ATMG00640
GO:0015986	P	ATP synthesis coupled proton transport	5	187	41	37767	3.2e-06	5.9e-05	// ATCG00480 // ATCG00470 // AT4G38510 // ATCG00130 // ATMG00640
GO:0010033	P	response to organic substance	21	187	1342	37767	4.2e-06	7.6e-05	// AT3G04120 // AT3G21630 // AT1G36160 // AT3G26650 // AT1G42970 // AT3G28580 // AT1G28370 // AT3G47340 // AT3G15730 // AT5G28540 // AT2G39800 // AT5G09810 // AT3G55610 // AT5G47010 // ATCG00490 // AT1G78300 // AT5G37770 // AT1G78570 // AT5G60600 // AT1G15520 // AT1G48410
GO:0046483	P	heterocycle metabolic process	12	187	460	37767	4.5e-06	7.8e-05	// ATCG00470 // ATCG00480 // AT1G50480 // AT5G50920 // AT2G39800 // AT4G38510 // AT3G55610 // AT1G74470 // ATCG00120 // ATCG00130 // AT1G78570 // ATMG00640
GO:0009150	P	purine ribonucleotide metabolic process	6	187	80	37767	4.5e-06	7.8e-05	// ATCG00470 // ATCG00480 // AT4G38510 // ATCG00120 // ATCG00130 // ATMG00640
GO:0009117	P	nucleotide metabolic process	8	187	180	37767	4.7e-06	7.9e-05	// ATCG00470 // ATCG00480 // AT1G18270 // AT4G38510 // AT5G13110 // ATCG00120 // ATCG00130 // ATMG00640
GO:0006753	P	nucleoside phosphate metabolic process	8	187	180	37767	4.7e-06	7.9e-05	// ATCG00470 // ATCG00480 // AT1G18270 // AT4G38510 // AT5G13110 // ATCG00120 // ATCG00130 // ATMG00640
GO:0044238	P	primary metabolic process	72	187	8995	37767	5.8e-06	9.7e-05	// AT1G13440 // AT3G04120 // AT1G79550 // AT3G12780 // AT4G29010 // AT1G75690 // AT5G23540 // AT3G44890 // AT5G28540 // AT5G51820 // AT2G39800 // AT3G55610 // AT5G56500 // AT1G29880 // AT2G20580 // AT1G23190 // AT2G28000 // AT1G78570 // AT5G08570 // AT1G50250 // ATCG00470 // AT4G34110 // AT1G42970 // AT1G28370 // AT5G23960 // AT3G15730 // AT1G18270 // AT5G23710 // AT4G38510 // AT5G42270 // AT5G13…
GO:0009744	P	response to sucrose stimulus	5	187	47	37767	5.9e-06	9.7e-05	// AT1G42970 // AT3G47340 // AT3G04120 // AT5G47010 // AT3G26650
GO:0034285	P	response to disaccharide stimulus	5	187	49	37767	7.2e-06	0.00012	// AT1G42970 // AT3G47340 // AT3G04120 // AT5G47010 // AT3G26650
GO:0032787	P	monocarboxylic acid metabolic process	11	187	408	37767	8.3e-06	0.00013	// AT1G13440 // AT5G42740 // AT1G36160 // AT4G29010 // AT3G15730 // AT3G04120 // AT1G50480 // AT3G06860 // AT5G13520 // AT5G60600 // AT4G23850
GO:0006164	P	purine nucleotide biosynthetic process	6	187	90	37767	8.5e-06	0.00013	// ATCG00470 // ATCG00480 // AT4G38510 // ATCG00120 // ATCG00130 // ATMG00640
GO:0005975	P	carbohydrate metabolic process	16	187	866	37767	8.7e-06	0.00013	// AT1G13440 // AT5G42740 // AT1G79550 // AT3G52990 // AT3G12780 // AT3G26650 // AT5G08570 // AT1G42970 // AT5G51820 // AT1G18270 // AT1G56190 // AT5G13110 // AT1G78570 // AT5G60600 // AT3G04120 // AT1G23190
GO:0006163	P	purine nucleotide metabolic process	6	187	92	37767	9.5e-06	0.00015	// ATCG00470 // ATCG00480 // AT4G38510 // ATCG00120 // ATCG00130 // ATMG00640
GO:0009259	P	ribonucleotide metabolic process	6	187	96	37767	1.2e-05	0.00018	// ATCG00470 // ATCG00480 // AT4G38510 // ATCG00120 // ATCG00130 // ATMG00640
GO:0016054	P	organic acid catabolic process	6	187	98	37767	1.3e-05	0.0002	// AT4G29010 // AT3G06860 // AT1G03090 // AT4G33010 // AT4G37930 // AT3G47340
GO:0046395	P	carboxylic acid catabolic process	6	187	98	37767	1.3e-05	0.0002	// AT4G29010 // AT3G06860 // AT1G03090 // AT4G33010 // AT4G37930 // AT3G47340
GO:0006754	P	ATP biosynthetic process	5	187	58	37767	1.5e-05	0.00022	// ATCG00480 // ATCG00470 // AT4G38510 // ATCG00130 // ATMG00640
GO:0046034	P	ATP metabolic process	5	187	59	37767	1.7e-05	0.00023	// ATCG00480 // ATCG00470 // AT4G38510 // ATCG00130 // ATMG00640
GO:0034220	P	ion transmembrane transport	5	187	59	37767	1.7e-05	0.00023	// ATCG00480 // ATCG00470 // AT4G38510 // ATCG00130 // ATMG00640
GO:0009206	P	purine ribonucleoside triphosphate biosynthetic process	5	187	60	37767	1.8e-05	0.00025	// ATCG00480 // ATCG00470 // AT4G38510 // ATCG00130 // ATMG00640
GO:0009201	P	ribonucleoside triphosphate biosynthetic process	5	187	60	37767	1.8e-05	0.00025	// ATCG00480 // ATCG00470 // AT4G38510 // ATCG00130 // ATMG00640
GO:0009199	P	ribonucleoside triphosphate metabolic process	5	187	61	37767	1.9e-05	0.00026	// ATCG00480 // ATCG00470 // AT4G38510 // ATCG00130 // ATMG00640
GO:0009205	P	purine ribonucleoside triphosphate metabolic process	5	187	61	37767	1.9e-05	0.00026	// ATCG00480 // ATCG00470 // AT4G38510 // ATCG00130 // ATMG00640
GO:0055086	P	nucleobase, nucleoside and nucleotide metabolic process	8	187	221	37767	2e-05	0.00026	// ATCG00470 // ATCG00480 // AT1G18270 // AT4G38510 // AT5G13110 // ATCG00120 // ATCG00130 // ATMG00640
GO:0015672	P	monovalent inorganic cation transport	6	187	115	37767	3.2e-05	0.00042	// ATCG00470 // ATCG00480 // AT4G38510 // AT1G78900 // ATCG00130 // ATMG00640
GO:0009637	P	response to blue light	5	187	69	37767	3.4e-05	0.00044	// AT3G54890 // AT1G67090 // AT3G08940 // AT5G38410 // AT5G38430
GO:0009657	P	plastid organization	6	187	119	37767	3.8e-05	0.00049	// AT2G30950 // AT1G09340 // AT5G50920 // AT4G39460 // AT5G55280 // AT2G28000
GO:0051704	P	multi-organism process	14	187	776	37767	4.1e-05	0.00052	// AT4G11650 // AT5G02500 // AT3G12580 // AT5G64290 // AT2G27040 // AT5G52450 // AT5G61210 // AT5G52640 // AT2G42010 // AT3G21630 // AT5G60600 // AT5G09590 // AT5G67500 // AT1G48410
GO:0009165	P	nucleotide biosynthetic process	6	187	122	37767	4.4e-05	0.00054	// ATCG00470 // ATCG00480 // AT4G38510 // ATCG00120 // ATCG00130 // ATMG00640
GO:0009658	P	chloroplast organization	5	187	73	37767	4.3e-05	0.00054	// AT1G09340 // AT5G50920 // AT4G39460 // AT5G55280 // AT2G28000
GO:0009152	P	purine ribonucleotide biosynthetic process	5	187	77	37767	5.5e-05	0.00067	// ATCG00480 // ATCG00470 // AT4G38510 // ATCG00130 // ATMG00640
GO:0010114	P	response to red light	5	187	77	37767	5.5e-05	0.00067	// AT3G54890 // AT1G67090 // AT3G08940 // AT5G38410 // AT5G38430
GO:0006520	P	cellular amino acid metabolic process	10	187	430	37767	7.2e-05	0.00086	// AT3G47340 // AT1G18270 // AT1G03090 // AT2G39800 // AT4G33010 // AT3G55610 // AT5G17920 // AT1G29880 // AT4G37930 // AT4G31180
GO:0045087	P	innate immune response	9	187	347	37767	7.5e-05	0.00088	// AT4G11650 // AT3G21630 // AT2G21660 // AT2G27040 // AT5G37770 // AT2G42010 // AT4G37930 // AT5G60600 // AT1G48410
GO:0044106	P	cellular amine metabolic process	10	187	438	37767	8.4e-05	0.00098	// AT3G47340 // AT1G18270 // AT1G03090 // AT2G39800 // AT4G33010 // AT3G55610 // AT5G17920 // AT1G29880 // AT4G37930 // AT4G31180
GO:0016043	P	cellular component organization	17	187	1179	37767	9.7e-05	0.0011	// AT2G30950 // AT1G75780 // AT3G50820 // AT3G12110 // ATCG00680 // AT3G23990 // AT2G27040 // AT1G09340 // AT5G50920 // AT4G39460 // AT5G55280 // AT2G28000 // AT1G78900 // AT5G09810 // AT3G19820 // AT4G14960 // AT5G61210
GO:0006996	P	organelle organization	12	187	640	37767	0.0001	0.0012	// AT2G30950 // AT3G12110 // AT3G23990 // AT2G27040 // AT1G09340 // AT5G50920 // AT4G39460 // AT5G09810 // AT2G28000 // AT1G78900 // AT5G55280 // AT4G14960
GO:0009260	P	ribonucleotide biosynthetic process	5	187	89	37767	0.00011	0.0012	// ATCG00480 // ATCG00470 // AT4G38510 // ATCG00130 // ATMG00640
GO:0009642	P	response to light intensity	5	187	90	37767	0.00011	0.0013	// AT5G37770 // AT2G30950 // AT3G47340 // AT3G12580 // AT3G50820
GO:0006955	P	immune response	9	187	367	37767	0.00011	0.0013	// AT4G11650 // AT3G21630 // AT2G21660 // AT2G27040 // AT5G37770 // AT2G42010 // AT4G37930 // AT5G60600 // AT1G48410
GO:0002376	P	immune system process	9	187	368	37767	0.00012	0.0013	// AT4G11650 // AT3G21630 // AT2G21660 // AT2G27040 // AT5G37770 // AT2G42010 // AT4G37930 // AT5G60600 // AT1G48410
GO:0051186	P	cofactor metabolic process	8	187	308	37767	0.00019	0.002	// AT5G49460 // AT1G74470 // AT1G53310 // AT1G18270 // AT1G50480 // AT5G50920 // AT5G13110 // AT1G08490
GO:0009617	P	response to bacterium	7	187	247	37767	0.00028	0.003	// AT4G11650 // AT3G12580 // AT2G27040 // AT5G52640 // AT2G42010 // AT5G60600 // AT5G67500
GO:0006979	P	response to oxidative stress	8	187	332	37767	0.0003	0.0032	// AT1G13440 // AT3G12580 // AT4G35090 // AT3G20340 // AT2G39800 // AT5G37770 // ATMG01190 // AT3G04120
GO:0009308	P	amine metabolic process	10	187	521	37767	0.00033	0.0035	// AT3G47340 // AT1G18270 // AT1G03090 // AT2G39800 // AT4G33010 // AT3G55610 // AT5G17920 // AT1G29880 // AT4G37930 // AT4G31180
GO:0016051	P	carbohydrate biosynthetic process	7	187	277	37767	0.00055	0.0058	// AT1G13440 // AT5G42740 // AT3G26650 // AT1G42970 // AT5G51820 // AT1G78570 // AT3G04120
GO:0006519	P	cellular amino acid and derivative metabolic process	11	187	682	37767	0.0007	0.0072	// AT4G37930 // AT3G47340 // AT1G18270 // AT1G03090 // AT2G39800 // AT4G33010 // AT3G55610 // AT5G17920 // AT1G29880 // AT1G78570 // AT4G31180
GO:0009639	P	response to red or far red light	6	187	210	37767	0.00074	0.0076	// AT5G38410 // AT3G54890 // AT5G38430 // AT1G67090 // AT3G08940 // AT1G48410
GO:0009814	P	defense response, incompatible interaction	5	187	143	37767	0.00086	0.0088	// AT3G21630 // AT4G11650 // AT5G60600 // AT2G27040 // AT2G42010
GO:0006631	P	fatty acid metabolic process	6	187	225	37767	0.001	0.011	// AT1G36160 // AT4G29010 // AT3G06860 // AT3G15730 // AT5G13520 // AT4G23850
GO:0044257	P	cellular protein catabolic process	7	187	315	37767	0.0011	0.011	// AT2G30950 // AT5G23540 // AT1G50250 // AT4G05050 // AT5G28540 // AT5G42270 // AT2G20580
GO:0009892	P	negative regulation of metabolic process	6	187	236	37767	0.0013	0.013	// AT2G30950 // AT2G43640 // AT3G50820 // AT2G27040 // AT5G47010 // AT1G48410
GO:0009725	P	response to hormone stimulus	13	187	982	37767	0.0014	0.014	// AT1G36160 // AT3G28580 // AT1G28370 // AT3G15730 // AT2G39800 // AT5G09810 // AT3G55610 // ATCG00490 // AT5G37770 // AT1G78570 // AT1G78300 // AT1G15520 // AT1G48410
GO:0009743	P	response to carbohydrate stimulus	6	187	240	37767	0.0014	0.014	// AT3G21630 // AT3G26650 // AT1G42970 // AT5G47010 // AT3G47340 // AT3G04120
GO:0006811	P	ion transport	8	187	427	37767	0.0015	0.014	// ATCG00470 // ATCG00480 // AT4G38510 // AT5G67500 // AT1G78900 // ATCG00130 // AT1G15520 // ATMG00640
GO:0055085	P	transmembrane transport	6	187	244	37767	0.0016	0.015	// ATCG00470 // ATCG00480 // AT4G38510 // ATCG00130 // AT1G15520 // ATMG00640
GO:0006952	P	defense response	11	187	766	37767	0.0017	0.016	// AT4G11650 // AT3G21630 // AT2G21660 // AT2G27040 // AT5G37770 // AT5G52640 // AT2G42010 // AT4G37930 // AT5G60600 // AT3G14470 // AT1G48410
GO:0070887	P	cellular response to chemical stimulus	8	187	452	37767	0.0021	0.02	// AT5G60600 // AT4G35090 // AT3G15730 // AT5G28540 // AT5G47010 // AT1G28370 // AT1G78570 // AT1G78300
GO:0034637	P	cellular carbohydrate biosynthetic process	5	187	177	37767	0.0021	0.02	// AT1G13440 // AT5G51820 // AT1G78570 // AT3G04120 // AT5G42740
GO:0009058	P	biosynthetic process	40	187	5118	37767	0.0022	0.02	// AT1G13440 // ATCG00480 // AT3G44890 // AT3G47930 // AT5G51820 // AT5G50920 // AT2G39800 // AT3G55610 // AT1G29880 // AT1G78570 // AT1G28370 // ATCG00470 // AT4G34110 // AT2G33220 // AT5G23960 // AT1G50480 // AT4G38510 // AT5G13520 // ATCG00120 // AT5G60600 // AT4G23850 // AT5G49460 // AT3G52580 // AT5G17920 // AT1G42970 // AT2G33800 // AT2G43640 // ATCG00130 // ATMG00640 // AT5G42740 // AT4G37…
GO:0006812	P	cation transport	7	187	357	37767	0.0023	0.021	// ATCG00470 // ATCG00480 // AT4G38510 // AT1G78900 // ATCG00130 // AT1G15520 // ATMG00640
GO:0006732	P	coenzyme metabolic process	5	187	188	37767	0.0028	0.025	// AT1G53310 // AT5G49460 // AT1G18270 // AT5G13110 // AT1G50480
GO:0009719	P	response to endogenous stimulus	13	187	1068	37767	0.0029	0.026	// AT1G36160 // AT3G28580 // AT1G28370 // AT3G15730 // AT2G39800 // AT5G09810 // AT3G55610 // ATCG00490 // AT5G37770 // AT1G78570 // AT1G78300 // AT1G15520 // AT1G48410
GO:0051188	P	cofactor biosynthetic process	5	187	191	37767	0.003	0.026	// AT5G49460 // AT5G50920 // AT1G08490 // AT1G74470 // AT1G50480
GO:0009791	P	post-embryonic development	10	187	705	37767	0.003	0.027	// AT5G43940 // AT1G36160 // AT4G29010 // AT3G15730 // AT5G09810 // AT3G55610 // AT2G21660 // AT5G37770 // AT3G04120 // AT1G48410
GO:0043170	P	macromolecule metabolic process	51	187	7127	37767	0.0032	0.029	// AT1G13440 // AT1G79550 // AT3G12780 // AT1G75690 // AT5G23540 // AT3G44890 // AT5G28540 // AT5G51820 // AT3G02090 // AT5G56500 // AT1G29880 // AT2G20580 // AT2G28000 // AT5G08570 // AT1G48410 // AT4G34110 // AT1G28370 // AT1G50250 // AT1G18270 // AT5G42270 // AT5G13110 // AT5G13520 // AT3G44110 // AT3G48340 // AT2G43230 // AT3G52580 // AT5G02500 // AT4G05050 // AT1G42970 // AT2G33800 // AT5G47…
GO:0051716	P	cellular response to stimulus	11	187	840	37767	0.0035	0.03	// AT4G37930 // AT5G60600 // AT4G35090 // AT3G47340 // AT3G15730 // AT5G28540 // AT5G47010 // AT5G42020 // AT1G28370 // AT1G78570 // AT1G78300
GO:0055114	P	oxidation reduction	5	187	203	37767	0.0038	0.033	// AT2G30950 // AT4G15093 // AT2G18450 // AT4G03280 // AT3G50820
GO:0044267	P	cellular protein metabolic process	29	187	3487	37767	0.0041	0.035	// AT1G75690 // AT5G23540 // AT3G44890 // AT5G28540 // AT5G56500 // AT1G29880 // AT2G20580 // AT4G34110 // AT1G50250 // AT5G42270 // AT3G44110 // AT2G28000 // AT2G43230 // AT3G52580 // AT5G02500 // AT4G05050 // AT2G33800 // AT5G42020 // AT2G43640 // AT5G56000 // AT2G30950 // AT3G12580 // AT3G50820 // AT2G27040 // AT3G13470 // AT4G24280 // AT1G08490 // AT4G31180 // AT5G09590
GO:0019538	P	protein metabolic process	32	187	4009	37767	0.0048	0.041	// AT1G75690 // AT5G23540 // AT3G44890 // AT5G28540 // AT3G02090 // AT5G56500 // AT1G29880 // AT2G20580 // AT4G34110 // AT1G50250 // AT5G42270 // AT5G13520 // AT3G44110 // AT3G48340 // AT2G28000 // AT2G43230 // AT3G52580 // AT5G02500 // AT4G05050 // AT2G33800 // AT5G42020 // AT2G43640 // AT5G56000 // AT2G30950 // AT3G12580 // AT3G50820 // AT2G27040 // AT3G13470 // AT4G24280 // AT1G08490 // AT4G31…
GO:0016053	P	organic acid biosynthetic process	7	187	417	37767	0.0053	0.044	// AT1G36160 // AT5G17920 // AT3G47930 // AT2G39800 // AT3G55610 // AT5G13520 // AT4G23850
GO:0046394	P	carboxylic acid biosynthetic process	7	187	417	37767	0.0053	0.044	// AT1G36160 // AT5G17920 // AT3G47930 // AT2G39800 // AT3G55610 // AT5G13520 // AT4G23850
GO:0044260	P	cellular macromolecule metabolic process	46	187	6447	37767	0.0058	0.048	// AT1G13440 // AT3G12780 // AT1G75690 // AT5G23540 // AT3G44890 // AT5G28540 // AT5G51820 // AT5G56500 // AT1G29880 // AT2G20580 // AT2G28000 // AT5G08570 // AT4G34110 // AT1G28370 // AT1G50250 // AT1G18270 // AT5G42270 // AT5G13110 // AT3G44110 // AT1G79550 // AT2G43230 // AT3G52580 // AT5G02500 // AT4G05050 // AT1G42970 // AT2G33800 // AT5G42020 // AT2G43640 // AT5G56000 // AT5G42740 // AT2G30…
GO:0009414	P	response to water deprivation	5	187	229	37767	0.0062	0.051	// AT4G00430 // AT3G46970 // AT2G39800 // AT2G37170 // AT1G15690
GO:0044249	P	cellular biosynthetic process	37	187	4925	37767	0.0063	0.052	// AT1G13440 // ATCG00480 // AT3G44890 // AT3G47930 // AT5G51820 // AT5G50920 // AT2G39800 // AT3G55610 // AT1G29880 // AT1G78570 // AT1G28370 // ATCG00470 // AT4G34110 // AT2G33220 // AT5G23960 // AT1G50480 // AT4G38510 // AT5G13520 // ATCG00120 // AT5G60600 // AT4G23850 // AT5G49460 // AT3G52580 // AT5G17920 // AT2G33800 // AT2G43640 // ATMG00640 // AT5G42740 // AT4G37930 // AT1G36160 // AT2G27…
GO:0009415	P	response to water	5	187	240	37767	0.0075	0.061	// AT4G00430 // AT3G46970 // AT2G39800 // AT2G37170 // AT1G15690
GO:0033036	P	macromolecule localization	7	187	462	37767	0.0089	0.072	// AT2G43640 // AT1G12360 // AT1G62020 // AT5G50920 // AT2G21660 // AT5G05000 // AT4G23460
GO:0009737	P	response to abscisic acid stimulus	6	187	378	37767	0.012	0.099	// AT3G28580 // AT3G15730 // AT2G39800 // AT5G37770 // AT3G55610 // ATCG00490
GO:0045184	P	establishment of protein localization	6	187	381	37767	0.013	0.1	// AT2G43640 // AT1G12360 // AT1G62020 // AT5G50920 // AT5G05000 // AT4G23460
GO:0015031	P	protein transport	6	187	381	37767	0.013	0.1	// AT2G43640 // AT1G12360 // AT1G62020 // AT5G50920 // AT5G05000 // AT4G23460
GO:0044255	P	cellular lipid metabolic process	8	187	618	37767	0.013	0.1	// AT1G36160 // AT4G29010 // AT5G23960 // AT3G15730 // AT3G06860 // AT5G13520 // AT5G60600 // AT4G23850
GO:0008104	P	protein localization	6	187	408	37767	0.017	0.13	// AT2G43640 // AT1G12360 // AT1G62020 // AT5G50920 // AT5G05000 // AT4G23460
GO:0006970	P	response to osmotic stress	6	187	408	37767	0.017	0.13	// AT5G23540 // AT1G65930 // AT2G39800 // AT3G55610 // AT2G21660 // AT1G15690
GO:0006886	P	intracellular protein transport	5	187	311	37767	0.021	0.16	// AT4G23460 // AT5G50920 // AT2G43640 // AT1G62020 // AT5G05000
GO:0009605	P	response to external stimulus	6	187	429	37767	0.021	0.16	// AT4G35090 // AT5G51820 // AT5G37770 // AT5G09810 // AT3G47340 // AT5G61210
GO:0034613	P	cellular protein localization	5	187	322	37767	0.023	0.18	// AT4G23460 // AT5G50920 // AT2G43640 // AT1G62020 // AT5G05000
GO:0008610	P	lipid biosynthetic process	6	187	439	37767	0.023	0.18	// AT1G36160 // AT5G23960 // AT5G13520 // AT3G19820 // AT5G60600 // AT4G23850
GO:0048519	P	negative regulation of biological process	6	187	442	37767	0.024	0.18	// AT2G30950 // AT2G43640 // AT3G50820 // AT2G27040 // AT5G47010 // AT1G48410
GO:0006629	P	lipid metabolic process	9	187	841	37767	0.026	0.19	// AT1G36160 // AT4G29010 // AT5G23960 // AT3G15730 // AT3G06860 // AT5G13520 // AT3G19820 // AT5G60600 // AT4G23850
GO:0070727	P	cellular macromolecule localization	5	187	341	37767	0.029	0.21	// AT4G23460 // AT5G50920 // AT2G43640 // AT1G62020 // AT5G05000
GO:0009651	P	response to salt stress	5	187	366	37767	0.037	0.27	// AT1G65930 // AT5G23540 // AT2G39800 // AT3G55610 // AT1G15690
GO:0007242	P	intracellular signaling cascade	7	187	659	37767	0.048	0.35	// AT1G28370 // AT3G15730 // AT5G37770 // AT5G47010 // AT1G78570 // AT1G78300 // AT5G60600
GO:0044271	P	cellular nitrogen compound biosynthetic process	5	187	394	37767	0.048	0.35	// AT5G50920 // AT2G39800 // AT3G55610 // AT1G74470 // AT5G17920
GO:0065008	P	regulation of biological quality	7	187	665	37767	0.05	0.36	// AT1G75780 // AT4G35090 // AT5G09810 // AT3G19820 // AT1G78570 // AT1G48410 // AT1G15690
GO:0033554	P	cellular response to stress	5	187	399	37767	0.05	0.36	// AT5G42020 // AT4G35090 // AT4G37930 // AT3G47340 // AT5G28540
GO:0006807	P	nitrogen compound metabolic process	25	187	3826	37767	0.093	0.66	// ATCG00480 // AT5G50920 // AT2G39800 // AT3G55610 // AT1G78570 // AT1G28370 // ATCG00470 // AT1G18270 // AT4G38510 // AT5G13110 // AT5G17920 // ATCG00120 // AT2G21660 // AT1G03090 // AT4G33010 // AT1G29880 // AT3G47340 // ATMG00640 // AT2G27040 // AT1G09340 // AT5G23710 // AT1G74470 // ATCG00130 // AT4G37930 // AT4G31180
GO:0019748	P	secondary metabolic process	5	187	489	37767	0.098	0.69	// AT1G18270 // AT1G78570 // AT5G23960 // AT1G17180 // AT5G13110
GO:0006508	P	proteolysis	7	187	810	37767	0.11	0.77	// AT5G23540 // AT4G05050 // AT5G28540 // AT3G02090 // AT5G13520 // AT2G20580 // AT3G48340
GO:0003006	P	reproductive developmental process	8	187	978	37767	0.12	0.8	// AT5G43940 // AT1G36160 // AT4G29010 // AT5G37770 // AT3G55610 // AT2G21660 // AT3G04120 // AT1G48410
GO:0048608	P	reproductive structure development	8	187	978	37767	0.12	0.8	// AT5G43940 // AT1G36160 // AT4G29010 // AT5G37770 // AT3G55610 // AT2G21660 // AT3G04120 // AT1G48410
GO:0030163	P	protein catabolic process	7	187	823	37767	0.12	0.81	// AT2G30950 // AT5G23540 // AT1G50250 // AT4G05050 // AT5G28540 // AT5G42270 // AT2G20580
GO:0048316	P	seed development	5	187	530	37767	0.13	0.86	// AT3G04120 // AT5G43940 // AT3G55610 // AT1G36160 // AT1G48410
GO:0010154	P	fruit development	5	187	557	37767	0.15	0.99	// AT3G04120 // AT5G43940 // AT3G55610 // AT1G36160 // AT1G48410
GO:0019222	P	regulation of metabolic process	8	187	2210	37767	0.86	1	// AT2G30950 // AT2G43640 // AT3G50820 // AT2G27040 // AT5G50920 // AT5G47010 // AT1G28370 // AT1G48410
GO:0007165	P	signal transduction	7	187	1228	37767	0.41	1	// AT1G28370 // AT3G15730 // AT5G37770 // AT5G47010 // AT1G78570 // AT1G78300 // AT5G60600
GO:0000003	P	reproduction	8	187	1186	37767	0.24	1	// AT5G43940 // AT1G36160 // AT4G29010 // AT5G37770 // AT3G55610 // AT2G21660 // AT3G04120 // AT1G48410
GO:0016310	P	phosphorylation	7	187	1079	37767	0.29	1	// ATCG00470 // ATCG00480 // AT2G18450 // AT4G38510 // AT2G43230 // ATCG00130 // ATMG00640
GO:0060255	P	regulation of macromolecule metabolic process	6	187	2060	37767	0.94	1	// AT2G43640 // AT3G50820 // AT2G27040 // AT5G47010 // AT1G28370 // AT1G48410
GO:0050789	P	regulation of biological process	16	187	3697	37767	0.75	1	// AT2G30950 // AT2G43640 // AT3G50820 // AT1G78300 // AT4G35090 // AT2G27040 // AT3G15730 // AT5G50920 // AT5G37770 // AT5G47010 // AT2G20580 // AT1G28370 // AT2G21660 // AT1G78570 // AT5G60600 // AT1G48410
GO:0065007	P	biological regulation	20	187	4188	37767	0.6	1	// AT2G30950 // AT1G75780 // AT2G43640 // AT3G50820 // AT1G78300 // AT4G35090 // AT5G37770 // AT2G27040 // AT3G15730 // AT1G48410 // AT5G50920 // AT5G09810 // AT2G21660 // AT5G47010 // AT2G20580 // AT1G28370 // AT3G19820 // AT1G78570 // AT5G60600 // AT1G15690
GO:0050794	P	regulation of cellular process	15	187	3375	37767	0.71	1	// AT2G30950 // AT2G43640 // AT3G50820 // AT1G78300 // AT4G35090 // AT2G27040 // AT3G15730 // AT5G50920 // AT5G37770 // AT5G47010 // AT2G20580 // AT1G28370 // AT2G21660 // AT1G78570 // AT5G60600
GO:0043412	P	macromolecule modification	5	187	1636	37767	0.91	1	// AT2G27040 // AT1G08490 // AT3G50820 // AT4G05050 // AT2G43230
GO:0016070	P	RNA metabolic process	6	187	1657	37767	0.83	1	// AT4G31180 // AT2G27040 // AT1G09340 // AT2G21660 // AT1G29880 // AT1G28370
GO:0009653	P	anatomical structure morphogenesis	5	187	637	37767	0.21	1	// AT3G19820 // AT1G75780 // AT5G09810 // AT1G36160 // AT1G48410
GO:0006139	P	nucleobase, nucleoside, nucleotide and nucleic acid metabolic process	16	187	3198	37767	0.52	1	// ATCG00470 // AT2G21660 // AT1G28370 // ATCG00480 // AT2G27040 // AT1G09340 // AT1G18270 // AT5G23710 // AT4G38510 // AT5G13110 // ATCG00120 // AT1G29880 // ATCG00130 // AT1G78570 // AT4G31180 // ATMG00640
GO:0032502	P	developmental process	15	187	2304	37767	0.17	1	// AT1G75780 // AT5G43940 // AT2G21660 // AT1G36160 // AT4G29010 // AT3G15730 // AT2G39800 // AT5G09810 // AT3G55610 // AT1G78900 // AT5G37770 // AT3G19820 // AT1G48410 // AT3G04120 // AT2G28000
GO:0032501	P	multicellular organismal process	13	187	2094	37767	0.24	1	// AT5G43940 // AT2G21660 // AT1G36160 // AT4G29010 // AT3G15730 // AT2G39800 // AT5G09810 // AT3G55610 // AT1G78900 // AT5G37770 // AT1G48410 // AT3G04120 // AT2G28000
GO:0034645	P	cellular macromolecule biosynthetic process	11	187	3661	37767	0.98	1	// AT2G43640 // AT3G52580 // AT1G28370 // AT2G27040 // AT3G44890 // AT5G51820 // AT5G23710 // AT2G33800 // AT1G29880 // AT4G34110 // AT4G31180
GO:0031323	P	regulation of cellular metabolic process	6	187	2036	37767	0.94	1	// AT2G30950 // AT2G43640 // AT3G50820 // AT2G27040 // AT5G50920 // AT1G28370
GO:0007275	P	multicellular organismal development	13	187	2020	37767	0.2	1	// AT5G43940 // AT2G21660 // AT1G36160 // AT4G29010 // AT3G15730 // AT2G39800 // AT5G09810 // AT3G55610 // AT1G78900 // AT5G37770 // AT1G48410 // AT3G04120 // AT2G28000
GO:0010467	P	gene expression	13	187	3962	37767	0.96	1	// AT2G43640 // AT3G52580 // AT1G28370 // AT2G27040 // AT3G44890 // AT1G09340 // AT5G23710 // AT2G33800 // AT5G47010 // AT1G29880 // AT4G34110 // AT4G31180 // AT1G48410
GO:0010468	P	regulation of gene expression	5	187	2001	37767	0.97	1	// AT1G28370 // AT2G43640 // AT2G27040 // AT5G47010 // AT1G48410
GO:0006464	P	protein modification process	5	187	1474	37767	0.86	1	// AT2G27040 // AT1G08490 // AT3G50820 // AT4G05050 // AT2G43230
GO:0022414	P	reproductive process	8	187	1161	37767	0.22	1	// AT5G43940 // AT1G36160 // AT4G29010 // AT5G37770 // AT3G55610 // AT2G21660 // AT3G04120 // AT1G48410
GO:0009059	P	macromolecule biosynthetic process	11	187	3685	37767	0.98	1	// AT2G43640 // AT3G52580 // AT1G28370 // AT2G27040 // AT3G44890 // AT5G51820 // AT5G23710 // AT2G33800 // AT1G29880 // AT4G34110 // AT4G31180
GO:0048856	P	anatomical structure development	12	187	1726	37767	0.15	1	// AT1G75780 // AT5G43940 // AT1G36160 // AT4G29010 // AT2G39800 // AT5G09810 // AT3G55610 // AT2G21660 // AT5G37770 // AT3G19820 // AT3G04120 // AT1G48410
GO:0006796	P	phosphate metabolic process	8	187	1178	37767	0.23	1	// ATCG00470 // AT3G50820 // ATCG00480 // AT2G18450 // AT4G38510 // AT2G43230 // ATCG00130 // ATMG00640
GO:0044085	P	cellular component biogenesis	5	187	571	37767	0.16	1	// AT1G09340 // ATCG00680 // AT3G23990 // AT3G44890 // AT3G50820
GO:0006793	P	phosphorus metabolic process	8	187	1179	37767	0.23	1	// ATCG00470 // AT3G50820 // ATCG00480 // AT2G18450 // AT4G38510 // AT2G43230 // ATCG00130 // ATMG00640
GO:0006412	P	translation	7	187	1445	37767	0.58	1	// AT2G43640 // AT3G52580 // AT3G44890 // AT2G33800 // AT1G29880 // AT4G34110 // AT4G31180
GO:0016168	F	chlorophyll binding	11	187	38	37767	7.6e-16	2.5e-13	// AT1G29930 // AT3G54890 // ATCG00680 // AT1G15820 // ATCG00020 // AT1G61520 // ATCG00340 // ATCG00350 // AT3G47470 // AT3G08940 // ATCG00280
GO:0016887	F	ATPase activity	21	187	482	37767	1e-13	1.6e-11	// AT2G34660 // AT4G00660 // AT2G30950 // AT3G57330 // AT3G28580 // AT1G73110 // AT4G37640 // AT5G62670 // AT1G55150 // AT5G50920 // AT4G25450 // AT4G38510 // AT5G42270 // AT2G42520 // AT5G40010 // AT4G30190 // ATCG00120 // AT1G15690 // AT1G15520 // AT3G01540 // AT1G50250
GO:0022857	F	transmembrane transporter activity	29	187	1128	37767	6.8e-13	7.3e-11	// AT3G57330 // ATCG00480 // AT5G64290 // AT4G30190 // AT4G28390 // AT1G15690 // ATCG00470 // AT4G35100 // AT4G37640 // AT5G52450 // AT4G39460 // AT4G38510 // AT5G67500 // AT1G78900 // AT4G00430 // ATCG00120 // AT3G16240 // AT1G15520 // AT4G00630 // AT5G19760 // AT4G25450 // AT4G24570 // AT3G08580 // AT2G37170 // ATMG00640 // AT2G34660 // AT5G08680 // AT5G46110 // ATCG00130
GO:0005215	F	transporter activity	32	187	1477	37767	3.2e-12	2.1e-10	// AT3G57330 // ATCG00480 // AT5G64290 // AT4G30190 // AT4G28390 // AT1G15690 // ATCG00470 // AT4G35100 // AT4G37640 // AT5G52450 // AT4G39460 // AT4G38510 // AT5G67500 // AT1G78900 // AT4G00430 // ATCG00120 // AT3G16240 // AT1G15520 // AT4G00630 // AT5G19760 // AT1G12360 // AT4G25450 // AT4G24570 // AT4G23460 // AT3G08580 // AT2G37170 // ATMG00640 // AT2G34660 // AT5G08680 // AT1G62020 // AT5G46…
GO:0017111	F	nucleoside-triphosphatase activity	24	187	792	37767	2.9e-12	2.1e-10	// AT4G00660 // AT1G59610 // AT3G57330 // AT1G73110 // AT5G50920 // AT4G30190 // AT1G15690 // AT1G50250 // AT4G37640 // AT4G38510 // AT5G42270 // ATCG00120 // AT1G15520 // AT3G28580 // AT3G01540 // AT3G53230 // AT5G62670 // AT4G25450 // AT5G47010 // AT5G40010 // AT2G34660 // AT2G30950 // AT1G55150 // AT2G42520
GO:0016818	F	hydrolase activity, acting on acid anhydrides, in phosphorus-containing anhydrides	24	187	837	37767	8.9e-12	3.7e-10	// AT4G00660 // AT1G59610 // AT3G57330 // AT1G73110 // AT5G50920 // AT4G30190 // AT1G15690 // AT1G50250 // AT4G37640 // AT4G38510 // AT5G42270 // ATCG00120 // AT1G15520 // AT3G28580 // AT3G01540 // AT3G53230 // AT5G62670 // AT4G25450 // AT5G47010 // AT5G40010 // AT2G34660 // AT2G30950 // AT1G55150 // AT2G42520
GO:0016817	F	hydrolase activity, acting on acid anhydrides	24	187	839	37767	9.3e-12	3.7e-10	// AT4G00660 // AT1G59610 // AT3G57330 // AT1G73110 // AT5G50920 // AT4G30190 // AT1G15690 // AT1G50250 // AT4G37640 // AT4G38510 // AT5G42270 // ATCG00120 // AT1G15520 // AT3G28580 // AT3G01540 // AT3G53230 // AT5G62670 // AT4G25450 // AT5G47010 // AT5G40010 // AT2G34660 // AT2G30950 // AT1G55150 // AT2G42520
GO:0016462	F	pyrophosphatase activity	24	187	832	37767	7.9e-12	3.7e-10	// AT4G00660 // AT1G59610 // AT3G57330 // AT1G73110 // AT5G50920 // AT4G30190 // AT1G15690 // AT1G50250 // AT4G37640 // AT4G38510 // AT5G42270 // ATCG00120 // AT1G15520 // AT3G28580 // AT3G01540 // AT3G53230 // AT5G62670 // AT4G25450 // AT5G47010 // AT5G40010 // AT2G34660 // AT2G30950 // AT1G55150 // AT2G42520
GO:0042623	F	ATPase activity, coupled	16	187	359	37767	7.2e-11	2.5e-09	// AT2G34660 // AT4G00660 // AT2G30950 // AT3G57330 // AT2G42520 // AT1G50250 // AT4G37640 // AT3G01540 // AT1G55150 // AT5G50920 // AT4G25450 // AT4G38510 // AT5G42270 // AT4G30190 // ATCG00120 // AT1G15520
GO:0003824	F	catalytic activity	89	187	9638	37767	7.7e-11	2.5e-09	// AT1G13440 // AT3G12780 // AT4G29010 // AT5G51820 // AT5G50920 // AT5G19220 // AT4G30190 // AT1G50250 // AT4G37640 // AT3G15730 // AT1G50480 // AT5G17920 // AT5G60600 // AT2G43230 // AT5G43940 // AT3G28580 // AT5G62670 // AT1G03090 // AT4G33010 // AT5G17330 // AT1G59900 // AT2G30950 // AT1G55150 // AT4G23850 // AT1G56190 // AT4G31180 // AT1G59610 // AT4G35090 // AT1G73110 // AT2G39800 // AT1G17…
GO:0046906	F	tetrapyrrole binding	11	187	136	37767	2e-10	6e-09	// AT1G29930 // AT3G54890 // ATCG00680 // AT1G15820 // ATCG00020 // AT1G61520 // ATCG00340 // ATCG00350 // AT3G47470 // AT3G08940 // ATCG00280
GO:0022890	F	inorganic cation transmembrane transporter activity	12	187	228	37767	3.1e-09	8.3e-08	// ATCG00470 // AT3G57330 // AT5G08680 // AT4G37640 // AT4G38510 // ATMG00640 // AT1G78900 // AT4G30190 // ATCG00120 // ATCG00130 // ATCG00480 // AT4G00630
GO:0015078	F	hydrogen ion transmembrane transporter activity	10	187	139	37767	4e-09	9.9e-08	// ATCG00470 // AT5G08680 // AT4G38510 // AT4G00630 // AT1G78900 // AT4G30190 // ATCG00120 // ATCG00130 // ATCG00480 // ATMG00640
GO:0022892	F	substrate-specific transporter activity	23	187	1059	37767	4.6e-09	1.1e-07	// AT3G57330 // ATCG00480 // AT5G64290 // AT4G30190 // ATCG00470 // AT4G35100 // AT4G37640 // AT4G39460 // AT4G38510 // AT5G67500 // AT1G78900 // AT4G00430 // ATCG00120 // AT3G16240 // AT4G00630 // AT1G12360 // AT4G24570 // AT4G23460 // AT2G37170 // ATMG00640 // AT5G08680 // AT5G46110 // ATCG00130
GO:0022891	F	substrate-specific transmembrane transporter activity	21	187	908	37767	7.9e-09	1.7e-07	// ATCG00120 // AT3G16240 // AT4G39460 // AT4G35100 // AT5G08680 // AT5G64290 // AT4G37640 // AT2G37170 // AT3G57330 // ATCG00470 // AT4G38510 // ATMG00640 // AT1G78900 // AT4G24570 // AT4G30190 // AT5G46110 // ATCG00130 // AT4G00430 // ATCG00480 // AT4G00630 // AT5G67500
GO:0015077	F	monovalent inorganic cation transmembrane transporter activity	10	187	156	37767	1.1e-08	2.3e-07	// ATCG00470 // AT5G08680 // AT4G38510 // AT4G00630 // AT1G78900 // AT4G30190 // ATCG00120 // ATCG00130 // ATCG00480 // ATMG00640
GO:0046933	F	hydrogen ion transporting ATP synthase activity, rotational mechanism	6	187	27	37767	1.3e-08	2.5e-07	// ATCG00470 // AT5G08680 // AT4G38510 // AT1G78900 // ATCG00130 // ATMG00640
GO:0022804	F	active transmembrane transporter activity	17	187	664	37767	5.6e-08	1e-06	// AT2G34660 // AT3G16240 // AT4G39460 // AT3G57330 // AT5G64290 // AT4G37640 // AT5G52450 // AT5G46110 // AT4G25450 // AT4G38510 // AT3G08580 // AT4G30190 // ATCG00120 // AT4G28390 // AT1G15520 // AT4G00630 // AT1G15690
GO:0005200	F	structural constituent of cytoskeleton	5	187	35	37767	1.6e-06	2.7e-05	// AT5G23860 // AT4G14960 // AT5G09810 // AT5G12250 // AT3G12110
GO:0016829	F	lyase activity	12	187	430	37767	2.3e-06	3.7e-05	// AT1G78570 // AT5G38410 // AT4G29010 // AT1G53310 // ATCG00490 // AT5G23960 // AT3G06860 // AT1G67090 // AT1G18270 // AT5G38430 // AT5G17330 // AT1G08490
GO:0016491	F	oxidoreductase activity	22	187	1463	37767	4.6e-06	6.2e-05	// AT1G13440 // AT4G35090 // AT2G18450 // AT3G47930 // AT2G39800 // AT3G06860 // AT1G65930 // AT1G18270 // AT5G13110 // AT3G17240 // AT5G60600 // AT3G04120 // AT5G43940 // AT1G42970 // AT4G33010 // AT1G59900 // AT3G14420 // AT3G50820 // AT3G26650 // AT1G74470 // AT4G15093 // AT1G48030
GO:0043492	F	ATPase activity, coupled to movement of substances	8	187	181	37767	4.9e-06	6.2e-05	// AT2G34660 // AT3G57330 // AT4G37640 // AT4G25450 // AT4G38510 // AT4G30190 // ATCG00120 // AT1G15520
GO:0015405	F	P-P-bond-hydrolysis-driven transmembrane transporter activity	9	187	243	37767	4.9e-06	6.2e-05	// AT2G34660 // AT3G57330 // AT4G37640 // AT4G25450 // AT4G38510 // AT4G30190 // ATCG00120 // AT1G15520 // AT1G15690
GO:0042626	F	ATPase activity, coupled to transmembrane movement of substances	8	187	181	37767	4.9e-06	6.2e-05	// AT2G34660 // AT3G57330 // AT4G37640 // AT4G25450 // AT4G38510 // AT4G30190 // ATCG00120 // AT1G15520
GO:0015399	F	primary active transmembrane transporter activity	9	187	244	37767	5.1e-06	6.2e-05	// AT2G34660 // AT3G57330 // AT4G37640 // AT4G25450 // AT4G38510 // AT4G30190 // ATCG00120 // AT1G15520 // AT1G15690
GO:0016820	F	hydrolase activity, acting on acid anhydrides, catalyzing transmembrane movement of substances	8	187	183	37767	5.3e-06	6.2e-05	// AT2G34660 // AT3G57330 // AT4G37640 // AT4G25450 // AT4G38510 // AT4G30190 // ATCG00120 // AT1G15520
GO:0016831	F	carboxy-lyase activity	6	187	81	37767	4.8e-06	6.2e-05	// AT5G38410 // AT1G53310 // ATCG00490 // AT5G38430 // AT1G67090 // AT5G17330
GO:0016903	F	oxidoreductase activity, acting on the aldehyde or oxo group of donors	6	187	84	37767	5.8e-06	6.7e-05	// AT1G13440 // AT3G26650 // AT1G42970 // AT2G39800 // AT3G04120 // AT1G59900
GO:0015075	F	ion transmembrane transporter activity	14	187	655	37767	6.6e-06	7.3e-05	// ATCG00470 // AT3G57330 // AT5G08680 // AT5G64290 // AT4G37640 // AT4G38510 // ATMG00640 // AT1G78900 // AT4G30190 // ATCG00120 // ATCG00130 // ATCG00480 // AT4G00630 // AT5G67500
GO:0016830	F	carbon-carbon lyase activity	7	187	141	37767	9.4e-06	0.0001	// AT5G38410 // AT1G53310 // ATCG00490 // AT5G38430 // AT1G67090 // AT1G18270 // AT5G17330
GO:0008324	F	cation transmembrane transporter activity	12	187	503	37767	1.1e-05	0.00011	// ATCG00470 // AT3G57330 // AT5G08680 // AT4G37640 // AT4G38510 // ATMG00640 // AT1G78900 // AT4G30190 // ATCG00120 // ATCG00130 // ATCG00480 // AT4G00630
GO:0016620	F	oxidoreductase activity, acting on the aldehyde or oxo group of donors, NAD or NADP as acceptor	5	187	56	37767	1.3e-05	0.00013	// AT1G13440 // AT2G39800 // AT3G04120 // AT1G42970 // AT3G26650
GO:0042625	F	ATPase activity, coupled to transmembrane movement of ions	5	187	68	37767	3.2e-05	0.00031	// AT4G30190 // AT3G57330 // AT4G38510 // AT4G37640 // ATCG00120
GO:0008237	F	metallopeptidase activity	5	187	90	37767	0.00011	0.0011	// AT2G30950 // AT3G02090 // AT1G50250 // AT5G42270 // AT5G13520
GO:0005198	F	structural molecule activity	12	187	659	37767	0.00014	0.0012	// AT1G75780 // AT3G12110 // AT3G52580 // AT1G62020 // AT3G44890 // AT5G12250 // AT3G52750 // AT5G23860 // AT5G09810 // AT2G33800 // AT5G55280 // AT4G14960
GO:0005524	F	ATP binding	18	187	1377	37767	0.0002	0.0018	// AT4G00660 // AT1G78900 // AT1G55150 // AT3G28580 // AT3G13470 // AT1G73110 // AT2G39730 // AT3G53230 // AT1G50480 // AT5G50920 // AT2G42520 // AT2G43230 // AT5G56500 // AT5G40010 // AT1G29880 // AT5G56000 // AT4G31180 // AT3G14470
GO:0032559	F	adenyl ribonucleotide binding	18	187	1384	37767	0.00021	0.0018	// AT4G00660 // AT1G78900 // AT1G55150 // AT3G28580 // AT3G13470 // AT1G73110 // AT2G39730 // AT3G53230 // AT1G50480 // AT5G50920 // AT2G42520 // AT2G43230 // AT5G56500 // AT5G40010 // AT1G29880 // AT5G56000 // AT4G31180 // AT3G14470
GO:0015297	F	antiporter activity	6	187	170	37767	0.00025	0.0021	// AT3G08580 // AT5G64290 // AT5G52450 // AT5G46110 // AT4G28390 // AT4G00630
GO:0016614	F	oxidoreductase activity, acting on CH-OH group of donors	6	187	188	37767	0.00042	0.0032	// AT3G14420 // AT5G43940 // AT3G06860 // AT1G65930 // AT1G18270 // AT5G13110
GO:0030554	F	adenyl nucleotide binding	18	187	1465	37767	0.00042	0.0032	// AT4G00660 // AT1G78900 // AT1G55150 // AT3G28580 // AT3G13470 // AT1G73110 // AT2G39730 // AT3G53230 // AT1G50480 // AT5G50920 // AT2G42520 // AT2G43230 // AT5G56500 // AT5G40010 // AT1G29880 // AT5G56000 // AT4G31180 // AT3G14470
GO:0001883	F	purine nucleoside binding	18	187	1465	37767	0.00042	0.0032	// AT4G00660 // AT1G78900 // AT1G55150 // AT3G28580 // AT3G13470 // AT1G73110 // AT2G39730 // AT3G53230 // AT1G50480 // AT5G50920 // AT2G42520 // AT2G43230 // AT5G56500 // AT5G40010 // AT1G29880 // AT5G56000 // AT4G31180 // AT3G14470
GO:0001882	F	nucleoside binding	18	187	1465	37767	0.00042	0.0032	// AT4G00660 // AT1G78900 // AT1G55150 // AT3G28580 // AT3G13470 // AT1G73110 // AT2G39730 // AT3G53230 // AT1G50480 // AT5G50920 // AT2G42520 // AT2G43230 // AT5G56500 // AT5G40010 // AT1G29880 // AT5G56000 // AT4G31180 // AT3G14470
GO:0032555	F	purine ribonucleotide binding	19	187	1631	37767	0.00055	0.004	// AT4G00660 // AT1G78900 // AT1G55150 // AT3G28580 // AT5G40010 // AT1G73110 // AT2G39730 // AT3G53230 // AT1G50480 // AT5G50920 // AT2G42520 // AT2G43230 // AT5G56500 // AT5G05000 // AT1G29880 // AT3G13470 // AT5G56000 // AT4G31180 // AT3G14470
GO:0032553	F	ribonucleotide binding	19	187	1631	37767	0.00055	0.004	// AT4G00660 // AT1G78900 // AT1G55150 // AT3G28580 // AT5G40010 // AT1G73110 // AT2G39730 // AT3G53230 // AT1G50480 // AT5G50920 // AT2G42520 // AT2G43230 // AT5G56500 // AT5G05000 // AT1G29880 // AT3G13470 // AT5G56000 // AT4G31180 // AT3G14470
GO:0016616	F	oxidoreductase activity, acting on the CH-OH group of donors, NAD or NADP as acceptor	5	187	145	37767	0.00091	0.0065	// AT1G65930 // AT1G18270 // AT5G43940 // AT3G06860 // AT5G13110
GO:0017076	F	purine nucleotide binding	19	187	1713	37767	0.00097	0.0068	// AT4G00660 // AT1G78900 // AT1G55150 // AT3G28580 // AT5G40010 // AT1G73110 // AT2G39730 // AT3G53230 // AT1G50480 // AT5G50920 // AT2G42520 // AT2G43230 // AT5G56500 // AT5G05000 // AT1G29880 // AT3G13470 // AT5G56000 // AT4G31180 // AT3G14470
GO:0022838	F	substrate-specific channel activity	5	187	151	37767	0.0011	0.0072	// AT4G35100 // AT4G00430 // AT3G16240 // AT2G37170 // AT5G67500
GO:0022803	F	passive transmembrane transporter activity	5	187	152	37767	0.0011	0.0072	// AT4G35100 // AT4G00430 // AT3G16240 // AT2G37170 // AT5G67500
GO:0005488	F	binding	76	187	11258	37767	0.0011	0.0072	// AT1G29930 // AT3G47470 // AT1G17370 // AT4G00660 // AT3G57330 // AT1G75690 // AT5G40010 // AT1G73110 // AT2G39730 // AT1G61520 // AT5G50920 // AT5G58430 // AT5G56500 // AT1G29880 // AT3G13470 // AT4G28390 // AT5G08570 // ATCG00680 // AT3G14470 // AT1G48410 // AT3G08940 // AT4G34110 // AT3G21175 // AT5G46800 // AT1G50480 // AT1G28370 // ATCG00020 // AT4G37640 // AT1G65930 // ATCG00350 // AT4G39…
GO:0015267	F	channel activity	5	187	152	37767	0.0011	0.0072	// AT4G35100 // AT4G00430 // AT3G16240 // AT2G37170 // AT5G67500
GO:0016787	F	hydrolase activity	30	187	3468	37767	0.002	0.012	// AT4G00660 // AT1G59610 // AT3G57330 // AT1G73110 // AT5G50920 // AT3G02090 // AT4G30190 // AT1G15690 // AT1G50250 // AT4G37640 // AT3G15730 // AT4G38510 // AT5G42270 // AT5G13520 // ATCG00120 // AT1G48410 // AT3G48340 // AT3G28580 // AT3G01540 // AT3G53230 // AT5G62670 // AT4G25450 // AT5G47010 // AT5G40010 // AT2G34660 // AT2G30950 // AT1G55150 // AT1G15520 // AT2G42520 // AT2G42010
GO:0004386	F	helicase activity	5	187	182	37767	0.0024	0.015	// AT1G55150 // AT4G00660 // AT2G42520 // AT3G01540 // AT5G47010
GO:0015291	F	secondary active transmembrane transporter activity	6	187	345	37767	0.0081	0.049	// AT3G08580 // AT5G64290 // AT5G52450 // AT5G46110 // AT4G28390 // AT4G00630
GO:0000166	F	nucleotide binding	19	187	2267	37767	0.018	0.11	// AT4G00660 // AT1G78900 // AT1G55150 // AT3G28580 // AT5G40010 // AT1G73110 // AT2G39730 // AT3G53230 // AT1G50480 // AT5G50920 // AT2G42520 // AT2G43230 // AT5G56500 // AT5G05000 // AT1G29880 // AT3G13470 // AT5G56000 // AT4G31180 // AT3G14470
GO:0070011	F	peptidase activity, acting on L-amino acid peptides	7	187	579	37767	0.027	0.16	// AT2G30950 // AT1G50250 // AT5G50920 // AT3G02090 // AT5G42270 // AT5G13520 // AT3G48340
GO:0008233	F	peptidase activity	7	187	646	37767	0.044	0.25	// AT2G30950 // AT1G50250 // AT5G50920 // AT3G02090 // AT5G42270 // AT5G13520 // AT3G48340
GO:0016874	F	ligase activity	6	187	564	37767	0.064	0.36	// AT1G36160 // AT4G31180 // AT1G50480 // AT1G03090 // AT1G29880 // AT3G47340
GO:0005515	F	protein binding	20	187	2944	37767	0.094	0.52	// AT2G43640 // AT5G56500 // AT3G26650 // AT3G57330 // AT1G75690 // AT4G37640 // AT1G62020 // AT4G05050 // AT4G23460 // AT5G55280 // AT5G58430 // AT5G17330 // AT3G13470 // AT3G44110 // AT5G61210 // AT3G19820 // AT5G56000 // AT1G78300 // AT3G14470 // AT1G48410
GO:0003676	F	nucleic acid binding	18	187	4842	37767	0.93	1	// AT4G00660 // AT4G37930 // AT4G34110 // AT3G21175 // AT1G17370 // AT1G55150 // AT1G28370 // AT2G32080 // AT2G42520 // AT5G23710 // AT2G33800 // AT2G21660 // AT2G43640 // AT4G20360 // AT1G48410 // AT4G31180 // AT1G56070 // AT3G50820
GO:0043169	F	cation binding	10	187	2087	37767	0.59	1	// AT2G30950 // AT3G52990 // AT5G08680 // AT1G65930 // AT1G18270 // AT5G37770 // AT1G23190 // AT5G13520 // AT4G15093 // AT5G08570
GO:0016301	F	kinase activity	7	187	1641	37767	0.71	1	// AT1G79550 // AT3G52990 // AT3G21630 // AT3G12780 // AT2G43230 // AT5G08570 // AT1G56190
GO:0016740	F	transferase activity	17	187	3321	37767	0.48	1	// AT3G46970 // AT5G49460 // AT1G79550 // AT3G52990 // AT3G21630 // AT3G12780 // AT2G45290 // AT5G08570 // AT1G56190 // AT5G23710 // AT1G17180 // AT5G19220 // AT5G17920 // AT1G08490 // AT1G11860 // AT4G37930 // AT2G43230
GO:0016772	F	transferase activity, transferring phosphorus-containing groups	9	187	1887	37767	0.59	1	// AT1G79550 // AT3G52990 // AT3G21630 // AT3G12780 // AT5G23710 // AT1G56190 // AT5G19220 // AT5G08570 // AT2G43230
GO:0003723	F	RNA binding	8	187	1379	37767	0.38	1	// AT2G43640 // AT3G50820 // AT1G17370 // AT2G33800 // AT2G21660 // AT4G34110 // AT4G37930 // AT1G48410
GO:0046872	F	metal ion binding	10	187	1997	37767	0.53	1	// AT2G30950 // AT3G52990 // AT5G08680 // AT1G65930 // AT1G18270 // AT5G37770 // AT1G23190 // AT5G13520 // AT4G15093 // AT5G08570
GO:0043167	F	ion binding	10	187	2087	37767	0.59	1	// AT2G30950 // AT3G52990 // AT5G08680 // AT1G65930 // AT1G18270 // AT5G37770 // AT1G23190 // AT5G13520 // AT4G15093 // AT5G08570
GO:0046914	F	transition metal ion binding	6	187	1618	37767	0.82	1	// AT2G30950 // AT5G08680 // AT1G65930 // AT1G18270 // AT5G13520 // AT4G15093
GO:0044444	C	cytoplasmic part	114	187	6289	37767	8.3e-42	2.7e-39	// AT1G13440 // AT3G12780 // AT1G75690 // AT3G44890 // AT5G51820 // AT5G50920 // AT3G55610 // AT5G56500 // AT4G28390 // AT2G33220 // AT1G50250 // AT4G37640 // AT3G15730 // AT5G17920 // AT5G67500 // AT5G60600 // AT3G28580 // AT1G03090 // AT4G33010 // AT1G59900 // AT2G30950 // AT2G20260 // AT5G08680 // AT1G09340 // ATCG00340 // AT1G56190 // AT4G24280 // AT4G31180 // AT5G14040 // AT4G35090 // AT1G73…
GO:0005737	C	cytoplasm	117	187	6822	37767	6.3e-41	1e-38	// AT1G13440 // AT3G12780 // AT1G75690 // AT3G44890 // AT5G51820 // AT5G50920 // AT3G55610 // AT5G56500 // AT4G28390 // AT2G33220 // AT1G50250 // AT4G37640 // AT3G15730 // AT5G17920 // AT5G67500 // AT5G60600 // AT3G28580 // AT2G32080 // AT1G03090 // AT4G33010 // AT1G59900 // AT2G30950 // AT2G20260 // AT5G08680 // AT1G09340 // ATCG00340 // AT1G56190 // AT4G24280 // AT4G31180 // AT5G14040 // AT4G35…
GO:0044446	C	intracellular organelle part	77	187	2561	37767	7.5e-40	6.3e-38	// AT3G52580 // AT5G23860 // AT3G12780 // AT1G75690 // AT4G35090 // AT1G73110 // AT3G44890 // AT2G39730 // AT5G51820 // AT5G50920 // AT3G02090 // AT1G62020 // AT5G56500 // AT4G28390 // AT1G15690 // AT2G45290 // AT3G08580 // AT5G46800 // AT1G48030 // AT1G67090 // AT2G33220 // AT5G67500 // AT3G23990 // AT1G50250 // AT4G37640 // AT4G03280 // AT3G54890 // ATCG00350 // AT4G39460 // AT4G38510 // AT5G42…
GO:0044422	C	organelle part	77	187	2562	37767	7.7e-40	6.3e-38	// AT3G52580 // AT5G23860 // AT3G12780 // AT1G75690 // AT4G35090 // AT1G73110 // AT3G44890 // AT2G39730 // AT5G51820 // AT5G50920 // AT3G02090 // AT1G62020 // AT5G56500 // AT4G28390 // AT1G15690 // AT2G45290 // AT3G08580 // AT5G46800 // AT1G48030 // AT1G67090 // AT2G33220 // AT5G67500 // AT3G23990 // AT1G50250 // AT4G37640 // AT4G03280 // AT3G54890 // ATCG00350 // AT4G39460 // AT4G38510 // AT5G42…
GO:0044424	C	intracellular part	128	187	9302	37767	3.7e-36	2.4e-34	// AT1G13440 // AT1G29930 // AT3G12780 // AT1G75690 // AT3G44890 // AT5G51820 // AT5G50920 // AT3G55610 // AT5G56500 // AT4G28390 // AT4G35100 // AT2G33220 // AT1G50250 // AT4G37640 // AT3G15730 // AT5G17920 // AT5G67500 // AT5G60600 // ATCG00350 // AT3G28580 // AT2G32080 // AT3G17240 // AT1G03090 // AT4G33010 // AT1G59900 // AT2G30950 // AT2G20260 // AT5G08680 // AT1G09340 // ATCG00340 // AT1G56…
GO:0005622	C	intracellular	129	187	9671	37767	3.9e-35	2.1e-33	// AT1G13440 // AT1G29930 // AT3G12780 // AT1G75690 // AT3G44890 // AT5G51820 // AT5G50920 // AT3G55610 // AT5G56500 // AT4G28390 // AT4G35100 // AT2G33220 // AT1G50250 // AT4G37640 // AT3G15730 // AT5G17920 // AT5G67500 // AT5G60600 // ATCG00350 // AT3G28580 // AT4G05050 // AT2G32080 // AT3G17240 // AT1G03090 // AT4G33010 // AT1G59900 // AT2G30950 // AT2G20260 // AT5G08680 // AT1G09340 // ATCG00…
GO:0044435	C	plastid part	47	187	867	37767	4.6e-34	2.2e-32	// AT3G12780 // AT1G75690 // AT4G35090 // AT1G73110 // AT3G44890 // AT5G51820 // AT5G50920 // AT5G56500 // AT2G45290 // AT1G67090 // AT1G50250 // AT2G39730 // AT4G03280 // ATCG00350 // AT4G38510 // AT5G42270 // ATCG00120 // ATCG00480 // AT5G19760 // AT3G54890 // ATCG00490 // AT3G13470 // AT1G15820 // AT1G42970 // AT3G52750 // AT2G33800 // AT3G47470 // AT3G50820 // AT3G14420 // AT2G30950 // AT5G38…
GO:0044434	C	chloroplast part	41	187	746	37767	7.3e-30	3e-28	// AT1G75690 // ATCG00480 // AT1G73110 // AT3G52750 // AT5G51820 // AT5G50920 // AT5G56500 // AT1G50250 // AT2G45290 // AT1G67090 // ATCG00020 // AT2G39730 // AT4G03280 // ATCG00350 // AT4G38510 // AT5G42270 // ATCG00120 // AT5G19760 // AT3G54890 // ATCG00490 // AT3G13470 // AT1G15820 // AT2G33800 // AT3G47470 // AT3G50820 // AT3G14420 // AT2G30950 // AT5G38410 // AT2G20260 // AT3G26650 // ATCG00…
GO:0043229	C	intracellular organelle	110	187	8149	37767	4.6e-28	1.6e-26	// AT1G13440 // AT3G12780 // AT1G75690 // AT3G44890 // AT5G51820 // AT5G50920 // AT3G55610 // AT5G56500 // AT4G28390 // AT4G35100 // AT2G33220 // AT1G50250 // AT4G37640 // AT3G15730 // AT1G18270 // AT5G60600 // AT3G28580 // AT1G03090 // AT4G33010 // AT1G59900 // AT2G30950 // AT2G20260 // AT5G08680 // AT1G09340 // ATCG00340 // AT1G56190 // AT4G24280 // AT4G31180 // AT5G14040 // AT4G35090 // AT1G73…
GO:0043226	C	organelle	110	187	8155	37767	4.9e-28	1.6e-26	// AT1G13440 // AT3G12780 // AT1G75690 // AT3G44890 // AT5G51820 // AT5G50920 // AT3G55610 // AT5G56500 // AT4G28390 // AT4G35100 // AT2G33220 // AT1G50250 // AT4G37640 // AT3G15730 // AT1G18270 // AT5G60600 // AT3G28580 // AT1G03090 // AT4G33010 // AT1G59900 // AT2G30950 // AT2G20260 // AT5G08680 // AT1G09340 // ATCG00340 // AT1G56190 // AT4G24280 // AT4G31180 // AT5G14040 // AT4G35090 // AT1G73…
GO:0043227	C	membrane-bounded organelle	106	187	7622	37767	9.8e-28	2.7e-26	// AT1G13440 // AT3G12780 // AT1G75690 // AT3G44890 // AT5G51820 // AT5G50920 // AT3G55610 // AT5G56500 // AT4G28390 // AT4G35100 // AT2G33220 // AT1G50250 // AT4G37640 // AT3G15730 // AT1G18270 // AT5G60600 // AT3G28580 // AT1G03090 // AT4G33010 // AT1G59900 // AT2G30950 // AT2G20260 // AT5G08680 // AT1G09340 // ATCG00340 // AT1G56190 // AT4G24280 // AT4G31180 // AT5G14040 // AT4G35090 // AT1G73…
GO:0043231	C	intracellular membrane-bounded organelle	106	187	7615	37767	9e-28	2.7e-26	// AT1G13440 // AT3G12780 // AT1G75690 // AT3G44890 // AT5G51820 // AT5G50920 // AT3G55610 // AT5G56500 // AT4G28390 // AT4G35100 // AT2G33220 // AT1G50250 // AT4G37640 // AT3G15730 // AT1G18270 // AT5G60600 // AT3G28580 // AT1G03090 // AT4G33010 // AT1G59900 // AT2G30950 // AT2G20260 // AT5G08680 // AT1G09340 // ATCG00340 // AT1G56190 // AT4G24280 // AT4G31180 // AT5G14040 // AT4G35090 // AT1G73…
GO:0044464	C	cell part	145	187	15217	37767	4.6e-25	1.1e-23	// AT1G13440 // AT1G29930 // AT3G12780 // AT1G75690 // AT3G44890 // AT5G51820 // AT5G50920 // AT3G55610 // AT5G56500 // AT4G30190 // AT4G28390 // AT4G35100 // AT2G33220 // AT1G50250 // AT4G37640 // AT3G15730 // AT5G17920 // AT5G67500 // AT5G60600 // AT2G43230 // ATCG00350 // AT3G28580 // AT4G05050 // AT2G32080 // AT5G62670 // AT3G17240 // AT1G03090 // AT4G33010 // AT1G59900 // AT2G30950 // AT2G20…
GO:0005623	C	cell	145	187	15217	37767	4.6e-25	1.1e-23	// AT1G13440 // AT1G29930 // AT3G12780 // AT1G75690 // AT3G44890 // AT5G51820 // AT5G50920 // AT3G55610 // AT5G56500 // AT4G30190 // AT4G28390 // AT4G35100 // AT2G33220 // AT1G50250 // AT4G37640 // AT3G15730 // AT5G17920 // AT5G67500 // AT5G60600 // AT2G43230 // ATCG00350 // AT3G28580 // AT4G05050 // AT2G32080 // AT5G62670 // AT3G17240 // AT1G03090 // AT4G33010 // AT1G59900 // AT2G30950 // AT2G20…
GO:0009536	C	plastid	64	187	2965	37767	1.4e-24	3.1e-23	// AT3G12780 // AT1G75690 // AT4G35090 // AT1G73110 // AT3G44890 // AT3G47930 // AT5G51820 // AT5G50920 // AT2G39800 // AT3G55610 // AT5G56500 // AT1G23190 // AT4G28390 // AT2G45290 // AT5G46800 // AT1G67090 // AT2G33220 // AT1G50250 // AT2G39730 // AT4G03280 // AT3G54890 // ATCG00350 // AT4G39460 // AT4G38510 // AT5G42270 // AT5G13110 // ATCG00120 // AT5G60600 // ATCG00480 // AT2G28000 // AT5G19…
GO:0031967	C	organelle envelope	31	187	595	37767	5.5e-22	1.1e-20	// AT3G12780 // ATCG00480 // AT2G18450 // AT5G51820 // AT5G50920 // AT3G02090 // AT4G28390 // AT5G46800 // AT2G33220 // AT2G39730 // AT4G39460 // AT4G38510 // AT5G67500 // ATCG00120 // AT4G35090 // AT5G19760 // AT3G13470 // AT1G42970 // AT4G24570 // AT3G08580 // ATMG00640 // AT3G26650 // AT5G08680 // AT5G38430 // AT3G04120 // AT1G09340 // AT1G74470 // AT5G05000 // AT4G37930 // AT1G11860 // AT5G14…
GO:0031975	C	envelope	31	187	595	37767	5.5e-22	1.1e-20	// AT3G12780 // ATCG00480 // AT2G18450 // AT5G51820 // AT5G50920 // AT3G02090 // AT4G28390 // AT5G46800 // AT2G33220 // AT2G39730 // AT4G39460 // AT4G38510 // AT5G67500 // ATCG00120 // AT4G35090 // AT5G19760 // AT3G13470 // AT1G42970 // AT4G24570 // AT3G08580 // ATMG00640 // AT3G26650 // AT5G08680 // AT5G38430 // AT3G04120 // AT1G09340 // AT1G74470 // AT5G05000 // AT4G37930 // AT1G11860 // AT5G14…
GO:0016020	C	membrane	70	187	4068	37767	1.6e-21	2.8e-20	// AT3G21630 // AT1G15520 // AT1G75690 // ATCG00480 // AT1G73110 // AT2G18450 // AT4G28510 // AT5G50920 // AT3G02090 // AT3G15730 // AT5G56500 // AT4G30190 // AT1G23190 // AT4G28390 // AT1G62020 // AT1G15690 // ATCG00470 // AT5G46800 // AT4G35100 // AT2G33220 // AT5G67500 // AT1G50250 // AT4G37640 // AT4G03280 // AT5G52450 // AT1G65930 // ATCG00350 // AT4G39460 // AT4G38510 // AT5G42270 // AT1G78…
GO:0005739	C	mitochondrion	41	187	1276	37767	2.2e-21	3.7e-20	// AT1G13440 // AT3G12780 // AT3G12110 // AT4G35090 // AT2G18450 // AT3G47930 // AT4G28510 // AT5G50920 // AT3G02090 // AT5G56500 // AT4G28390 // AT1G15690 // AT5G46800 // AT2G33220 // AT5G67500 // AT3G23990 // AT3G15730 // AT4G39460 // AT2G28000 // AT3G17240 // ATCG00480 // AT5G19760 // AT3G13470 // AT1G03090 // AT4G33010 // AT4G24570 // AT1G29880 // AT3G08580 // AT3G04120 // ATMG00640 // AT1G59…
GO:0010287	C	plastoglobule	16	187	81	37767	3.5e-20	5.7e-19	// AT3G54890 // AT2G20260 // ATCG00680 // ATCG00490 // ATCG00480 // AT1G61520 // ATCG00020 // AT2G39730 // AT1G09340 // ATCG00340 // ATCG00350 // AT3G47470 // AT1G15820 // ATCG00120 // ATCG00280 // AT3G50820
GO:0031090	C	organelle membrane	33	187	842	37767	9.6e-20	1.5e-18	// AT1G75690 // ATCG00480 // AT1G73110 // AT2G18450 // AT5G50920 // AT3G02090 // AT4G28390 // AT1G15690 // AT5G46800 // AT2G33220 // AT1G50250 // AT4G37640 // AT4G03280 // AT4G39460 // AT5G42270 // AT1G78900 // AT5G67500 // ATCG00120 // AT3G16240 // AT5G19760 // AT2G33800 // AT4G24570 // AT3G08580 // ATMG00640 // AT2G34660 // AT2G30950 // AT3G50820 // AT5G08680 // AT1G62020 // ATCG00340 // AT1G74…
GO:0009507	C	chloroplast	55	187	2740	37767	1.8e-19	2.7e-18	// AT1G75690 // ATCG00480 // AT1G73110 // AT3G52750 // AT5G51820 // AT5G50920 // AT2G39800 // AT3G55610 // AT5G56500 // AT1G23190 // AT2G45290 // AT1G67090 // AT1G50250 // AT2G39730 // AT4G03280 // ATCG00350 // AT4G39460 // AT4G38510 // AT5G42270 // AT5G13110 // ATCG00120 // AT5G60600 // AT2G28000 // AT5G19760 // AT3G54890 // ATCG00490 // AT3G13470 // AT1G15820 // AT1G42970 // AT1G11860 // AT2G33…
GO:0044429	C	mitochondrial part	20	187	274	37767	3.9e-17	5.5e-16	// AT3G04120 // AT5G19760 // AT5G09590 // AT5G46800 // AT4G39460 // AT2G33220 // AT5G08680 // AT3G23990 // AT2G18450 // ATCG00480 // AT1G48030 // AT3G02090 // AT3G08580 // AT5G67500 // AT4G24570 // AT3G17240 // AT4G28390 // AT5G14040 // ATMG00640 // AT4G37930
GO:0009579	C	thylakoid	22	187	376	37767	7.7e-17	1.1e-15	// AT1G75690 // ATCG00480 // AT1G73110 // AT1G50250 // ATCG00020 // AT4G03280 // ATCG00350 // AT5G42270 // AT1G30380 // ATCG00120 // AT1G15820 // AT2G33800 // AT3G50820 // AT2G30950 // AT5G38410 // AT2G20260 // ATCG00680 // AT5G38430 // ATCG00340 // AT1G56190 // AT1G74470 // ATCG00280
GO:0034357	C	photosynthetic membrane	19	187	273	37767	5.6e-16	7.3e-15	// AT1G15820 // AT2G30950 // AT2G20260 // AT2G33800 // ATCG00680 // AT1G75690 // ATCG00480 // AT1G73110 // AT4G03280 // ATCG00020 // ATCG00340 // ATCG00350 // AT5G42270 // AT1G74470 // AT3G50820 // AT1G30380 // ATCG00120 // ATCG00280 // AT1G50250
GO:0032991	C	macromolecular complex	44	187	2180	37767	1.5e-15	1.8e-14	// AT1G29930 // AT1G62020 // AT5G23540 // AT2G18450 // AT4G28510 // AT5G50920 // AT3G02090 // AT5G58430 // AT2G20580 // ATCG00470 // AT2G43640 // AT5G23860 // AT1G67090 // AT2G33220 // ATCG00020 // AT4G03280 // AT3G52580 // ATCG00350 // AT1G30380 // ATCG00120 // ATCG00480 // AT5G49460 // AT3G54890 // AT1G15820 // AT3G44890 // AT4G33010 // AT2G33800 // AT3G47470 // AT4G14960 // ATMG00640 // AT3G50…
GO:0043234	C	protein complex	36	187	1443	37767	1.8e-15	2.2e-14	// AT1G29930 // AT5G23540 // AT2G18450 // AT4G28510 // AT5G50920 // AT3G02090 // AT1G62020 // AT2G20580 // ATCG00470 // AT5G23860 // AT1G67090 // AT2G33220 // ATCG00020 // AT4G03280 // ATCG00350 // AT1G30380 // ATCG00120 // ATCG00480 // AT5G49460 // AT3G54890 // AT1G15820 // AT4G33010 // AT3G47470 // AT4G14960 // ATMG00640 // AT3G50820 // AT5G38410 // AT2G20260 // ATCG00680 // AT5G58430 // AT5G08…
GO:0009532	C	plastid stroma	18	187	322	37767	1.2e-13	1.4e-12	// AT3G14420 // AT5G38410 // AT2G45290 // AT3G26650 // AT1G67090 // AT1G75690 // AT3G44890 // AT5G38430 // AT3G52750 // AT5G51820 // AT5G50920 // AT5G55280 // AT1G56190 // AT5G56500 // AT3G13470 // AT4G24280 // ATCG00280 // AT2G33800
GO:0009526	C	plastid envelope	18	187	331	37767	1.8e-13	2.1e-12	// AT1G09340 // AT5G19760 // AT3G12780 // AT3G26650 // AT4G35090 // AT3G13470 // AT2G39730 // AT5G38430 // AT5G51820 // AT5G50920 // AT4G38510 // AT1G42970 // AT1G74470 // AT5G05000 // ATCG00120 // AT4G37930 // AT1G11860 // ATCG00480
GO:0010319	C	stromule	10	187	49	37767	3.4e-13	3.7e-12	// AT1G09340 // AT3G12780 // AT3G26650 // AT4G35090 // AT2G39730 // AT1G42970 // AT5G51820 // ATCG00120 // AT4G37930 // ATCG00480
GO:0009570	C	chloroplast stroma	16	187	249	37767	3.9e-13	4.1e-12	// AT3G14420 // AT5G38410 // AT2G45290 // AT3G26650 // AT1G67090 // AT1G75690 // AT3G52750 // AT5G38430 // AT5G51820 // AT5G50920 // AT5G55280 // AT1G56190 // AT5G56500 // AT3G13470 // ATCG00280 // AT2G33800
GO:0005740	C	mitochondrial envelope	15	187	223	37767	1.2e-12	1.2e-11	// AT5G19760 // AT5G46800 // AT4G39460 // AT2G33220 // AT5G08680 // AT2G18450 // ATCG00480 // AT3G04120 // AT3G02090 // AT3G08580 // AT5G67500 // AT4G24570 // AT4G28390 // AT5G14040 // ATMG00640
GO:0031966	C	mitochondrial membrane	14	187	210	37767	7.5e-12	7.4e-11	// AT5G19760 // AT5G46800 // AT4G39460 // AT2G33220 // AT5G08680 // AT2G18450 // ATCG00480 // AT3G02090 // AT3G08580 // AT5G67500 // AT4G24570 // AT4G28390 // AT5G14040 // ATMG00640
GO:0009521	C	photosystem	9	187	66	37767	1.3e-10	1.3e-09	// AT2G20260 // ATCG00680 // AT1G15820 // ATCG00020 // ATCG00340 // ATCG00350 // AT1G30380 // ATCG00280 // AT3G50820
GO:0005743	C	mitochondrial inner membrane	12	187	172	37767	1.5e-10	1.4e-09	// AT5G19760 // AT5G46800 // AT4G39460 // AT5G08680 // AT2G18450 // ATCG00480 // AT3G02090 // AT3G08580 // AT4G24570 // AT4G28390 // AT5G14040 // ATMG00640
GO:0019866	C	organelle inner membrane	13	187	230	37767	2.9e-10	2.7e-09	// AT5G19760 // AT5G46800 // AT4G39460 // AT5G08680 // AT2G18450 // ATCG00480 // AT5G50920 // AT3G02090 // AT3G08580 // AT4G24570 // AT4G28390 // AT5G14040 // ATMG00640
GO:0055035	C	plastid thylakoid membrane	12	187	231	37767	3.6e-09	3.1e-08	// AT2G30950 // AT3G50820 // AT2G33800 // AT1G75690 // ATCG00480 // AT1G73110 // AT4G03280 // ATCG00340 // AT5G42270 // AT1G74470 // ATCG00120 // AT1G50250
GO:0009535	C	chloroplast thylakoid membrane	12	187	231	37767	3.6e-09	3.1e-08	// AT2G30950 // AT3G50820 // AT2G33800 // AT1G75690 // ATCG00480 // AT1G73110 // AT4G03280 // ATCG00340 // AT5G42270 // AT1G74470 // ATCG00120 // AT1G50250
GO:0009534	C	chloroplast thylakoid	13	187	290	37767	4.3e-09	3.6e-08	// AT2G30950 // AT3G50820 // AT2G33800 // AT1G75690 // ATCG00480 // AT1G73110 // AT4G03280 // ATCG00340 // AT5G42270 // AT1G74470 // ATCG00120 // ATCG00280 // AT1G50250
GO:0031976	C	plastid thylakoid	13	187	293	37767	4.8e-09	3.9e-08	// AT2G30950 // AT3G50820 // AT2G33800 // AT1G75690 // ATCG00480 // AT1G73110 // AT4G03280 // ATCG00340 // AT5G42270 // AT1G74470 // ATCG00120 // ATCG00280 // AT1G50250
GO:0031984	C	organelle subcompartment	13	187	295	37767	5.2e-09	4.2e-08	// AT2G30950 // AT3G50820 // AT2G33800 // AT1G75690 // ATCG00480 // AT1G73110 // AT4G03280 // ATCG00340 // AT5G42270 // AT1G74470 // ATCG00120 // ATCG00280 // AT1G50250
GO:0042651	C	thylakoid membrane	12	187	244	37767	6.4e-09	5e-08	// AT2G30950 // AT3G50820 // AT2G33800 // AT1G75690 // ATCG00480 // AT1G73110 // AT4G03280 // ATCG00340 // AT5G42270 // AT1G74470 // ATCG00120 // AT1G50250
GO:0005829	C	cytosol	20	187	912	37767	4.3e-08	3.3e-07	// AT1G13440 // AT3G46970 // AT1G79550 // AT5G56000 // AT3G12580 // AT5G49460 // AT1G53310 // AT3G23990 // AT3G53230 // AT5G02500 // AT3G52580 // AT1G12360 // AT1G48410 // AT5G52640 // AT5G17920 // AT1G23190 // AT4G14960 // AT3G04120 // AT1G56070 // AT1G59900
GO:0044436	C	thylakoid part	12	187	307	37767	7.3e-08	5.4e-07	// AT2G30950 // AT3G50820 // AT2G33800 // AT1G75690 // ATCG00480 // AT1G73110 // AT4G03280 // ATCG00340 // AT5G42270 // AT1G74470 // ATCG00120 // AT1G50250
GO:0009523	C	photosystem II	6	187	45	37767	2e-07	1.4e-06	// AT3G50820 // ATCG00680 // ATCG00020 // AT1G15820 // ATCG00340 // ATCG00280
GO:0045259	C	proton-transporting ATP synthase complex	5	187	23	37767	2.5e-07	1.8e-06	// ATCG00130 // AT5G08680 // ATCG00470 // ATCG00480 // ATMG00640
GO:0044425	C	membrane part	23	187	1360	37767	3.9e-07	2.7e-06	// ATCG00480 // AT2G18450 // AT4G28510 // AT5G50920 // AT3G02090 // ATCG00470 // AT2G33220 // ATCG00020 // AT4G37640 // ATCG00350 // AT1G30380 // ATCG00120 // AT1G15820 // ATCG00130 // ATMG00640 // AT3G50820 // AT2G20260 // ATCG00680 // AT5G08680 // AT1G62020 // ATCG00340 // AT3G19820 // ATCG00280
GO:0016469	C	proton-transporting two-sector ATPase complex	5	187	27	37767	5e-07	3.4e-06	// ATCG00130 // AT5G08680 // ATCG00470 // ATCG00480 // ATMG00640
GO:0005759	C	mitochondrial matrix	6	187	54	37767	5.3e-07	3.5e-06	// AT3G23990 // AT5G09590 // AT3G02090 // AT3G17240 // AT4G37930 // AT1G48030
GO:0031980	C	mitochondrial lumen	6	187	54	37767	5.3e-07	3.5e-06	// AT3G23990 // AT5G09590 // AT3G02090 // AT3G17240 // AT4G37930 // AT1G48030
GO:0005886	C	plasma membrane	21	187	1456	37767	1.4e-05	9.1e-05	// AT5G19760 // AT3G21630 // AT1G15520 // AT4G35100 // AT1G62020 // AT3G53230 // AT3G15730 // AT5G62670 // AT5G52450 // AT1G65930 // AT5G14040 // AT4G38510 // AT2G43230 // AT4G23460 // AT5G61210 // AT4G30190 // AT1G23190 // AT2G37170 // AT5G56000 // AT4G23850 // AT1G15690
GO:0043233	C	organelle lumen	12	187	539	37767	2.1e-05	0.00013	// AT3G50820 // AT5G09590 // AT3G23990 // AT2G27040 // AT3G53230 // AT5G28540 // AT5G42020 // AT3G02090 // AT3G13470 // AT3G17240 // AT4G37930 // AT1G48030
GO:0070013	C	intracellular organelle lumen	12	187	539	37767	2.1e-05	0.00013	// AT3G50820 // AT5G09590 // AT3G23990 // AT2G27040 // AT3G53230 // AT5G28540 // AT5G42020 // AT3G02090 // AT3G13470 // AT3G17240 // AT4G37930 // AT1G48030
GO:0031974	C	membrane-enclosed lumen	12	187	546	37767	2.4e-05	0.00014	// AT3G50820 // AT5G09590 // AT3G23990 // AT2G27040 // AT3G53230 // AT5G28540 // AT5G42020 // AT3G02090 // AT3G13470 // AT3G17240 // AT4G37930 // AT1G48030
GO:0009941	C	chloroplast envelope	8	187	265	37767	6.8e-05	0.0004	// AT5G19760 // AT3G13470 // AT5G38430 // AT5G50920 // AT4G38510 // AT1G74470 // AT5G05000 // AT1G11860
GO:0044455	C	mitochondrial membrane part	5	187	94	37767	0.00014	0.00079	// AT5G08680 // AT3G02090 // AT2G18450 // ATMG00640 // ATCG00480
GO:0043228	C	non-membrane-bounded organelle	15	187	1040	37767	0.00025	0.0014	// AT3G14420 // AT5G38410 // AT3G12110 // AT3G52580 // AT2G27040 // AT3G44890 // AT5G12250 // AT3G53230 // AT1G09340 // AT5G23860 // AT5G09810 // AT2G33800 // AT3G13470 // AT4G14960 // AT1G11860
GO:0043232	C	intracellular non-membrane-bounded organelle	15	187	1040	37767	0.00025	0.0014	// AT3G14420 // AT5G38410 // AT3G12110 // AT3G52580 // AT2G27040 // AT3G44890 // AT5G12250 // AT3G53230 // AT1G09340 // AT5G23860 // AT5G09810 // AT2G33800 // AT3G13470 // AT4G14960 // AT1G11860
GO:0048046	C	apoplast	6	187	182	37767	0.00036	0.002	// AT3G14420 // AT5G38410 // AT5G38430 // AT1G65930 // AT5G56000 // AT1G11860
GO:0005856	C	cytoskeleton	5	187	192	37767	0.003	0.016	// AT5G23860 // AT4G14960 // AT5G09810 // AT5G12250 // AT3G12110
GO:0005576	C	extracellular region	6	187	285	37767	0.0033	0.018	// AT3G14420 // AT5G38410 // AT5G38430 // AT1G65930 // AT5G56000 // AT1G11860
GO:0005840	C	ribosome	8	187	524	37767	0.0051	0.027	// AT3G14420 // AT5G38410 // AT3G52580 // AT3G44890 // AT1G09340 // AT2G33800 // AT3G13470 // AT1G11860
GO:0030529	C	ribonucleoprotein complex	9	187	703	37767	0.0091	0.047	// AT3G14420 // AT2G43640 // AT3G52580 // AT3G44890 // AT1G09340 // AT2G33800 // AT3G13470 // AT5G38410 // AT1G11860
GO:0022626	C	cytosolic ribosome	5	187	336	37767	0.027	0.14	// AT3G52580 // AT3G14420 // AT1G11860 // AT5G38410 // AT3G13470
GO:0005773	C	vacuole	5	187	383	37767	0.044	0.22	// AT2G34660 // AT3G16240 // AT4G38510 // AT1G78900 // AT1G15690
GO:0005618	C	cell wall	5	187	403	37767	0.052	0.26	// AT5G56000 // AT3G16240 // AT5G38410 // AT5G14040 // AT5G19760
GO:0030312	C	external encapsulating structure	5	187	407	37767	0.054	0.26	// AT5G56000 // AT3G16240 // AT5G38410 // AT5G14040 // AT5G19760
GO:0005634	C	nucleus	16	187	2621	37767	0.23	1	// AT3G14420 // AT4G35100 // AT5G23540 // AT2G27040 // AT3G53230 // AT3G15730 // AT1G18270 // AT1G48410 // AT2G33800 // AT2G21660 // AT3G13470 // AT2G20580 // AT1G23190 // AT5G56000 // AT1G28370 // AT1G59900

## Sheet: t318a p20
GO_acc	term_type	Term	queryitem	querytotal	bgitem	bgtotal	pvalue	FDR	entries
GO:0006091	P	generation of precursor metabolites and energy	33	213	285	37767	8e-32	8e-29	// AT1G13440 // ATCG00520 // AT3G55440 // AT1G50250 // ATCG00480 // AT4G04640 // AT3G61470 // AT5G56350 // AT5G08570 // AT2G34420 // AT1G12000 // ATCG00020 // AT1G12900 // ATCG00270 // AT1G18270 // AT4G38510 // AT1G53310 // AT3G04120 // ATMG00410 // AT3G54890 // AT1G79550 // AT1G42970 // AT3G52990 // AT5G63680 // AT5G42740 // AT2G30950 // AT1G76550 // AT3G26650 // ATCG00680 // ATCG00340 // AT1G56…
GO:0009628	P	response to abiotic stimulus	54	213	1471	37767	4.9e-28	2.5e-25	// AT3G47950 // AT4G35090 // AT5G28540 // AT5G35530 // AT2G39800 // AT5G49910 // AT5G56010 // AT1G48410 // AT1G75780 // AT1G67090 // AT5G09590 // AT3G23990 // AT2G39730 // AT5G12250 // AT2G30490 // AT2G20990 // AT4G29040 // AT1G55490 // AT2G04030 // AT4G00430 // ATCG00120 // AT5G03240 // ATCG00480 // AT3G46970 // AT1G15690 // AT3G54890 // AT1G15820 // AT5G02500 // AT3G60750 // AT1G42970 // AT4G35…
GO:0009987	P	cellular process	141	213	11684	37767	6.1e-26	2e-23	// AT1G13440 // AT1G29930 // AT4G29010 // AT3G06650 // AT5G51820 // AT5G50920 // AT4G28390 // AT5G23960 // ATCG00350 // AT1G12900 // AT1G50480 // AT2G20990 // AT1G55490 // AT2G21390 // AT5G17920 // AT4G38510 // AT5G60600 // AT2G04030 // AT1G03090 // AT4G33010 // AT5G11490 // AT4G04770 // AT2G30950 // AT1G76550 // AT1G24510 // AT5G67030 // AT3G04120 // AT1G09340 // ATCG00340 // AT1G56190 // AT4G24…
GO:0050896	P	response to stimulus	79	213	4057	37767	7.6e-24	1.9e-21	// AT1G13440 // AT3G47950 // AT2G27040 // AT4G35090 // AT5G64290 // AT1G42970 // AT5G28540 // AT5G35530 // AT2G39800 // AT1G48410 // AT5G49910 // AT1G23190 // AT1G78570 // AT5G56010 // AT5G38410 // AT1G12000 // AT2G45290 // AT1G75780 // AT2G46690 // AT5G09590 // AT3G23990 // AT2G39730 // AT5G12250 // AT2G30490 // AT2G20990 // AT4G29040 // AT1G55490 // AT2G04030 // AT4G00430 // ATCG00120 // AT5G03…
GO:0019320	P	hexose catabolic process	18	213	84	37767	4.3e-22	4.4e-20	// AT1G13440 // AT5G42740 // AT1G79550 // AT1G76550 // AT3G26650 // AT3G55440 // AT1G42970 // AT1G12900 // AT1G18270 // AT3G52990 // AT5G35790 // AT1G56190 // AT5G13110 // AT5G63680 // AT5G56350 // AT5G08570 // AT3G04120 // AT1G12000
GO:0019318	P	hexose metabolic process	20	213	126	37767	4.2e-22	4.4e-20	// AT1G13440 // AT5G42740 // AT1G79550 // AT1G76550 // AT3G26650 // AT3G55440 // AT1G42970 // AT1G63000 // AT1G12900 // AT5G56350 // AT1G18270 // AT3G52990 // AT5G35790 // AT1G56190 // AT5G13110 // AT5G63680 // AT1G78570 // AT5G08570 // AT3G04120 // AT1G12000
GO:0044248	P	cellular catabolic process	36	213	746	37767	2.2e-22	4.4e-20	// AT1G13440 // AT4G29010 // AT3G55440 // AT4G35090 // AT5G28540 // AT3G06860 // AT2G20580 // AT5G56350 // AT5G08570 // AT1G12000 // AT1G50250 // AT1G12900 // AT1G53310 // AT1G18270 // AT4G29040 // AT5G42270 // AT5G13110 // AT5G03240 // AT3G04120 // AT1G79550 // AT1G42970 // AT1G03090 // AT3G52990 // AT4G33010 // AT4G16760 // AT5G63680 // AT1G06430 // AT5G42740 // AT2G30950 // AT1G76550 // AT3G26…
GO:0006007	P	glucose catabolic process	18	213	83	37767	3.6e-22	4.4e-20	// AT1G13440 // AT5G42740 // AT1G79550 // AT1G76550 // AT3G26650 // AT3G55440 // AT1G42970 // AT1G12900 // AT1G18270 // AT3G52990 // AT5G35790 // AT1G56190 // AT5G13110 // AT5G63680 // AT5G56350 // AT5G08570 // AT3G04120 // AT1G12000
GO:0046365	P	monosaccharide catabolic process	18	213	84	37767	4.3e-22	4.4e-20	// AT1G13440 // AT5G42740 // AT1G79550 // AT1G76550 // AT3G26650 // AT3G55440 // AT1G42970 // AT1G12900 // AT1G18270 // AT3G52990 // AT5G35790 // AT1G56190 // AT5G13110 // AT5G63680 // AT5G56350 // AT5G08570 // AT3G04120 // AT1G12000
GO:0044237	P	cellular metabolic process	115	213	8722	37767	2.9e-22	4.4e-20	// AT1G13440 // AT1G29930 // AT4G29010 // AT3G06650 // AT5G51820 // AT5G50920 // AT5G56350 // AT5G23960 // ATCG00350 // AT1G12900 // AT1G50480 // AT1G55490 // AT5G17920 // AT4G38510 // AT5G60600 // AT2G04030 // AT1G03090 // AT4G33010 // AT4G04770 // AT2G30950 // AT1G76550 // AT5G67030 // AT3G04120 // AT1G09340 // ATCG00340 // AT1G56190 // AT4G24280 // ATCG00500 // AT4G31180 // AT5G22060 // AT3G55…
GO:0006006	P	glucose metabolic process	18	213	86	37767	6.3e-22	5.8e-20	// AT1G13440 // AT5G42740 // AT1G79550 // AT1G76550 // AT3G26650 // AT3G55440 // AT1G42970 // AT1G12900 // AT1G18270 // AT3G52990 // AT5G35790 // AT1G56190 // AT5G13110 // AT5G63680 // AT5G56350 // AT5G08570 // AT3G04120 // AT1G12000
GO:0046164	P	alcohol catabolic process	18	213	89	37767	1.1e-21	9.1e-20	// AT1G13440 // AT5G42740 // AT1G79550 // AT1G76550 // AT3G26650 // AT3G55440 // AT1G42970 // AT1G12900 // AT1G18270 // AT3G52990 // AT5G35790 // AT1G56190 // AT5G13110 // AT5G63680 // AT5G56350 // AT5G08570 // AT3G04120 // AT1G12000
GO:0015979	P	photosynthesis	21	213	162	37767	1.7e-21	1.3e-19	// AT1G29930 // AT2G30950 // AT3G26650 // AT3G54890 // ATCG00520 // ATCG00270 // ATCG00680 // ATCG00020 // AT4G04640 // AT1G50250 // AT3G61470 // AT1G42970 // AT1G61520 // ATCG00340 // ATCG00350 // AT1G15820 // AT3G47470 // AT1G30380 // AT4G10340 // ATCG00280 // AT2G34420
GO:0006096	P	glycolysis	16	213	57	37767	2.2e-21	1.5e-19	// AT1G13440 // AT5G42740 // AT1G79550 // AT1G76550 // AT3G26650 // AT3G55440 // AT1G42970 // AT1G12900 // AT1G18270 // AT3G52990 // AT1G56190 // AT5G63680 // AT5G56350 // AT5G08570 // AT3G04120 // AT1G12000
GO:0005996	P	monosaccharide metabolic process	21	213	168	37767	3.4e-21	2.3e-19	// AT1G13440 // AT5G42740 // AT1G79550 // AT1G76550 // AT3G26650 // AT3G55440 // AT5G08570 // AT1G42970 // AT1G63000 // AT1G12900 // AT5G56350 // AT1G18270 // AT3G52990 // AT5G35790 // AT1G56190 // AT5G13110 // AT5G63680 // AT1G78570 // AT5G60600 // AT3G04120 // AT1G12000
GO:0008152	P	metabolic process	124	213	10614	37767	5.8e-20	3.6e-18	// AT1G13440 // AT1G29930 // AT4G29010 // AT3G06650 // AT5G51820 // AT5G50920 // AT5G56350 // AT5G23960 // ATCG00350 // AT1G12900 // AT1G50480 // AT1G55490 // AT5G17920 // AT4G38510 // AT5G60600 // AT2G04030 // AT1G03090 // AT4G33010 // AT4G04770 // AT2G30950 // AT1G76550 // AT5G67030 // AT3G04120 // AT1G09340 // ATCG00340 // AT1G56190 // AT4G24280 // ATCG00500 // AT4G31180 // AT5G22060 // AT3G55…
GO:0009266	P	response to temperature stimulus	28	213	485	37767	1.7e-19	1e-17	// AT4G35090 // AT5G28540 // AT5G51820 // AT5G49910 // AT5G56010 // AT1G67090 // AT3G23990 // AT2G39730 // AT5G12250 // AT2G20990 // AT4G29040 // AT1G55490 // AT2G04030 // ATCG00120 // ATCG00480 // AT5G02500 // AT1G42970 // AT5G42020 // AT1G56070 // AT3G12580 // AT3G26650 // AT5G67030 // AT3G04120 // AT1G09340 // AT3G29320 // AT4G24280 // AT4G37930 // AT5G09590
GO:0044275	P	cellular carbohydrate catabolic process	18	213	125	37767	2.5e-19	1.4e-17	// AT1G13440 // AT5G42740 // AT1G79550 // AT1G76550 // AT3G26650 // AT3G55440 // AT1G42970 // AT1G12900 // AT1G18270 // AT3G52990 // AT5G35790 // AT1G56190 // AT5G13110 // AT5G63680 // AT5G56350 // AT5G08570 // AT3G04120 // AT1G12000
GO:0016052	P	carbohydrate catabolic process	18	213	128	37767	3.7e-19	1.9e-17	// AT1G13440 // AT5G42740 // AT1G79550 // AT1G76550 // AT3G26650 // AT3G55440 // AT1G42970 // AT1G12900 // AT1G18270 // AT3G52990 // AT5G35790 // AT1G56190 // AT5G13110 // AT5G63680 // AT5G56350 // AT5G08570 // AT3G04120 // AT1G12000
GO:0044265	P	cellular macromolecule catabolic process	26	213	465	37767	7.7e-18	3.9e-16	// AT1G13440 // AT3G55440 // AT5G28540 // AT2G20580 // AT5G56350 // AT5G08570 // AT1G12000 // AT1G50250 // AT1G12900 // AT1G18270 // AT4G29040 // AT5G42270 // AT5G13110 // AT5G03240 // AT3G04120 // AT1G79550 // AT1G42970 // AT3G52990 // AT5G63680 // AT1G06430 // AT5G42740 // AT2G30950 // AT1G76550 // AT3G26650 // AT5G35790 // AT1G56190
GO:0006066	P	alcohol metabolic process	21	213	270	37767	2.7e-17	1.3e-15	// AT1G13440 // AT5G42740 // AT1G79550 // AT1G76550 // AT3G26650 // AT3G55440 // AT5G08570 // AT1G42970 // AT1G63000 // AT1G12900 // AT5G56350 // AT1G18270 // AT3G52990 // AT5G35790 // AT1G56190 // AT5G13110 // AT5G63680 // AT1G78570 // AT5G60600 // AT3G04120 // AT1G12000
GO:0044262	P	cellular carbohydrate metabolic process	23	213	417	37767	8.9e-16	4.1e-14	// AT1G13440 // AT3G55440 // AT5G51820 // AT1G78570 // AT5G08570 // AT1G12000 // AT5G56350 // AT1G12900 // AT1G18270 // AT5G13110 // AT1G63000 // AT5G60600 // AT3G04120 // AT1G42970 // AT5G03650 // AT3G52990 // AT5G63680 // AT5G42740 // AT1G79550 // AT1G76550 // AT3G26650 // AT5G35790 // AT1G56190
GO:0009056	P	catabolic process	37	213	1307	37767	1.1e-15	5e-14	// AT1G13440 // AT4G29010 // AT3G55440 // AT4G35090 // AT5G28540 // AT3G06860 // AT2G20580 // AT5G56350 // AT5G08570 // AT1G12000 // AT1G50250 // AT1G12900 // AT1G53310 // AT1G18270 // AT4G29040 // AT5G42270 // AT5G13110 // AT5G03240 // AT3G04120 // AT1G79550 // AT1G42970 // AT1G03090 // AT3G52990 // AT4G33010 // AT4G16760 // AT5G63680 // AT1G06430 // AT5G42740 // AT2G30950 // AT1G76550 // AT3G26…
GO:0006950	P	response to stress	47	213	2320	37767	2.2e-14	9.3e-13	// AT1G13440 // AT3G47950 // AT2G27040 // AT4G35090 // AT5G28540 // AT5G35530 // AT2G39800 // AT5G49910 // AT5G56010 // AT1G48410 // AT1G67090 // AT3G23990 // AT2G39730 // AT5G12250 // AT2G30490 // AT2G20990 // AT4G29040 // AT1G55490 // AT2G04030 // AT4G00430 // ATCG00120 // AT1G15690 // AT5G60600 // ATCG00480 // ATMG01190 // AT3G46970 // AT5G02500 // AT3G20340 // AT3G60750 // AT1G42970 // AT4G35…
GO:0009416	P	response to light stimulus	24	213	596	37767	1.5e-13	6e-12	// AT4G35090 // AT1G48410 // AT1G75780 // AT1G67090 // AT2G39730 // AT2G30490 // AT2G04030 // AT5G03240 // AT3G54890 // AT1G15820 // AT1G42970 // AT1G65480 // AT5G38410 // AT3G08940 // AT2G30950 // AT3G12580 // AT3G26650 // AT1G44575 // AT5G67030 // AT5G09810 // AT3G19820 // AT4G10340 // AT1G48030 // AT5G04140
GO:0043436	P	oxoacid metabolic process	28	213	859	37767	1.8e-13	6.7e-12	// AT1G13440 // AT5G35360 // AT4G29010 // AT3G47930 // AT2G39800 // AT2G43750 // AT1G17745 // AT3G06860 // AT1G50480 // AT1G18270 // AT5G17920 // AT1G29900 // AT5G60600 // AT4G23850 // AT1G03090 // AT4G33010 // AT4G16760 // AT1G74040 // AT1G74960 // AT5G42740 // AT4G37930 // AT1G36160 // AT5G67030 // AT3G04120 // AT4G13780 // ATCG00500 // AT4G31180 // AT4G34030
GO:0006082	P	organic acid metabolic process	28	213	860	37767	1.9e-13	6.7e-12	// AT1G13440 // AT5G35360 // AT4G29010 // AT3G47930 // AT2G39800 // AT2G43750 // AT1G17745 // AT3G06860 // AT1G50480 // AT1G18270 // AT5G17920 // AT1G29900 // AT5G60600 // AT4G23850 // AT1G03090 // AT4G33010 // AT4G16760 // AT1G74040 // AT1G74960 // AT5G42740 // AT4G37930 // AT1G36160 // AT5G67030 // AT3G04120 // AT4G13780 // ATCG00500 // AT4G31180 // AT4G34030
GO:0019752	P	carboxylic acid metabolic process	28	213	859	37767	1.8e-13	6.7e-12	// AT1G13440 // AT5G35360 // AT4G29010 // AT3G47930 // AT2G39800 // AT2G43750 // AT1G17745 // AT3G06860 // AT1G50480 // AT1G18270 // AT5G17920 // AT1G29900 // AT5G60600 // AT4G23850 // AT1G03090 // AT4G33010 // AT4G16760 // AT1G74040 // AT1G74960 // AT5G42740 // AT4G37930 // AT1G36160 // AT5G67030 // AT3G04120 // AT4G13780 // ATCG00500 // AT4G31180 // AT4G34030
GO:0009314	P	response to radiation	24	213	613	37767	2.7e-13	9.2e-12	// AT4G35090 // AT1G48410 // AT1G75780 // AT1G67090 // AT2G39730 // AT2G30490 // AT2G04030 // AT5G03240 // AT3G54890 // AT1G15820 // AT1G42970 // AT1G65480 // AT5G38410 // AT3G08940 // AT2G30950 // AT3G12580 // AT3G26650 // AT1G44575 // AT5G67030 // AT5G09810 // AT3G19820 // AT4G10340 // AT1G48030 // AT5G04140
GO:0042180	P	cellular ketone metabolic process	28	213	882	37767	3.4e-13	1.1e-11	// AT1G13440 // AT5G35360 // AT4G29010 // AT3G47930 // AT2G39800 // AT2G43750 // AT1G17745 // AT3G06860 // AT1G50480 // AT1G18270 // AT5G17920 // AT1G29900 // AT5G60600 // AT4G23850 // AT1G03090 // AT4G33010 // AT4G16760 // AT1G74040 // AT1G74960 // AT5G42740 // AT4G37930 // AT1G36160 // AT5G67030 // AT3G04120 // AT4G13780 // ATCG00500 // AT4G31180 // AT4G34030
GO:0010035	P	response to inorganic substance	17	213	279	37767	1.3e-12	4.2e-11	// AT5G42740 // AT3G52990 // AT3G12580 // AT2G45290 // AT3G60750 // AT5G08680 // AT2G05710 // AT3G53230 // AT3G04120 // AT4G13780 // AT1G56190 // AT2G04030 // AT1G23190 // AT5G63680 // AT4G31180 // AT4G35090 // AT1G12000
GO:0019684	P	photosynthesis, light reaction	12	213	103	37767	2.6e-12	8.3e-11	// AT2G30950 // AT3G54890 // ATCG00520 // ATCG00270 // ATCG00680 // ATCG00020 // AT4G04640 // AT1G50250 // ATCG00340 // AT3G61470 // ATCG00280 // AT2G34420
GO:0042221	P	response to chemical stimulus	40	213	2085	37767	1.4e-11	4.3e-10	// AT1G13440 // AT4G35090 // AT5G28540 // AT2G39800 // AT1G78570 // AT1G12000 // AT2G45290 // AT2G46690 // AT3G29320 // AT4G29040 // AT1G23190 // AT2G04030 // AT4G00430 // AT1G48410 // AT5G60600 // AT1G15520 // AT3G46970 // AT1G15690 // ATCG00490 // AT3G20340 // AT3G60750 // AT3G53230 // AT1G42970 // AT5G47010 // AT5G63680 // AT2G37170 // AT5G42740 // AT3G52990 // AT3G12580 // AT1G36160 // AT3G26…
GO:0009408	P	response to heat	13	213	161	37767	2.3e-11	6.8e-10	// AT5G02500 // AT3G12580 // AT3G23990 // AT5G67030 // AT5G28540 // AT4G29040 // AT5G49910 // AT2G04030 // AT5G42020 // AT4G24280 // AT5G09590 // AT5G56010 // AT3G04120
GO:0046686	P	response to cadmium ion	13	213	178	37767	7.5e-11	2.1e-09	// AT5G42740 // AT3G52990 // AT1G23190 // AT2G45290 // AT3G60750 // AT5G08680 // AT2G05710 // AT3G53230 // AT4G13780 // AT1G56190 // AT5G63680 // AT4G31180 // AT1G12000
GO:0006457	P	protein folding	15	213	275	37767	1.2e-10	3.3e-09	// AT5G22060 // AT3G12580 // AT5G49910 // AT1G24510 // AT5G02500 // AT5G28540 // AT1G55490 // AT2G04030 // AT3G13470 // AT5G42020 // AT4G24280 // AT5G56000 // AT5G56010 // AT5G09590 // AT2G28000
GO:0009057	P	macromolecule catabolic process	26	213	982	37767	1.2e-10	3.3e-09	// AT1G13440 // AT3G55440 // AT5G28540 // AT2G20580 // AT5G56350 // AT5G08570 // AT1G12000 // AT1G50250 // AT1G12900 // AT1G18270 // AT4G29040 // AT5G42270 // AT5G13110 // AT5G03240 // AT3G04120 // AT1G79550 // AT1G42970 // AT3G52990 // AT5G63680 // AT1G06430 // AT5G42740 // AT2G30950 // AT1G76550 // AT3G26650 // AT5G35790 // AT1G56190
GO:0009409	P	response to cold	16	213	328	37767	1.4e-10	3.7e-09	// AT1G09340 // AT3G26650 // AT1G67090 // AT4G35090 // AT5G02500 // AT1G42970 // AT2G39730 // AT5G12250 // AT5G51820 // AT2G20990 // AT1G55490 // ATCG00120 // AT4G24280 // AT4G37930 // ATCG00480 // AT1G56070
GO:0005975	P	carbohydrate metabolic process	24	213	866	37767	2.7e-10	7e-09	// AT1G13440 // AT3G55440 // AT5G51820 // AT1G78570 // AT5G08570 // AT1G12000 // AT5G56350 // AT1G12900 // AT1G18270 // AT1G23190 // AT5G13110 // AT1G63000 // AT5G60600 // AT3G04120 // AT1G42970 // AT5G03650 // AT3G52990 // AT5G63680 // AT5G42740 // AT1G79550 // AT1G76550 // AT3G26650 // AT5G35790 // AT1G56190
GO:0034641	P	cellular nitrogen compound metabolic process	18	213	506	37767	1.3e-09	3.2e-08	// AT4G37930 // AT1G74470 // AT4G13780 // AT1G03090 // AT1G18270 // AT1G74040 // AT5G50920 // AT2G39800 // AT4G33010 // AT2G43750 // AT5G13110 // AT5G17920 // AT1G29900 // AT5G35790 // AT1G17745 // AT4G34030 // AT4G31180 // AT3G57030
GO:0010038	P	response to metal ion	13	213	238	37767	2.1e-09	5.3e-08	// AT5G42740 // AT3G52990 // AT1G23190 // AT2G45290 // AT3G60750 // AT5G08680 // AT2G05710 // AT3G53230 // AT4G13780 // AT1G56190 // AT5G63680 // AT4G31180 // AT1G12000
GO:0009765	P	photosynthesis, light harvesting	6	213	26	37767	2.3e-08	5.6e-07	// ATCG00270 // AT3G54890 // AT1G50250 // ATCG00340 // AT3G61470 // AT2G34420
GO:0044238	P	primary metabolic process	87	213	8995	37767	3.2e-08	7.5e-07	// AT1G13440 // AT4G29010 // AT5G51820 // AT5G56350 // AT1G50250 // AT1G12900 // AT1G55490 // AT5G17920 // AT4G38510 // AT5G60600 // AT1G03090 // AT4G33010 // AT2G30950 // AT1G76550 // AT5G67030 // AT3G04120 // AT1G09340 // AT1G56190 // AT4G24280 // ATCG00500 // AT4G31180 // AT5G22060 // AT3G55440 // AT4G04640 // AT5G35530 // AT2G39800 // AT1G17745 // AT1G12000 // AT1G18270 // AT5G42270 // AT5G13…
GO:0015977	P	carbon fixation	5	213	16	37767	1e-07	2.3e-06	// AT1G67090 // ATCG00490 // AT5G38410 // AT1G42970 // AT3G26650
GO:0032787	P	monocarboxylic acid metabolic process	14	213	408	37767	1.4e-07	3.1e-06	// AT1G13440 // AT5G42740 // AT5G35360 // AT1G36160 // AT4G29010 // AT1G74960 // AT5G67030 // AT3G04120 // AT1G50480 // AT3G06860 // AT4G16760 // ATCG00500 // AT5G60600 // AT4G23850
GO:0016053	P	organic acid biosynthetic process	14	213	417	37767	1.8e-07	3.9e-06	// AT5G35360 // AT1G36160 // AT4G16760 // AT5G67030 // AT3G47930 // AT2G39800 // AT1G74040 // AT2G43750 // AT5G17920 // AT1G29900 // AT1G17745 // ATCG00500 // AT1G74960 // AT4G23850
GO:0046394	P	carboxylic acid biosynthetic process	14	213	417	37767	1.8e-07	3.9e-06	// AT5G35360 // AT1G36160 // AT4G16760 // AT5G67030 // AT3G47930 // AT2G39800 // AT1G74040 // AT2G43750 // AT5G17920 // AT1G29900 // AT1G17745 // ATCG00500 // AT1G74960 // AT4G23850
GO:0019319	P	hexose biosynthetic process	5	213	20	37767	2.6e-07	5.4e-06	// AT1G13440 // AT5G42740 // AT1G78570 // AT1G63000 // AT3G04120
GO:0009658	P	chloroplast organization	7	213	73	37767	3.5e-07	7.3e-06	// AT1G62750 // AT3G46740 // AT1G09340 // AT5G50920 // AT4G39460 // AT5G55280 // AT2G28000
GO:0046364	P	monosaccharide biosynthetic process	5	213	23	37767	4.7e-07	9.4e-06	// AT1G13440 // AT5G42740 // AT1G78570 // AT1G63000 // AT3G04120
GO:0009657	P	plastid organization	8	213	119	37767	6.5e-07	1.3e-05	// AT1G62750 // AT2G30950 // AT3G46740 // AT1G09340 // AT5G50920 // AT4G39460 // AT5G55280 // AT2G28000
GO:0006810	P	transport	29	213	1846	37767	7.9e-07	1.5e-05	// ATCG00480 // AT5G64290 // AT5G13490 // AT5G50920 // AT4G28390 // AT1G15690 // AT1G78570 // AT4G35100 // AT4G37640 // AT3G46740 // AT4G39460 // AT4G38510 // AT1G78900 // AT4G00430 // AT2G16850 // AT1G15520 // ATMG00410 // AT4G04640 // AT2G21390 // AT1G31730 // AT4G23460 // AT5G11490 // AT2G37170 // AT4G34450 // AT4G33090 // AT1G62020 // AT4G31480 // AT5G58430 // AT5G14040
GO:0051234	P	establishment of localization	29	213	1851	37767	8.3e-07	1.6e-05	// ATCG00480 // AT5G64290 // AT5G13490 // AT5G50920 // AT4G28390 // AT1G15690 // AT1G78570 // AT4G35100 // AT4G37640 // AT3G46740 // AT4G39460 // AT4G38510 // AT1G78900 // AT4G00430 // AT2G16850 // AT1G15520 // ATMG00410 // AT4G04640 // AT2G21390 // AT1G31730 // AT4G23460 // AT5G11490 // AT2G37170 // AT4G34450 // AT4G33090 // AT1G62020 // AT4G31480 // AT5G58430 // AT5G14040
GO:0009117	P	nucleotide metabolic process	9	213	180	37767	1.4e-06	2.5e-05	// ATCG00480 // AT4G04640 // ATCG00150 // AT1G18270 // AT5G35790 // AT5G13110 // ATCG00120 // AT4G38510 // ATMG00410
GO:0006753	P	nucleoside phosphate metabolic process	9	213	180	37767	1.4e-06	2.5e-05	// ATCG00480 // AT4G04640 // ATCG00150 // AT1G18270 // AT5G35790 // AT5G13110 // ATCG00120 // AT4G38510 // ATMG00410
GO:0010218	P	response to far red light	6	213	57	37767	1.5e-06	2.7e-05	// AT4G10340 // AT5G38410 // AT1G67090 // AT3G54890 // AT3G08940 // AT1G48410
GO:0006520	P	cellular amino acid metabolic process	13	213	430	37767	1.5e-06	2.7e-05	// AT4G13780 // AT1G18270 // AT2G43750 // AT1G74040 // AT1G03090 // AT2G39800 // AT4G33010 // AT5G17920 // AT1G29900 // AT1G17745 // AT4G37930 // AT4G31180 // AT4G34030
GO:0051179	P	localization	29	213	1922	37767	1.7e-06	3e-05	// ATCG00480 // AT5G64290 // AT5G13490 // AT5G50920 // AT4G28390 // AT1G15690 // AT1G78570 // AT4G35100 // AT4G37640 // AT3G46740 // AT4G39460 // AT4G38510 // AT1G78900 // AT4G00430 // AT2G16850 // AT1G15520 // ATMG00410 // AT4G04640 // AT2G21390 // AT1G31730 // AT4G23460 // AT5G11490 // AT2G37170 // AT4G34450 // AT4G33090 // AT1G62020 // AT4G31480 // AT5G58430 // AT5G14040
GO:0044106	P	cellular amine metabolic process	13	213	438	37767	1.9e-06	3.2e-05	// AT4G13780 // AT1G18270 // AT2G43750 // AT1G74040 // AT1G03090 // AT2G39800 // AT4G33010 // AT5G17920 // AT1G29900 // AT1G17745 // AT4G37930 // AT4G31180 // AT4G34030
GO:0051186	P	cofactor metabolic process	11	213	308	37767	2.2e-06	3.6e-05	// AT5G49460 // AT1G74470 // AT1G53310 // AT3G06650 // AT1G18270 // AT1G50480 // AT5G50920 // AT5G35790 // AT5G13110 // AT3G14940 // AT4G04770
GO:0016054	P	organic acid catabolic process	7	213	98	37767	2.3e-06	3.7e-05	// AT4G29010 // AT3G06860 // AT1G03090 // AT4G33010 // AT4G16760 // AT4G37930 // AT4G34030
GO:0046395	P	carboxylic acid catabolic process	7	213	98	37767	2.3e-06	3.7e-05	// AT4G29010 // AT3G06860 // AT1G03090 // AT4G33010 // AT4G16760 // AT4G37930 // AT4G34030
GO:0009145	P	purine nucleoside triphosphate biosynthetic process	6	213	62	37767	2.4e-06	3.8e-05	// ATCG00480 // AT4G04640 // ATCG00150 // AT4G38510 // ATCG00120 // ATMG00410
GO:0009142	P	nucleoside triphosphate biosynthetic process	6	213	63	37767	2.6e-06	4e-05	// ATCG00480 // AT4G04640 // ATCG00150 // AT4G38510 // ATCG00120 // ATMG00410
GO:0009144	P	purine nucleoside triphosphate metabolic process	6	213	63	37767	2.6e-06	4e-05	// ATCG00480 // AT4G04640 // ATCG00150 // AT4G38510 // ATCG00120 // ATMG00410
GO:0009141	P	nucleoside triphosphate metabolic process	6	213	65	37767	3.1e-06	4.7e-05	// ATCG00480 // AT4G04640 // ATCG00150 // AT4G38510 // ATCG00120 // ATMG00410
GO:0016043	P	cellular component organization	21	213	1179	37767	4.6e-06	7e-05	// AT1G62750 // AT2G30950 // AT1G75780 // AT3G10380 // ATCG00520 // AT3G12110 // ATCG00680 // AT3G23990 // AT2G27040 // AT4G39460 // AT3G46740 // AT1G09340 // AT5G55280 // AT5G50920 // AT2G20990 // AT4G29040 // AT2G28000 // AT1G78900 // AT5G09810 // AT3G19820 // AT4G14960
GO:0055086	P	nucleobase, nucleoside and nucleotide metabolic process	9	213	221	37767	6.7e-06	0.0001	// ATCG00480 // AT4G04640 // ATCG00150 // AT1G18270 // AT5G35790 // AT5G13110 // ATCG00120 // AT4G38510 // ATMG00410
GO:0010114	P	response to red light	6	213	77	37767	7.6e-06	0.00011	// AT4G10340 // AT5G38410 // AT1G67090 // AT5G67030 // AT3G54890 // AT3G08940
GO:0046165	P	alcohol biosynthetic process	5	213	44	37767	8.3e-06	0.00012	// AT1G13440 // AT5G42740 // AT1G78570 // AT1G63000 // AT3G04120
GO:0009150	P	purine ribonucleotide metabolic process	6	213	80	37767	9.4e-06	0.00013	// ATCG00480 // AT4G04640 // ATCG00150 // AT4G38510 // ATCG00120 // ATMG00410
GO:0006519	P	cellular amino acid and derivative metabolic process	15	213	682	37767	1.1e-05	0.00015	// AT4G37930 // AT4G13780 // AT1G18270 // AT2G43750 // AT1G74040 // AT1G03090 // AT2G39800 // AT4G33010 // AT2G30490 // AT5G17920 // AT1G29900 // AT1G17745 // AT1G78570 // AT4G31180 // AT4G34030
GO:0009308	P	amine metabolic process	13	213	521	37767	1.2e-05	0.00016	// AT4G13780 // AT1G18270 // AT2G43750 // AT1G74040 // AT1G03090 // AT2G39800 // AT4G33010 // AT5G17920 // AT1G29900 // AT1G17745 // AT4G37930 // AT4G31180 // AT4G34030
GO:0051649	P	establishment of localization in cell	13	213	525	37767	1.3e-05	0.00017	// AT4G34450 // AT1G31730 // AT1G62020 // AT3G46740 // AT4G31480 // AT5G50920 // AT4G39460 // AT2G21390 // AT4G23460 // AT5G11490 // AT4G28390 // AT5G58430 // ATMG00410
GO:0009058	P	biosynthetic process	52	213	5118	37767	1.6e-05	0.00021	// AT1G13440 // AT5G35360 // AT3G06650 // ATCG00480 // AT4G04640 // AT3G47930 // AT5G35530 // AT5G50920 // AT2G39800 // AT2G43750 // AT1G17745 // AT1G78570 // AT1G42970 // AT5G23960 // AT2G27040 // AT2G30490 // AT1G50480 // AT1G14205 // AT4G38510 // AT2G13360 // AT5G17920 // AT1G29900 // ATCG00120 // AT3G57030 // AT5G60600 // AT4G23850 // AT4G37930 // ATMG00410 // AT5G49460 // AT1G14900 // AT5G42…
GO:0006732	P	coenzyme metabolic process	8	213	188	37767	1.6e-05	0.00022	// AT5G49460 // AT1G53310 // AT3G06650 // AT1G50480 // AT1G18270 // AT5G35790 // AT5G13110 // AT3G14940
GO:0006164	P	purine nucleotide biosynthetic process	6	213	90	37767	1.8e-05	0.00023	// ATCG00480 // AT4G04640 // ATCG00150 // AT4G38510 // ATCG00120 // ATMG00410
GO:0046907	P	intracellular transport	12	213	463	37767	1.8e-05	0.00023	// AT4G34450 // AT1G31730 // AT1G62020 // AT3G46740 // AT4G31480 // AT5G50920 // AT4G39460 // AT2G21390 // AT4G23460 // AT5G11490 // AT4G28390 // ATMG00410
GO:0006163	P	purine nucleotide metabolic process	6	213	92	37767	2e-05	0.00025	// ATCG00480 // AT4G04640 // ATCG00150 // AT4G38510 // ATCG00120 // ATMG00410
GO:0006996	P	organelle organization	14	213	640	37767	2.2e-05	0.00028	// AT1G62750 // AT2G30950 // AT3G12110 // AT3G23990 // AT2G27040 // AT3G46740 // AT1G09340 // AT5G50920 // AT4G39460 // AT5G09810 // AT2G28000 // AT1G78900 // AT5G55280 // AT4G14960
GO:0009259	P	ribonucleotide metabolic process	6	213	96	37767	2.5e-05	0.00031	// ATCG00480 // AT4G04640 // ATCG00150 // AT4G38510 // ATCG00120 // ATMG00410
GO:0051641	P	cellular localization	13	213	569	37767	2.8e-05	0.00035	// AT4G34450 // AT1G31730 // AT1G62020 // AT3G46740 // AT4G31480 // AT5G50920 // AT4G39460 // AT2G21390 // AT4G23460 // AT5G11490 // AT4G28390 // AT5G58430 // ATMG00410
GO:0006818	P	hydrogen transport	5	213	59	37767	3.1e-05	0.00037	// ATCG00480 // AT4G04640 // AT4G38510 // AT1G78900 // ATMG00410
GO:0015992	P	proton transport	5	213	59	37767	3.1e-05	0.00037	// ATCG00480 // AT4G04640 // AT4G38510 // AT1G78900 // ATMG00410
GO:0009639	P	response to red or far red light	8	213	210	37767	3.5e-05	0.00041	// AT4G10340 // AT5G38410 // AT1G67090 // AT5G67030 // AT3G54890 // AT2G04030 // AT3G08940 // AT1G48410
GO:0016051	P	carbohydrate biosynthetic process	9	213	277	37767	3.8e-05	0.00044	// AT1G13440 // AT5G03650 // AT5G42740 // AT3G26650 // AT1G63000 // AT1G42970 // AT5G51820 // AT1G78570 // AT3G04120
GO:0044249	P	cellular biosynthetic process	49	213	4925	37767	5.1e-05	0.00059	// AT1G13440 // AT5G35360 // AT3G06650 // ATCG00480 // AT4G04640 // AT3G47930 // AT5G35530 // AT5G50920 // AT2G39800 // AT2G43750 // AT1G17745 // AT1G78570 // AT5G23960 // AT2G27040 // AT2G30490 // AT1G50480 // AT1G14205 // AT4G38510 // AT2G13360 // AT5G17920 // AT1G29900 // ATCG00120 // AT3G57030 // AT5G60600 // AT4G23850 // AT4G37930 // ATMG00410 // AT5G49460 // AT1G14900 // AT5G42740 // ATCG00…
GO:0006631	P	fatty acid metabolic process	8	213	225	37767	5.6e-05	0.00064	// AT5G35360 // AT1G36160 // AT4G29010 // AT3G06860 // AT4G16760 // ATCG00500 // AT1G74960 // AT4G23850
GO:0009414	P	response to water deprivation	8	213	229	37767	6.3e-05	0.0007	// AT3G46970 // AT5G67030 // AT3G29320 // AT2G39800 // AT2G04030 // AT4G00430 // AT2G37170 // AT1G15690
GO:0009637	P	response to blue light	5	213	69	37767	6.2e-05	0.0007	// AT1G67090 // AT3G54890 // AT3G08940 // AT5G38410 // AT4G10340
GO:0046483	P	heterocycle metabolic process	11	213	460	37767	8e-05	0.00088	// ATCG00480 // AT4G04640 // ATCG00150 // AT1G50480 // AT5G50920 // AT2G39800 // AT4G38510 // AT1G74470 // ATCG00120 // AT1G78570 // ATMG00410
GO:0009415	P	response to water	8	213	240	37767	8.6e-05	0.00093	// AT3G46970 // AT5G67030 // AT3G29320 // AT2G39800 // AT2G04030 // AT4G00430 // AT2G37170 // AT1G15690
GO:0034637	P	cellular carbohydrate biosynthetic process	7	213	177	37767	8.6e-05	0.00093	// AT1G13440 // AT5G03650 // AT1G63000 // AT5G42740 // AT5G51820 // AT1G78570 // AT3G04120
GO:0009165	P	nucleotide biosynthetic process	6	213	122	37767	8.9e-05	0.00094	// ATCG00480 // AT4G04640 // ATCG00150 // AT4G38510 // ATCG00120 // ATMG00410
GO:0009607	P	response to biotic stimulus	13	213	638	37767	8.8e-05	0.00094	// AT5G02500 // AT3G12580 // AT5G64290 // AT2G27040 // AT5G28540 // AT1G76670 // AT4G29040 // AT1G55490 // AT4G16760 // AT5G09590 // AT5G60600 // AT1G15520 // AT1G48410
GO:0006886	P	intracellular protein transport	9	213	311	37767	8.9e-05	0.00094	// AT4G34450 // AT2G21390 // AT1G62020 // AT3G46740 // AT4G31480 // AT5G50920 // AT1G31730 // AT4G23460 // AT5G11490
GO:0034613	P	cellular protein localization	9	213	322	37767	0.00012	0.0012	// AT4G34450 // AT2G21390 // AT1G62020 // AT3G46740 // AT4G31480 // AT5G50920 // AT1G31730 // AT4G23460 // AT5G11490
GO:0070727	P	cellular macromolecule localization	9	213	341	37767	0.00018	0.0018	// AT4G34450 // AT2G21390 // AT1G62020 // AT3G46740 // AT4G31480 // AT5G50920 // AT1G31730 // AT4G23460 // AT5G11490
GO:0006633	P	fatty acid biosynthetic process	6	213	140	37767	0.00018	0.0019	// AT5G35360 // AT1G36160 // AT4G16760 // ATCG00500 // AT1G74960 // AT4G23850
GO:0016192	P	vesicle-mediated transport	8	213	272	37767	0.0002	0.002	// AT4G34450 // AT2G21390 // AT1G62020 // AT4G31480 // AT1G31730 // AT4G23460 // AT5G11490 // AT5G58430
GO:0008610	P	lipid biosynthetic process	10	213	439	37767	0.00025	0.0024	// AT5G35360 // AT1G36160 // AT1G74960 // AT5G23960 // AT5G67030 // AT4G16760 // AT3G19820 // ATCG00500 // AT5G60600 // AT4G23850
GO:0045184	P	establishment of protein localization	9	213	381	37767	0.00039	0.0038	// AT4G34450 // AT2G21390 // AT1G62020 // AT3G46740 // AT4G31480 // AT5G50920 // AT1G31730 // AT4G23460 // AT5G11490
GO:0015031	P	protein transport	9	213	381	37767	0.00039	0.0038	// AT4G34450 // AT2G21390 // AT1G62020 // AT3G46740 // AT4G31480 // AT5G50920 // AT1G31730 // AT4G23460 // AT5G11490
GO:0044271	P	cellular nitrogen compound biosynthetic process	9	213	394	37767	0.00049	0.0047	// AT2G43750 // AT1G74040 // AT5G50920 // AT2G39800 // AT1G74470 // AT5G17920 // AT1G29900 // AT1G17745 // AT3G57030
GO:0044257	P	cellular protein catabolic process	8	213	315	37767	0.00051	0.0049	// AT2G30950 // AT1G50250 // AT5G28540 // AT1G06430 // AT4G29040 // AT5G42270 // AT2G20580 // AT5G03240
GO:0015672	P	monovalent inorganic cation transport	5	213	115	37767	0.0006	0.0057	// ATCG00480 // AT4G04640 // AT4G38510 // AT1G78900 // ATMG00410
GO:0008104	P	protein localization	9	213	408	37767	0.00062	0.0058	// AT4G34450 // AT2G21390 // AT1G62020 // AT3G46740 // AT4G31480 // AT5G50920 // AT1G31730 // AT4G23460 // AT5G11490
GO:0006970	P	response to osmotic stress	9	213	408	37767	0.00062	0.0058	// AT4G35830 // AT3G47950 // AT3G60750 // AT2G05710 // AT5G67030 // AT5G35530 // AT2G39800 // AT2G04030 // AT1G15690
GO:0006979	P	response to oxidative stress	8	213	332	37767	0.00072	0.0066	// AT1G13440 // AT3G12580 // AT4G35090 // AT3G20340 // AT2G05710 // AT2G39800 // ATMG01190 // AT3G04120
GO:0051188	P	cofactor biosynthetic process	6	213	191	37767	0.0009	0.0082	// AT5G49460 // AT3G06650 // AT1G50480 // AT5G50920 // AT1G74470 // AT4G04770
GO:0044255	P	cellular lipid metabolic process	11	213	618	37767	0.00092	0.0083	// AT5G35360 // AT1G36160 // AT4G29010 // AT1G74960 // AT5G23960 // AT5G67030 // AT3G06860 // AT4G16760 // ATCG00500 // AT5G60600 // AT4G23850
GO:0008652	P	cellular amino acid biosynthetic process	6	213	202	37767	0.0012	0.011	// AT2G43750 // AT1G74040 // AT2G39800 // AT5G17920 // AT1G29900 // AT1G17745
GO:0009651	P	response to salt stress	8	213	366	37767	0.0013	0.012	// AT4G35830 // AT3G47950 // AT3G60750 // AT2G05710 // AT5G35530 // AT2G39800 // AT2G04030 // AT1G15690
GO:0033036	P	macromolecule localization	9	213	462	37767	0.0015	0.013	// AT4G34450 // AT2G21390 // AT1G62020 // AT3G46740 // AT4G31480 // AT5G50920 // AT1G31730 // AT4G23460 // AT5G11490
GO:0044260	P	cellular macromolecule metabolic process	54	213	6447	37767	0.0015	0.013	// AT1G13440 // AT5G22060 // AT3G55440 // AT2G28000 // AT5G28540 // AT5G35530 // AT1G06430 // AT5G49910 // AT2G20580 // AT5G56350 // AT5G56010 // AT1G12000 // AT5G08570 // AT1G50250 // AT1G14205 // AT1G12900 // AT1G18270 // AT4G29040 // AT5G42270 // AT5G13110 // AT5G03240 // AT3G04120 // AT1G55490 // AT1G14900 // AT2G04030 // AT5G42740 // AT5G02500 // AT1G79550 // ATCG00800 // AT5G03650 // AT2G23…
GO:0051704	P	multi-organism process	12	213	776	37767	0.0018	0.015	// AT5G02500 // AT3G10380 // AT5G64290 // AT2G27040 // AT1G76670 // AT1G55490 // AT4G16760 // AT3G12580 // AT5G60600 // AT5G09590 // AT2G02850 // AT1G48410
GO:0010033	P	response to organic substance	17	213	1342	37767	0.0018	0.016	// AT3G04120 // AT1G36160 // AT3G26650 // AT2G46690 // ATCG00490 // AT2G05710 // AT5G67030 // AT5G28540 // AT2G39800 // AT4G29040 // AT1G42970 // AT5G47010 // AT5G09810 // AT1G78570 // AT5G60600 // AT1G15520 // AT1G48410
GO:0009309	P	amine biosynthetic process	6	213	229	37767	0.0022	0.019	// AT2G43750 // AT1G74040 // AT2G39800 // AT5G17920 // AT1G29900 // AT1G17745
GO:0051707	P	response to other organism	10	213	599	37767	0.0025	0.021	// AT5G02500 // AT3G12580 // AT5G64290 // AT2G27040 // AT1G76670 // AT1G55490 // AT4G16760 // AT5G60600 // AT5G09590 // AT1G48410
GO:0010817	P	regulation of hormone levels	5	213	168	37767	0.003	0.025	// AT3G19820 // AT1G78570 // AT4G33090 // AT1G15690 // AT1G48410
GO:0043170	P	macromolecule metabolic process	57	213	7127	37767	0.0031	0.026	// AT1G13440 // AT5G22060 // AT3G55440 // AT2G28000 // AT5G28540 // AT5G35530 // AT3G02090 // AT1G06430 // AT5G49910 // AT2G20580 // AT5G56350 // AT5G56010 // AT1G12000 // AT5G08570 // AT1G50250 // AT1G14205 // AT1G12900 // AT1G18270 // AT4G29040 // AT5G42270 // AT5G13110 // AT5G03240 // AT1G48410 // AT3G04120 // AT1G55490 // AT1G14900 // AT2G04030 // AT5G42740 // AT5G02500 // AT1G79550 // ATCG00…
GO:0006629	P	lipid metabolic process	12	213	841	37767	0.0034	0.028	// AT5G35360 // AT1G36160 // AT4G29010 // AT1G74960 // AT5G23960 // AT5G67030 // AT3G06860 // AT4G16760 // AT3G19820 // ATCG00500 // AT5G60600 // AT4G23850
GO:0065008	P	regulation of biological quality	10	213	665	37767	0.0051	0.041	// AT1G75780 // AT3G10380 // AT4G35090 // AT4G33090 // AT5G09810 // AT1G15690 // AT3G19820 // AT1G48410 // AT1G78570 // AT4G04770
GO:0019748	P	secondary metabolic process	8	213	489	37767	0.0073	0.059	// AT5G23960 // AT5G67030 // AT2G30490 // AT1G18270 // AT5G35790 // AT5G13110 // AT1G78570 // AT3G57030
GO:0009791	P	post-embryonic development	10	213	705	37767	0.0075	0.06	// AT1G62750 // AT1G36160 // AT4G29010 // AT5G09810 // AT1G65480 // AT2G04030 // AT4G29040 // AT3G04120 // AT2G02850 // AT1G48410
GO:0044267	P	cellular protein metabolic process	31	213	3487	37767	0.0079	0.063	// AT5G22060 // AT5G28540 // AT5G35530 // AT1G06430 // AT5G49910 // AT2G20580 // AT5G56010 // AT1G50250 // AT1G14205 // AT4G29040 // AT2G28000 // AT2G04030 // AT5G03240 // AT1G55490 // AT5G02500 // ATCG00800 // AT2G23770 // AT4G34670 // AT5G42020 // AT5G60390 // AT5G56000 // AT2G30950 // AT3G12580 // AT1G24510 // AT2G27040 // AT5G42270 // AT4G13780 // AT3G13470 // AT4G24280 // AT4G31180 // AT5G09…
GO:0009743	P	response to carbohydrate stimulus	5	213	240	37767	0.013	0.1	// AT1G42970 // AT3G04120 // AT5G47010 // AT5G67030 // AT3G26650
GO:0048589	P	developmental growth	5	213	242	37767	0.013	0.1	// AT5G09810 // AT3G19820 // AT1G75780 // AT4G29040 // AT3G10380
GO:0055085	P	transmembrane transport	5	213	244	37767	0.013	0.11	// ATCG00480 // AT4G04640 // AT4G38510 // AT1G15520 // ATMG00410
GO:0040007	P	growth	6	213	340	37767	0.014	0.11	// AT1G75780 // AT3G10380 // AT2G30490 // AT5G09810 // AT4G29040 // AT3G19820
GO:0022622	P	root system development	5	213	255	37767	0.016	0.12	// AT5G09810 // AT2G39800 // AT4G29040 // AT1G36160 // AT1G48410
GO:0048364	P	root development	5	213	255	37767	0.016	0.12	// AT5G09810 // AT2G39800 // AT4G29040 // AT1G36160 // AT1G48410
GO:0006812	P	cation transport	6	213	357	37767	0.017	0.13	// ATCG00480 // AT4G04640 // AT4G38510 // AT1G78900 // AT1G15520 // ATMG00410
GO:0019538	P	protein metabolic process	32	213	4009	37767	0.029	0.22	// AT5G22060 // AT5G28540 // AT5G35530 // AT3G02090 // AT1G06430 // AT5G49910 // AT2G20580 // AT5G56010 // AT1G50250 // AT1G14205 // AT4G29040 // AT2G28000 // AT2G04030 // AT5G03240 // AT1G55490 // AT5G02500 // ATCG00800 // AT2G23770 // AT4G34670 // AT5G42020 // AT5G60390 // AT5G56000 // AT2G30950 // AT3G12580 // AT1G24510 // AT2G27040 // AT5G42270 // AT4G13780 // AT3G13470 // AT4G24280 // AT4G31…
GO:0009653	P	anatomical structure morphogenesis	8	213	637	37767	0.03	0.22	// AT1G75780 // AT3G10380 // AT1G36160 // AT3G46740 // AT5G09810 // AT4G29040 // AT3G19820 // AT1G48410
GO:0006811	P	ion transport	6	213	427	37767	0.036	0.27	// ATCG00480 // AT4G04640 // AT4G38510 // AT1G78900 // AT1G15520 // ATMG00410
GO:0009605	P	response to external stimulus	6	213	429	37767	0.037	0.27	// AT4G35090 // AT2G30490 // AT5G51820 // AT2G20990 // AT5G09810 // AT4G16760
GO:0032502	P	developmental process	20	213	2304	37767	0.038	0.28	// AT1G62750 // AT1G75780 // AT3G10380 // AT2G04030 // AT1G36160 // AT4G29010 // AT4G34200 // AT1G65480 // AT3G46740 // AT2G39800 // AT4G29040 // AT2G28000 // AT1G78900 // AT4G16760 // AT5G09810 // AT3G19820 // AT2G30490 // AT3G04120 // AT2G02850 // AT1G48410
GO:0007275	P	multicellular organismal development	18	213	2020	37767	0.039	0.28	// AT1G62750 // AT3G10380 // AT2G04030 // AT1G36160 // AT4G29010 // AT4G34200 // AT3G46740 // AT2G39800 // AT4G29040 // AT2G28000 // AT1G78900 // AT4G16760 // AT5G09810 // AT1G65480 // AT2G30490 // AT3G04120 // AT2G02850 // AT1G48410
GO:0006807	P	nitrogen compound metabolic process	30	213	3826	37767	0.041	0.3	// AT2G27040 // ATCG00480 // AT4G04640 // AT1G74040 // AT5G50920 // AT2G39800 // AT1G17745 // AT1G78570 // AT1G18270 // AT4G38510 // AT5G13110 // AT5G17920 // AT1G29900 // ATCG00120 // AT1G63000 // ATMG00410 // AT1G14900 // AT1G03090 // AT4G33010 // AT3G57030 // AT3G61860 // ATCG00150 // AT2G43750 // AT1G09340 // AT4G13780 // AT5G35790 // AT1G74470 // AT4G37930 // AT4G31180 // AT4G34030
GO:0070887	P	cellular response to chemical stimulus	6	213	452	37767	0.045	0.32	// AT4G35090 // AT5G67030 // AT5G28540 // AT5G47010 // AT1G78570 // AT5G60600
GO:0045087	P	innate immune response	5	213	347	37767	0.049	0.35	// AT2G27040 // AT4G37930 // AT5G60600 // AT1G55490 // AT1G48410
GO:0032501	P	multicellular organismal process	18	213	2094	37767	0.051	0.36	// AT1G62750 // AT3G10380 // AT2G04030 // AT1G36160 // AT4G29010 // AT4G34200 // AT3G46740 // AT2G39800 // AT4G29040 // AT2G28000 // AT1G78900 // AT4G16760 // AT5G09810 // AT1G65480 // AT2G30490 // AT3G04120 // AT2G02850 // AT1G48410
GO:0006955	P	immune response	5	213	367	37767	0.059	0.41	// AT2G27040 // AT4G37930 // AT5G60600 // AT1G55490 // AT1G48410
GO:0002376	P	immune system process	5	213	368	37767	0.06	0.42	// AT2G27040 // AT4G37930 // AT5G60600 // AT1G55490 // AT1G48410
GO:0030163	P	protein catabolic process	8	213	823	37767	0.097	0.67	// AT2G30950 // AT1G50250 // AT5G28540 // AT1G06430 // AT4G29040 // AT5G42270 // AT2G20580 // AT5G03240
GO:0051716	P	cellular response to stimulus	8	213	840	37767	0.11	0.73	// AT4G37930 // AT4G35090 // AT5G67030 // AT5G28540 // AT5G47010 // AT5G42020 // AT1G78570 // AT5G60600
GO:0009725	P	response to hormone stimulus	9	213	982	37767	0.11	0.73	// AT1G36160 // AT2G46690 // ATCG00490 // AT2G05710 // AT2G39800 // AT5G09810 // AT1G78570 // AT1G15520 // AT1G48410
GO:0048519	P	negative regulation of biological process	5	213	442	37767	0.11	0.73	// AT2G27040 // AT2G30950 // AT4G29040 // AT5G47010 // AT1G48410
GO:0048856	P	anatomical structure development	14	213	1726	37767	0.11	0.76	// AT1G75780 // AT3G10380 // AT1G36160 // AT4G29010 // AT3G46740 // AT2G39800 // AT4G29040 // AT1G65480 // AT2G04030 // AT5G09810 // AT3G19820 // AT3G04120 // AT2G02850 // AT1G48410
GO:0019222	P	regulation of metabolic process	6	213	2210	37767	0.99	1	// AT2G30950 // AT1G14900 // AT2G27040 // AT5G50920 // AT5G47010 // AT1G48410
GO:0000003	P	reproduction	8	213	1186	37767	0.36	1	// AT3G10380 // AT1G36160 // AT4G29010 // AT1G65480 // AT2G04030 // AT3G04120 // AT2G02850 // AT1G48410
GO:0048869	P	cellular developmental process	5	213	520	37767	0.17	1	// AT5G09810 // AT3G19820 // AT1G75780 // AT4G29040 // AT3G10380
GO:0048513	P	organ development	6	213	838	37767	0.34	1	// AT1G36160 // AT2G39800 // AT5G09810 // AT4G29040 // AT2G02850 // AT1G48410
GO:0016310	P	phosphorylation	6	213	1079	37767	0.57	1	// ATCG00480 // AT4G04640 // AT2G23770 // AT4G38510 // AT4G15530 // ATMG00410
GO:0003006	P	reproductive developmental process	8	213	978	37767	0.19	1	// AT3G10380 // AT1G36160 // AT4G29010 // AT1G65480 // AT2G04030 // AT3G04120 // AT2G02850 // AT1G48410
GO:0050794	P	regulation of cellular process	11	213	3375	37767	0.99	1	// AT2G30950 // AT1G14900 // AT4G35090 // AT2G27040 // AT5G67030 // AT5G50920 // AT4G29040 // AT5G47010 // AT2G20580 // AT1G78570 // AT5G60600
GO:0009790	P	embryonic development	5	213	535	37767	0.19	1	// AT2G04030 // AT1G48410 // AT2G28000 // AT1G36160 // AT3G46740
GO:0050789	P	regulation of biological process	14	213	3697	37767	0.96	1	// AT2G30950 // AT1G14900 // AT4G35250 // AT4G35090 // AT2G27040 // AT5G67030 // AT5G50920 // AT4G29040 // AT1G65480 // AT5G47010 // AT2G20580 // AT1G78570 // AT5G60600 // AT1G48410
GO:0065007	P	biological regulation	21	213	4188	37767	0.75	1	// AT2G30950 // AT1G75780 // AT3G10380 // AT4G35250 // AT2G27040 // AT4G35090 // AT4G33090 // AT1G65480 // AT5G67030 // AT1G14900 // AT5G50920 // AT4G29040 // AT1G15690 // AT5G47010 // AT2G20580 // AT5G09810 // AT3G19820 // AT1G48410 // AT5G60600 // AT1G78570 // AT4G04770
GO:0006952	P	defense response	6	213	766	37767	0.27	1	// AT2G27040 // AT1G55490 // AT4G16760 // AT4G37930 // AT5G60600 // AT1G48410
GO:0009719	P	response to endogenous stimulus	9	213	1068	37767	0.15	1	// AT1G36160 // AT2G46690 // ATCG00490 // AT2G05710 // AT2G39800 // AT5G09810 // AT1G78570 // AT1G15520 // AT1G48410
GO:0006139	P	nucleobase, nucleoside, nucleotide and nucleic acid metabolic process	17	213	3198	37767	0.64	1	// AT1G63000 // AT1G14900 // AT3G61860 // AT2G27040 // ATCG00480 // AT4G04640 // ATCG00150 // AT4G13780 // AT1G09340 // AT1G18270 // AT5G35790 // AT5G13110 // ATCG00120 // AT4G38510 // AT1G78570 // AT4G31180 // ATMG00410
GO:0006508	P	proteolysis	5	213	810	37767	0.48	1	// AT3G02090 // AT2G20580 // AT5G03240 // AT4G29040 // AT5G28540
GO:0016070	P	RNA metabolic process	6	213	1657	37767	0.91	1	// AT1G14900 // AT3G61860 // AT2G27040 // AT1G09340 // AT4G13780 // AT4G31180
GO:0048608	P	reproductive structure development	7	213	978	37767	0.32	1	// AT1G36160 // AT4G29010 // AT1G65480 // AT2G04030 // AT3G04120 // AT2G02850 // AT1G48410
GO:0034645	P	cellular macromolecule biosynthetic process	11	213	3661	37767	0.99	1	// AT5G35530 // AT1G14900 // AT2G27040 // AT5G03650 // AT1G14205 // ATCG00800 // AT5G51820 // AT4G13780 // AT4G34670 // AT5G60390 // AT4G31180
GO:0048731	P	system development	6	213	839	37767	0.34	1	// AT1G36160 // AT2G39800 // AT5G09810 // AT4G29040 // AT2G02850 // AT1G48410
GO:0010467	P	gene expression	13	213	3962	37767	0.99	1	// AT5G35530 // AT1G14900 // AT3G61860 // AT2G27040 // AT1G14205 // ATCG00800 // AT1G09340 // AT4G13780 // AT5G47010 // AT4G34670 // AT5G60390 // AT4G31180 // AT1G48410
GO:0022414	P	reproductive process	8	213	1161	37767	0.33	1	// AT3G10380 // AT1G36160 // AT4G29010 // AT1G65480 // AT2G04030 // AT3G04120 // AT2G02850 // AT1G48410
GO:0009059	P	macromolecule biosynthetic process	11	213	3685	37767	0.99	1	// AT5G35530 // AT1G14900 // AT2G27040 // AT5G03650 // AT1G14205 // ATCG00800 // AT5G51820 // AT4G13780 // AT4G34670 // AT5G60390 // AT4G31180
GO:0006796	P	phosphate metabolic process	6	213	1178	37767	0.66	1	// ATCG00480 // AT4G04640 // AT2G23770 // AT4G38510 // AT4G15530 // ATMG00410
GO:0044085	P	cellular component biogenesis	5	213	571	37767	0.22	1	// AT1G09340 // ATCG00680 // AT3G23990 // AT4G29040 // ATCG00520
GO:0006793	P	phosphorus metabolic process	6	213	1179	37767	0.66	1	// ATCG00480 // AT4G04640 // AT2G23770 // AT4G38510 // AT4G15530 // ATMG00410
GO:0006412	P	translation	7	213	1445	37767	0.71	1	// AT1G14205 // ATCG00800 // AT5G35530 // AT4G13780 // AT4G34670 // AT5G60390 // AT4G31180
GO:0016168	F	chlorophyll binding	15	213	38	37767	5.4e-22	2e-19	// AT1G29930 // AT4G10340 // AT3G54890 // ATCG00680 // AT1G15820 // AT1G61520 // ATCG00020 // AT1G44575 // AT3G61470 // ATCG00340 // ATCG00350 // AT3G47470 // AT3G08940 // ATCG00280 // AT2G34420
GO:0003824	F	catalytic activity	111	213	9638	37767	1.4e-16	2.6e-14	// AT1G13440 // AT3G47950 // AT4G29010 // AT4G05020 // AT3G06650 // AT5G51820 // AT5G50920 // AT5G19220 // AT4G30190 // AT5G56350 // AT5G23960 // AT4G37640 // AT1G12900 // AT1G50480 // AT5G17920 // AT4G38510 // AT5G60600 // AT5G62670 // AT1G03090 // AT4G33010 // AT4G04770 // AT2G30950 // AT1G76550 // AT2G05710 // AT5G67030 // AT3G04120 // AT5G46290 // AT1G56190 // ATCG00500 // AT4G31180 // AT1G07…
GO:0046906	F	tetrapyrrole binding	15	213	136	37767	9.6e-15	1.2e-12	// AT1G29930 // AT4G10340 // AT3G54890 // ATCG00680 // AT1G15820 // AT1G61520 // ATCG00020 // AT1G44575 // AT3G61470 // ATCG00340 // ATCG00350 // AT3G47470 // AT3G08940 // ATCG00280 // AT2G34420
GO:0016887	F	ATPase activity	22	213	482	37767	1.5e-13	1.4e-11	// AT1G07670 // AT3G47950 // AT3G57330 // AT1G06430 // AT5G50920 // AT4G30190 // AT1G15690 // AT1G27770 // AT1G50250 // AT4G37640 // AT4G29040 // AT5G42270 // ATCG00120 // AT1G15520 // AT5G03340 // AT5G62670 // AT4G25450 // AT4G04770 // AT2G34660 // AT2G30950 // AT4G38510 // AT2G42520
GO:0017111	F	nucleoside-triphosphatase activity	26	213	792	37767	1.2e-12	9.3e-11	// AT1G07670 // AT3G47950 // AT1G59610 // AT3G57330 // AT1G06430 // AT5G50920 // AT4G30190 // AT1G15690 // AT1G27770 // AT1G50250 // AT4G37640 // AT4G29040 // AT5G42270 // AT4G38510 // AT1G15520 // AT5G03340 // AT3G53230 // AT5G62670 // AT4G25450 // AT5G47010 // ATCG00120 // AT4G04770 // AT2G34660 // AT2G30950 // AT3G12915 // AT2G42520
GO:0016818	F	hydrolase activity, acting on acid anhydrides, in phosphorus-containing anhydrides	26	213	837	37767	4e-12	2e-10	// AT1G07670 // AT3G47950 // AT1G59610 // AT3G57330 // AT1G06430 // AT5G50920 // AT4G30190 // AT1G15690 // AT1G27770 // AT1G50250 // AT4G37640 // AT4G29040 // AT5G42270 // AT4G38510 // AT1G15520 // AT5G03340 // AT3G53230 // AT5G62670 // AT4G25450 // AT5G47010 // ATCG00120 // AT4G04770 // AT2G34660 // AT2G30950 // AT3G12915 // AT2G42520
GO:0016817	F	hydrolase activity, acting on acid anhydrides	26	213	839	37767	4.2e-12	2e-10	// AT1G07670 // AT3G47950 // AT1G59610 // AT3G57330 // AT1G06430 // AT5G50920 // AT4G30190 // AT1G15690 // AT1G27770 // AT1G50250 // AT4G37640 // AT4G29040 // AT5G42270 // AT4G38510 // AT1G15520 // AT5G03340 // AT3G53230 // AT5G62670 // AT4G25450 // AT5G47010 // ATCG00120 // AT4G04770 // AT2G34660 // AT2G30950 // AT3G12915 // AT2G42520
GO:0016462	F	pyrophosphatase activity	26	213	832	37767	3.5e-12	2e-10	// AT1G07670 // AT3G47950 // AT1G59610 // AT3G57330 // AT1G06430 // AT5G50920 // AT4G30190 // AT1G15690 // AT1G27770 // AT1G50250 // AT4G37640 // AT4G29040 // AT5G42270 // AT4G38510 // AT1G15520 // AT5G03340 // AT3G53230 // AT5G62670 // AT4G25450 // AT5G47010 // ATCG00120 // AT4G04770 // AT2G34660 // AT2G30950 // AT3G12915 // AT2G42520
GO:0042623	F	ATPase activity, coupled	18	213	359	37767	6.1e-12	2.6e-10	// AT2G34660 // AT2G30950 // AT3G47950 // AT3G57330 // AT1G27770 // AT1G50250 // AT4G37640 // AT1G06430 // AT5G50920 // AT4G25450 // AT2G42520 // AT5G42270 // AT1G07670 // ATCG00120 // AT4G30190 // AT4G38510 // AT1G15520 // AT4G04770
GO:0005215	F	transporter activity	32	213	1477	37767	1.1e-10	4.1e-09	// AT1G07670 // AT3G47950 // AT3G57330 // ATCG00480 // AT5G64290 // AT5G13490 // AT1G62020 // AT4G30190 // AT4G28390 // AT1G15690 // AT4G35100 // AT1G27770 // AT4G37640 // AT4G39460 // AT4G38510 // AT1G78900 // AT4G00430 // ATCG00120 // AT2G16850 // AT1G15520 // ATMG00410 // AT2G21390 // AT4G25450 // AT1G01790 // AT4G23460 // AT5G11490 // AT2G37170 // AT4G04770 // AT2G34660 // AT5G08680 // ATCG00…
GO:0022857	F	transmembrane transporter activity	27	213	1128	37767	4.5e-10	1.5e-08	// AT1G07670 // AT3G47950 // AT3G57330 // ATCG00480 // AT5G64290 // AT5G13490 // AT4G30190 // AT4G28390 // AT1G15690 // AT4G35100 // AT1G27770 // AT4G37640 // AT4G39460 // AT4G38510 // AT1G78900 // AT4G00430 // ATCG00120 // AT2G16850 // AT1G15520 // ATMG00410 // AT4G25450 // AT1G01790 // AT2G37170 // AT4G04770 // AT2G34660 // AT5G08680 // ATCG00150
GO:0043492	F	ATPase activity, coupled to movement of substances	12	213	181	37767	1.1e-09	3.3e-08	// AT2G34660 // AT1G07670 // AT3G47950 // AT3G57330 // AT1G27770 // AT4G37640 // AT4G25450 // AT4G38510 // AT4G30190 // ATCG00120 // AT1G15520 // AT4G04770
GO:0022890	F	inorganic cation transmembrane transporter activity	13	213	228	37767	1.3e-09	3.3e-08	// AT1G07670 // AT3G47950 // AT3G57330 // AT1G27770 // AT5G08680 // AT4G37640 // AT4G38510 // AT1G78900 // AT1G01790 // AT4G30190 // ATCG00120 // ATCG00480 // ATMG00410
GO:0042626	F	ATPase activity, coupled to transmembrane movement of substances	12	213	181	37767	1.1e-09	3.3e-08	// AT2G34660 // AT1G07670 // AT3G47950 // AT3G57330 // AT1G27770 // AT4G37640 // AT4G25450 // AT4G38510 // AT4G30190 // ATCG00120 // AT1G15520 // AT4G04770
GO:0016820	F	hydrolase activity, acting on acid anhydrides, catalyzing transmembrane movement of substances	12	213	183	37767	1.3e-09	3.3e-08	// AT2G34660 // AT1G07670 // AT3G47950 // AT3G57330 // AT1G27770 // AT4G37640 // AT4G25450 // AT4G38510 // AT4G30190 // ATCG00120 // AT1G15520 // AT4G04770
GO:0015405	F	P-P-bond-hydrolysis-driven transmembrane transporter activity	13	213	243	37767	2.7e-09	6.4e-08	// AT2G34660 // AT1G07670 // AT3G47950 // AT3G57330 // AT1G27770 // AT4G37640 // AT4G25450 // AT4G38510 // AT4G30190 // ATCG00120 // AT1G15690 // AT1G15520 // AT4G04770
GO:0015399	F	primary active transmembrane transporter activity	13	213	244	37767	2.8e-09	6.4e-08	// AT2G34660 // AT1G07670 // AT3G47950 // AT3G57330 // AT1G27770 // AT4G37640 // AT4G25450 // AT4G38510 // AT4G30190 // ATCG00120 // AT1G15690 // AT1G15520 // AT4G04770
GO:0042625	F	ATPase activity, coupled to transmembrane movement of ions	8	213	68	37767	1.2e-08	2.5e-07	// AT1G07670 // AT3G47950 // AT3G57330 // AT1G27770 // AT4G37640 // AT4G38510 // AT4G30190 // ATCG00120
GO:0016491	F	oxidoreductase activity	28	213	1463	37767	2.4e-08	4.9e-07	// AT1G13440 // AT4G05020 // AT4G35090 // AT3G47930 // AT2G39800 // AT1G12900 // AT1G17745 // AT3G06860 // AT2G30490 // AT1G18270 // AT5G13110 // AT3G17240 // AT1G63000 // AT5G60600 // AT3G04120 // AT4G39830 // AT1G42970 // AT4G33010 // AT5G04140 // AT4G16760 // AT3G14420 // AT3G26650 // AT5G67030 // AT5G35790 // AT1G74470 // AT2G15620 // AT1G48030 // AT2G20800
GO:0008943	F	glyceraldehyde-3-phosphate dehydrogenase activity	5	213	12	37767	3.1e-08	5.9e-07	// AT1G13440 // AT1G42970 // AT3G04120 // AT1G12900 // AT3G26650
GO:0016885	F	ligase activity, forming carbon-carbon bonds	5	213	13	37767	4.3e-08	7e-07	// AT1G03090 // ATCG00500 // AT5G35360 // AT1G36160 // AT4G34030
GO:0016829	F	lyase activity	15	213	430	37767	4e-08	7e-07	// AT5G38410 // AT4G29010 // AT1G53310 // AT5G23960 // AT2G05710 // AT3G06860 // AT4G35830 // AT1G67090 // AT1G18270 // AT5G17380 // AT2G43750 // ATCG00490 // AT1G78570 // AT3G14940 // AT3G57030
GO:0016421	F	CoA carboxylase activity	5	213	13	37767	4.3e-08	7e-07	// AT1G03090 // ATCG00500 // AT5G35360 // AT1G36160 // AT4G34030
GO:0022804	F	active transmembrane transporter activity	18	213	664	37767	7.1e-08	1.1e-06	// AT2G34660 // AT1G07670 // AT1G15690 // AT3G47950 // AT4G39460 // AT3G57330 // AT1G27770 // AT5G64290 // AT4G37640 // AT5G13490 // AT4G25450 // AT4G38510 // AT1G01790 // AT4G30190 // ATCG00120 // AT4G28390 // AT1G15520 // AT4G04770
GO:0015078	F	hydrogen ion transmembrane transporter activity	9	213	139	37767	1.7e-07	2.5e-06	// AT3G47950 // ATCG00480 // AT4G38510 // AT1G78900 // AT1G01790 // AT4G30190 // ATCG00120 // AT5G08680 // ATMG00410
GO:0019829	F	cation-transporting ATPase activity	6	213	38	37767	1.7e-07	2.5e-06	// AT1G07670 // AT3G57330 // AT1G27770 // AT4G37640 // AT4G38510 // ATCG00120
GO:0022892	F	substrate-specific transporter activity	22	213	1059	37767	2.3e-07	3.2e-06	// AT1G07670 // AT3G47950 // AT3G57330 // ATCG00480 // AT5G64290 // AT4G30190 // AT4G35100 // AT1G27770 // AT4G37640 // AT4G39460 // AT4G38510 // AT1G78900 // AT4G00430 // ATCG00120 // AT2G16850 // ATMG00410 // AT1G01790 // AT4G23460 // AT5G11490 // AT2G37170 // AT5G08680 // ATCG00150
GO:0022891	F	substrate-specific transmembrane transporter activity	20	213	908	37767	3.4e-07	4.6e-06	// AT1G07670 // AT3G47950 // AT4G35100 // AT1G27770 // AT5G08680 // AT5G64290 // ATCG00150 // AT4G37640 // AT2G37170 // AT3G57330 // AT4G39460 // AT4G38510 // AT1G78900 // AT1G01790 // AT4G30190 // ATCG00120 // AT4G00430 // AT2G16850 // ATCG00480 // ATMG00410
GO:0015077	F	monovalent inorganic cation transmembrane transporter activity	9	213	156	37767	4.4e-07	5.7e-06	// AT3G47950 // ATCG00480 // AT4G38510 // AT1G78900 // AT1G01790 // AT4G30190 // ATCG00120 // AT5G08680 // ATMG00410
GO:0015662	F	ATPase activity, coupled to transmembrane movement of ions, phosphorylative mechanism	6	213	49	37767	6.7e-07	8.5e-06	// AT1G07670 // AT3G47950 // AT3G57330 // AT1G27770 // AT4G37640 // AT4G30190
GO:0004176	F	ATP-dependent peptidase activity	5	213	29	37767	1.3e-06	1.6e-05	// AT5G50920 // AT1G06430 // AT1G50250 // AT2G30950 // AT5G42270
GO:0016620	F	oxidoreductase activity, acting on the aldehyde or oxo group of donors, NAD or NADP as acceptor	6	213	56	37767	1.4e-06	1.6e-05	// AT1G13440 // AT3G26650 // AT1G42970 // AT2G39800 // AT1G12900 // AT3G04120
GO:0008324	F	cation transmembrane transporter activity	14	213	503	37767	1.6e-06	1.8e-05	// AT1G07670 // AT3G47950 // AT3G57330 // AT1G27770 // AT5G08680 // ATCG00150 // AT4G37640 // AT4G38510 // AT1G78900 // AT1G01790 // AT4G30190 // ATCG00120 // ATCG00480 // ATMG00410
GO:0005198	F	structural molecule activity	16	213	659	37767	1.6e-06	1.8e-05	// AT4G34450 // AT1G75780 // AT5G23860 // AT3G12110 // AT1G62020 // AT3G52750 // ATCG00800 // AT5G35530 // AT4G31480 // AT1G14205 // AT5G09810 // AT5G12250 // AT2G21390 // AT5G55280 // AT4G34670 // AT4G14960
GO:0005200	F	structural constituent of cytoskeleton	5	213	35	37767	3e-06	3.2e-05	// AT5G23860 // AT4G14960 // AT5G09810 // AT5G12250 // AT3G12110
GO:0000287	F	magnesium ion binding	6	213	66	37767	3.3e-06	3.5e-05	// AT3G52990 // AT5G17380 // AT1G23190 // AT5G63680 // AT5G56350 // AT5G08570
GO:0015075	F	ion transmembrane transporter activity	15	213	655	37767	6.7e-06	6.9e-05	// AT1G07670 // AT3G47950 // AT3G57330 // AT1G27770 // AT5G08680 // AT5G64290 // ATCG00150 // AT4G37640 // AT4G38510 // AT1G78900 // AT1G01790 // AT4G30190 // ATCG00120 // ATCG00480 // ATMG00410
GO:0016831	F	carboxy-lyase activity	6	213	81	37767	1e-05	0.0001	// AT5G38410 // AT1G53310 // ATCG00490 // AT1G67090 // AT5G17380 // AT3G14940
GO:0016903	F	oxidoreductase activity, acting on the aldehyde or oxo group of donors	6	213	84	37767	1.2e-05	0.00012	// AT1G13440 // AT3G26650 // AT1G42970 // AT2G39800 // AT1G12900 // AT3G04120
GO:0016830	F	carbon-carbon lyase activity	7	213	141	37767	2.2e-05	0.00021	// AT5G38410 // AT1G53310 // ATCG00490 // AT1G67090 // AT1G18270 // AT5G17380 // AT3G14940
GO:0016835	F	carbon-oxygen lyase activity	7	213	163	37767	5.2e-05	0.00049	// AT4G29010 // AT5G23960 // AT2G05710 // AT2G43750 // AT4G35830 // AT3G06860 // AT1G78570
GO:0016614	F	oxidoreductase activity, acting on CH-OH group of donors	7	213	188	37767	0.00012	0.0011	// AT3G14420 // AT3G06860 // AT1G18270 // AT5G35790 // AT5G13110 // AT1G17745 // AT1G63000
GO:0008237	F	metallopeptidase activity	5	213	90	37767	0.0002	0.0018	// AT2G30950 // AT3G02090 // AT1G50250 // AT5G42270 // AT1G06430
GO:0016616	F	oxidoreductase activity, acting on the CH-OH group of donors, NAD or NADP as acceptor	6	213	145	37767	0.00022	0.0019	// AT3G06860 // AT1G18270 // AT5G35790 // AT5G13110 // AT1G17745 // AT1G63000
GO:0022838	F	substrate-specific channel activity	6	213	151	37767	0.00027	0.0022	// AT4G35100 // AT1G27770 // ATCG00150 // AT4G00430 // AT2G16850 // AT2G37170
GO:0022803	F	passive transmembrane transporter activity	6	213	152	37767	0.00028	0.0022	// AT4G35100 // AT1G27770 // ATCG00150 // AT4G00430 // AT2G16850 // AT2G37170
GO:0015267	F	channel activity	6	213	152	37767	0.00028	0.0022	// AT4G35100 // AT1G27770 // ATCG00150 // AT4G00430 // AT2G16850 // AT2G37170
GO:0016836	F	hydro-lyase activity	5	213	97	37767	0.00028	0.0022	// AT4G35830 // AT1G78570 // AT2G05710 // AT3G06860 // AT4G29010
GO:0046873	F	metal ion transmembrane transporter activity	6	213	168	37767	0.00047	0.0036	// AT1G07670 // AT3G57330 // AT1G27770 // ATCG00150 // AT4G37640 // AT1G01790
GO:0005524	F	ATP binding	16	213	1377	37767	0.0056	0.04	// AT3G53230 // AT2G04030 // AT1G24510 // AT5G56010 // AT5G03340 // AT2G05710 // AT5G50920 // AT2G39730 // AT1G50480 // AT4G13780 // AT2G42520 // AT1G78900 // AT3G13470 // AT1G29900 // AT5G56000 // AT4G31180
GO:0032555	F	purine ribonucleotide binding	18	213	1631	37767	0.0056	0.04	// AT1G62750 // AT1G78900 // AT1G24510 // AT2G04030 // AT4G13780 // AT3G12915 // AT2G05710 // AT2G39730 // AT3G53230 // AT1G50480 // AT5G50920 // AT2G42520 // AT5G56010 // AT3G13470 // AT1G29900 // AT5G56000 // AT4G31180 // AT5G03340
GO:0032553	F	ribonucleotide binding	18	213	1631	37767	0.0056	0.04	// AT1G62750 // AT1G78900 // AT1G24510 // AT2G04030 // AT4G13780 // AT3G12915 // AT2G05710 // AT2G39730 // AT3G53230 // AT1G50480 // AT5G50920 // AT2G42520 // AT5G56010 // AT3G13470 // AT1G29900 // AT5G56000 // AT4G31180 // AT5G03340
GO:0016874	F	ligase activity	9	213	564	37767	0.0053	0.04	// AT5G35360 // AT1G36160 // AT1G03090 // AT1G50480 // AT4G13780 // AT1G29900 // ATCG00500 // AT4G31180 // AT4G34030
GO:0032559	F	adenyl ribonucleotide binding	16	213	1384	37767	0.0058	0.041	// AT3G53230 // AT2G04030 // AT1G24510 // AT5G56010 // AT5G03340 // AT2G05710 // AT5G50920 // AT2G39730 // AT1G50480 // AT4G13780 // AT2G42520 // AT1G78900 // AT3G13470 // AT1G29900 // AT5G56000 // AT4G31180
GO:0005488	F	binding	81	213	11258	37767	0.0063	0.044	// AT1G29930 // AT5G22060 // ATCG00280 // AT3G57330 // AT5G08570 // AT5G13490 // AT3G61470 // AT1G61520 // AT5G50920 // AT1G06430 // AT5G63680 // AT3G12915 // AT4G28390 // AT5G56010 // AT2G34420 // ATCG00520 // AT3G08940 // AT4G31480 // AT1G27770 // ATCG00020 // AT4G37640 // AT1G14900 // AT2G29190 // AT1G50480 // ATCG00350 // AT4G39460 // AT2G02850 // AT2G21390 // AT1G18270 // AT1G29900 // AT4G20…
GO:0017076	F	purine nucleotide binding	18	213	1713	37767	0.0091	0.061	// AT1G62750 // AT1G78900 // AT1G24510 // AT2G04030 // AT4G13780 // AT3G12915 // AT2G05710 // AT2G39730 // AT3G53230 // AT1G50480 // AT5G50920 // AT2G42520 // AT5G56010 // AT3G13470 // AT1G29900 // AT5G56000 // AT4G31180 // AT5G03340
GO:0030554	F	adenyl nucleotide binding	16	213	1465	37767	0.0097	0.062	// AT3G53230 // AT2G04030 // AT1G24510 // AT5G56010 // AT5G03340 // AT2G05710 // AT5G50920 // AT2G39730 // AT1G50480 // AT4G13780 // AT2G42520 // AT1G78900 // AT3G13470 // AT1G29900 // AT5G56000 // AT4G31180
GO:0001883	F	purine nucleoside binding	16	213	1465	37767	0.0097	0.062	// AT3G53230 // AT2G04030 // AT1G24510 // AT5G56010 // AT5G03340 // AT2G05710 // AT5G50920 // AT2G39730 // AT1G50480 // AT4G13780 // AT2G42520 // AT1G78900 // AT3G13470 // AT1G29900 // AT5G56000 // AT4G31180
GO:0001882	F	nucleoside binding	16	213	1465	37767	0.0097	0.062	// AT3G53230 // AT2G04030 // AT1G24510 // AT5G56010 // AT5G03340 // AT2G05710 // AT5G50920 // AT2G39730 // AT1G50480 // AT4G13780 // AT2G42520 // AT1G78900 // AT3G13470 // AT1G29900 // AT5G56000 // AT4G31180
GO:0005516	F	calmodulin binding	5	213	231	37767	0.011	0.069	// AT3G57330 // AT1G27770 // AT5G60390 // AT4G37640 // AT3G19820
GO:0016853	F	isomerase activity	5	213	265	37767	0.018	0.12	// AT5G51820 // AT3G55440 // AT1G63000 // AT1G23190 // AT5G42740
GO:0016787	F	hydrolase activity	29	213	3468	37767	0.022	0.13	// AT1G07670 // AT3G47950 // AT1G59610 // AT3G57330 // AT1G06430 // AT5G50920 // AT3G02090 // AT4G30190 // AT1G48410 // AT1G27770 // AT1G50250 // AT4G37640 // AT4G29040 // AT5G42270 // AT4G38510 // AT1G15690 // AT1G15520 // AT5G03340 // AT3G53230 // AT5G62670 // AT4G25450 // AT5G47010 // ATCG00120 // AT4G04770 // AT2G34660 // AT2G30950 // AT3G12915 // AT4G33090 // AT2G42520
GO:0016746	F	transferase activity, transferring acyl groups	5	213	324	37767	0.039	0.23	// AT3G06650 // AT5G46290 // AT1G74960 // AT1G74040 // AT5G49460
GO:0005515	F	protein binding	24	213	2944	37767	0.045	0.27	// AT5G22060 // ATCG00520 // AT3G57330 // AT1G48410 // AT1G27770 // AT4G37640 // AT2G21390 // AT5G03240 // AT1G65480 // AT1G31730 // AT4G23460 // AT5G11490 // AT5G60390 // AT5G56000 // AT4G04770 // AT4G34450 // AT3G26650 // AT5G58430 // AT1G62020 // AT4G31480 // AT5G55280 // AT3G13470 // AT3G19820 // AT1G24510
GO:0070011	F	peptidase activity, acting on L-amino acid peptides	7	213	579	37767	0.048	0.28	// AT2G30950 // AT4G33090 // AT1G50250 // AT1G06430 // AT5G50920 // AT3G02090 // AT5G42270
GO:0016740	F	transferase activity	26	213	3321	37767	0.056	0.32	// AT3G06650 // AT1G74040 // AT5G19220 // AT5G56350 // AT5G08570 // AT1G12000 // AT2G45290 // AT5G46290 // AT2G13360 // AT5G17920 // AT3G46970 // AT5G49460 // AT1G34130 // AT3G60750 // AT5G03650 // AT2G23770 // AT3G52990 // AT4G15530 // AT5G63680 // AT1G74960 // AT1G79550 // AT1G76550 // AT3G29320 // AT5G17380 // AT1G56190 // AT4G37930
GO:0008233	F	peptidase activity	7	213	646	37767	0.076	0.43	// AT2G30950 // AT4G33090 // AT1G50250 // AT1G06430 // AT5G50920 // AT3G02090 // AT5G42270
GO:0000166	F	nucleotide binding	18	213	2267	37767	0.092	0.52	// AT1G62750 // AT1G78900 // AT1G24510 // AT2G04030 // AT4G13780 // AT3G12915 // AT2G05710 // AT2G39730 // AT3G53230 // AT1G50480 // AT5G50920 // AT2G42520 // AT5G56010 // AT3G13470 // AT1G29900 // AT5G56000 // AT4G31180 // AT5G03340
GO:0003723	F	RNA binding	5	213	1379	37767	0.89	1	// AT2G29190 // AT4G13780 // AT4G37930 // AT3G61860 // AT1G48410
GO:0043169	F	cation binding	13	213	2087	37767	0.4	1	// AT2G30950 // AT3G52990 // AT4G39830 // AT5G08680 // AT5G17170 // AT1G06430 // AT1G18270 // AT5G17380 // AT1G23190 // AT5G63680 // AT5G56350 // AT5G08570 // AT2G02850
GO:0003676	F	nucleic acid binding	13	213	4842	37767	1	1	// AT1G62750 // AT1G14900 // AT3G61860 // AT4G12080 // AT2G42520 // AT2G29190 // AT4G13780 // AT4G20360 // AT4G37930 // AT4G31180 // AT5G60390 // AT1G56070 // AT1G48410
GO:0016301	F	kinase activity	10	213	1641	37767	0.45	1	// AT1G79550 // AT1G76550 // AT2G23770 // AT3G52990 // AT1G56190 // AT4G15530 // AT5G63680 // AT5G56350 // AT5G08570 // AT1G12000
GO:0046872	F	metal ion binding	13	213	1997	37767	0.34	1	// AT2G30950 // AT3G52990 // AT4G39830 // AT5G08680 // AT5G17170 // AT1G06430 // AT1G18270 // AT5G17380 // AT1G23190 // AT5G63680 // AT5G56350 // AT5G08570 // AT2G02850
GO:0016773	F	phosphotransferase activity, alcohol group as acceptor	6	213	1154	37767	0.64	1	// AT1G76550 // AT3G52990 // AT5G63680 // AT5G56350 // AT5G08570 // AT1G12000
GO:0016772	F	transferase activity, transferring phosphorus-containing groups	11	213	1887	37767	0.5	1	// AT1G79550 // AT1G76550 // AT2G23770 // AT3G52990 // AT1G56190 // AT5G19220 // AT4G15530 // AT5G63680 // AT5G56350 // AT5G08570 // AT1G12000
GO:0043167	F	ion binding	13	213	2087	37767	0.4	1	// AT2G30950 // AT3G52990 // AT4G39830 // AT5G08680 // AT5G17170 // AT1G06430 // AT1G18270 // AT5G17380 // AT1G23190 // AT5G63680 // AT5G56350 // AT5G08570 // AT2G02850
GO:0046914	F	transition metal ion binding	6	213	1618	37767	0.9	1	// AT2G30950 // AT4G39830 // AT5G08680 // AT1G06430 // AT1G18270 // AT2G02850
GO:0044444	C	cytoplasmic part	139	213	6289	37767	8.4e-56	3.1e-53	// AT1G13440 // AT4G05020 // AT3G06650 // AT5G51820 // AT5G50920 // AT1G04430 // AT4G28390 // AT3G23300 // AT1G50250 // AT4G37640 // AT1G55490 // AT2G21390 // AT5G17920 // AT5G60600 // AT2G04030 // AT1G03090 // AT4G33010 // AT5G11490 // AT4G04770 // AT2G30950 // AT4G34200 // AT5G08680 // AT2G05710 // AT1G44575 // AT1G09340 // ATCG00340 // AT1G56190 // AT4G34670 // ATCG00500 // AT4G31180 // AT5G14…
GO:0005737	C	cytoplasm	140	213	6822	37767	2.1e-52	3.8e-50	// AT1G13440 // AT4G05020 // AT3G06650 // AT5G51820 // AT5G50920 // AT1G04430 // AT4G28390 // AT3G23300 // AT1G50250 // AT4G37640 // AT1G55490 // AT2G21390 // AT5G17920 // AT5G60600 // AT2G04030 // AT1G03090 // AT4G33010 // AT5G11490 // AT4G04770 // AT2G30950 // AT4G34200 // AT5G08680 // AT2G05710 // AT1G44575 // AT1G09340 // ATCG00340 // AT1G56190 // AT4G34670 // ATCG00500 // AT4G31180 // AT5G14…
GO:0044424	C	intracellular part	152	213	9302	37767	3.6e-46	4.5e-44	// AT1G13440 // AT1G29930 // AT4G05020 // AT3G06650 // AT5G51820 // AT5G50920 // AT1G04430 // AT4G28390 // AT4G35100 // AT1G50250 // AT4G37640 // AT1G55490 // AT2G21390 // AT5G17920 // AT4G38510 // AT5G60600 // AT2G04030 // ATCG00350 // AT3G17240 // AT1G03090 // AT4G33010 // AT5G11490 // AT4G04770 // AT2G30950 // AT4G34200 // AT5G08680 // AT2G05710 // AT1G44575 // AT1G09340 // ATCG00340 // AT1G56…
GO:0005622	C	intracellular	153	213	9671	37767	8.1e-45	7.5e-43	// AT1G13440 // AT1G29930 // AT4G05020 // AT3G06650 // AT5G51820 // AT5G50920 // AT1G04430 // AT4G28390 // AT4G35100 // AT1G50250 // AT4G37640 // AT1G55490 // AT2G21390 // AT5G17920 // AT4G38510 // AT5G60600 // AT2G04030 // ATCG00350 // AT3G17240 // AT1G03090 // AT4G33010 // AT5G11490 // AT4G04770 // AT2G30950 // AT4G34200 // AT5G08680 // AT2G05710 // AT1G44575 // AT1G09340 // ATCG00340 // AT1G56…
GO:0044446	C	intracellular organelle part	80	213	2561	37767	7.4e-38	4.8e-36	// AT5G23860 // AT2G27040 // AT4G05020 // ATCG00020 // AT4G35090 // AT4G04640 // AT3G52750 // AT5G13490 // AT5G51820 // AT1G61520 // AT5G50920 // AT3G02090 // AT2G20800 // AT4G28390 // AT2G34420 // AT1G15690 // AT2G45290 // AT4G14960 // AT4G31480 // AT1G67090 // AT1G27770 // AT3G23990 // AT1G50250 // AT4G37640 // AT3G46740 // ATCG00270 // ATCG00350 // AT4G39460 // AT4G38510 // AT1G55490 // AT2G21…
GO:0044422	C	organelle part	80	213	2562	37767	7.6e-38	4.8e-36	// AT5G23860 // AT2G27040 // AT4G05020 // ATCG00020 // AT4G35090 // AT4G04640 // AT3G52750 // AT5G13490 // AT5G51820 // AT1G61520 // AT5G50920 // AT3G02090 // AT2G20800 // AT4G28390 // AT2G34420 // AT1G15690 // AT2G45290 // AT4G14960 // AT4G31480 // AT1G67090 // AT1G27770 // AT3G23990 // AT1G50250 // AT4G37640 // AT3G46740 // ATCG00270 // ATCG00350 // AT4G39460 // AT4G38510 // AT1G55490 // AT2G21…
GO:0043227	C	membrane-bounded organelle	129	213	7622	37767	1.8e-37	6.6e-36	// AT1G13440 // AT4G05020 // AT5G51820 // AT5G50920 // AT1G04430 // AT4G28390 // AT4G35100 // ATCG00020 // AT4G37640 // AT1G55490 // AT2G21390 // AT1G18270 // AT4G38510 // AT5G60600 // AT2G04030 // AT1G03090 // AT4G33010 // AT4G04770 // AT2G30950 // AT4G34200 // AT5G08680 // AT2G05710 // AT1G44575 // AT1G09340 // ATCG00340 // AT1G56190 // AT4G34670 // AT4G31180 // AT5G14040 // AT1G07670 // AT3G55…
GO:0043231	C	intracellular membrane-bounded organelle	129	213	7615	37767	1.6e-37	6.6e-36	// AT1G13440 // AT4G05020 // AT5G51820 // AT5G50920 // AT1G04430 // AT4G28390 // AT4G35100 // ATCG00020 // AT4G37640 // AT1G55490 // AT2G21390 // AT1G18270 // AT4G38510 // AT5G60600 // AT2G04030 // AT1G03090 // AT4G33010 // AT4G04770 // AT2G30950 // AT4G34200 // AT5G08680 // AT2G05710 // AT1G44575 // AT1G09340 // ATCG00340 // AT1G56190 // AT4G34670 // AT4G31180 // AT5G14040 // AT1G07670 // AT3G55…
GO:0044464	C	cell part	177	213	15217	37767	1.6e-37	6.6e-36	// AT1G13440 // AT1G29930 // AT3G47950 // AT4G05020 // AT3G06650 // AT5G51820 // AT5G50920 // AT4G30190 // AT1G04430 // AT4G28390 // AT4G35100 // AT1G50250 // AT4G37640 // AT2G20990 // AT1G55490 // AT2G21390 // AT5G17920 // AT4G38510 // AT2G16850 // AT5G60600 // AT2G04030 // ATCG00350 // AT5G62670 // AT3G17240 // AT1G03090 // AT4G33010 // AT5G11490 // AT4G04770 // AT2G30950 // AT1G63000 // AT4G34…
GO:0005623	C	cell	177	213	15217	37767	1.6e-37	6.6e-36	// AT1G13440 // AT1G29930 // AT3G47950 // AT4G05020 // AT3G06650 // AT5G51820 // AT5G50920 // AT4G30190 // AT1G04430 // AT4G28390 // AT4G35100 // AT1G50250 // AT4G37640 // AT2G20990 // AT1G55490 // AT2G21390 // AT5G17920 // AT4G38510 // AT2G16850 // AT5G60600 // AT2G04030 // ATCG00350 // AT5G62670 // AT3G17240 // AT1G03090 // AT4G33010 // AT5G11490 // AT4G04770 // AT2G30950 // AT1G63000 // AT4G34…
GO:0043229	C	intracellular organelle	133	213	8149	37767	1.9e-37	6.6e-36	// AT1G13440 // AT4G05020 // AT5G51820 // AT5G50920 // AT1G04430 // AT4G28390 // AT4G35100 // ATCG00020 // AT4G37640 // AT1G55490 // AT2G21390 // AT1G18270 // AT4G38510 // AT5G60600 // AT2G04030 // AT1G03090 // AT4G33010 // AT4G04770 // AT2G30950 // AT4G34200 // AT5G08680 // AT2G05710 // AT1G44575 // AT1G09340 // ATCG00340 // AT1G56190 // AT4G34670 // AT4G31180 // AT5G14040 // AT1G07670 // AT3G55…
GO:0043226	C	organelle	133	213	8155	37767	2.1e-37	6.6e-36	// AT1G13440 // AT4G05020 // AT5G51820 // AT5G50920 // AT1G04430 // AT4G28390 // AT4G35100 // ATCG00020 // AT4G37640 // AT1G55490 // AT2G21390 // AT1G18270 // AT4G38510 // AT5G60600 // AT2G04030 // AT1G03090 // AT4G33010 // AT4G04770 // AT2G30950 // AT4G34200 // AT5G08680 // AT2G05710 // AT1G44575 // AT1G09340 // ATCG00340 // AT1G56190 // AT4G34670 // AT4G31180 // AT5G14040 // AT1G07670 // AT3G55…
GO:0044435	C	plastid part	49	213	867	37767	1.9e-33	5.3e-32	// ATCG00020 // AT4G35090 // AT4G04640 // AT3G52750 // AT5G51820 // AT1G61520 // AT5G50920 // AT5G49910 // AT2G34420 // AT2G45290 // AT1G67090 // AT1G27770 // AT1G50250 // AT2G39730 // AT3G46740 // ATCG00270 // ATCG00350 // AT4G38510 // AT5G42270 // AT2G04030 // ATCG00120 // ATCG00480 // AT1G55490 // AT3G54890 // ATCG00490 // AT3G60750 // ATCG00800 // AT1G42970 // AT3G47470 // AT5G12470 // AT3G14…
GO:0009536	C	plastid	74	213	2965	37767	1.3e-28	3.6e-27	// AT5G35360 // ATCG00020 // AT4G35090 // AT4G04640 // AT2G28000 // AT5G13490 // AT5G51820 // AT1G61520 // AT5G50920 // AT2G39800 // AT1G06430 // AT2G20800 // AT1G23190 // AT1G17745 // AT4G28390 // AT2G34420 // ATCG00520 // AT2G45290 // AT1G67090 // AT1G27770 // AT1G50250 // AT2G39730 // AT3G46740 // ATCG00270 // ATCG00350 // AT4G39460 // AT4G38510 // AT1G55490 // AT5G13110 // ATCG00480 // AT5G55…
GO:0044434	C	chloroplast part	42	213	746	37767	1.4e-28	3.6e-27	// ATCG00020 // ATCG00480 // AT4G04640 // AT3G52750 // AT5G51820 // AT1G61520 // AT5G50920 // AT2G34420 // AT2G45290 // AT1G67090 // AT1G27770 // AT1G50250 // AT2G39730 // AT3G46740 // ATCG00270 // ATCG00350 // AT4G38510 // AT5G42270 // AT2G04030 // ATCG00120 // AT3G54890 // ATCG00490 // AT3G60750 // AT3G47470 // AT5G12470 // AT3G14420 // AT2G30950 // AT5G38410 // AT3G26650 // ATCG00680 // ATCG00…
GO:0009507	C	chloroplast	64	213	2740	37767	6.5e-23	1.5e-21	// AT5G35360 // ATCG00020 // ATCG00480 // AT4G04640 // AT2G28000 // AT1G06430 // AT5G51820 // AT1G61520 // AT5G50920 // AT2G39800 // AT1G23190 // AT1G17745 // AT2G34420 // ATCG00520 // AT2G45290 // AT1G67090 // AT1G27770 // AT1G50250 // AT2G39730 // AT3G46740 // ATCG00270 // ATCG00350 // AT4G39460 // AT4G38510 // AT1G55490 // AT5G13110 // AT5G55280 // ATCG00150 // AT5G60600 // AT4G35250 // AT5G42…
GO:0016020	C	membrane	77	213	4068	37767	2e-22	4.5e-21	// AT5G12470 // AT3G47950 // AT1G15520 // AT4G05020 // AT2G05710 // ATCG00480 // AT4G04640 // AT4G31480 // AT5G13490 // AT5G35530 // AT5G50920 // AT3G02090 // AT2G20800 // AT5G63680 // AT4G30190 // AT1G04430 // AT4G28390 // AT2G34420 // AT1G12000 // AT1G23170 // AT4G35100 // AT1G27770 // AT1G50250 // AT4G37640 // AT3G46740 // ATCG00270 // ATCG00350 // AT2G20990 // AT4G38510 // AT5G42270 // AT2G21…
GO:0010287	C	plastoglobule	17	213	81	37767	8.6e-21	1.8e-19	// AT3G54890 // ATCG00270 // ATCG00680 // ATCG00490 // ATCG00480 // AT1G61520 // ATCG00020 // AT2G39730 // AT1G09340 // ATCG00340 // ATCG00350 // AT3G47470 // AT1G15820 // ATCG00120 // AT4G10340 // ATCG00280 // AT2G34420
GO:0005739	C	mitochondrion	42	213	1276	37767	5e-20	9.8e-19	// AT1G13440 // AT3G12110 // AT4G05020 // AT4G35090 // AT5G13490 // AT5G50920 // AT3G02090 // AT2G20800 // AT4G28390 // AT1G15690 // AT3G04120 // AT3G23990 // AT3G46740 // AT3G55440 // AT4G39460 // AT2G28000 // AT2G04030 // AT3G17240 // ATCG00480 // ATMG00410 // AT4G12080 // AT4G35830 // AT1G03090 // AT4G33010 // ATMG01190 // AT5G23060 // AT5G60390 // AT3G47930 // AT5G12470 // AT5G09590 // AT4G34…
GO:0043234	C	protein complex	44	213	1443	37767	9.5e-20	1.8e-18	// AT1G29930 // AT5G23860 // AT3G47470 // AT3G06650 // ATCG00480 // AT4G04640 // AT5G50920 // AT3G02090 // AT2G20580 // AT5G38410 // AT2G34420 // AT1G12000 // AT4G31480 // AT1G67090 // ATCG00020 // AT3G46740 // ATCG00270 // ATCG00350 // AT4G29040 // AT2G21390 // AT1G30380 // ATCG00120 // ATMG00410 // AT5G49460 // AT3G54890 // AT1G15820 // AT4G33010 // AT1G31730 // AT4G10340 // AT5G11490 // AT4G14…
GO:0032991	C	macromolecular complex	52	213	2180	37767	8.1e-19	1.4e-17	// AT1G29930 // AT5G23860 // AT3G47470 // AT3G06650 // ATCG00480 // AT4G04640 // AT5G35530 // AT5G50920 // AT3G02090 // AT2G20580 // AT5G38410 // AT2G34420 // AT1G12000 // AT4G31480 // AT1G67090 // ATCG00020 // AT1G14205 // AT3G46740 // ATCG00270 // ATCG00350 // AT4G29040 // AT2G21390 // AT1G30380 // ATCG00120 // ATMG00410 // AT5G49460 // AT3G54890 // AT1G15820 // ATCG00800 // AT4G33010 // AT1G31…
GO:0031975	C	envelope	27	213	595	37767	2.5e-16	4e-15	// AT4G05020 // ATCG00480 // AT5G13490 // AT5G51820 // AT5G50920 // AT3G02090 // AT2G20800 // AT4G35090 // AT4G28390 // AT1G27770 // AT2G39730 // AT3G46740 // AT4G39460 // AT4G38510 // AT1G55490 // ATCG00120 // AT3G04120 // AT3G60750 // AT1G42970 // AT5G12470 // AT3G26650 // AT5G08680 // AT1G09340 // AT1G74470 // AT3G13470 // AT4G37930 // AT5G14040
GO:0031967	C	organelle envelope	27	213	595	37767	2.5e-16	4e-15	// AT4G05020 // ATCG00480 // AT5G13490 // AT5G51820 // AT5G50920 // AT3G02090 // AT2G20800 // AT4G35090 // AT4G28390 // AT1G27770 // AT2G39730 // AT3G46740 // AT4G39460 // AT4G38510 // AT1G55490 // ATCG00120 // AT3G04120 // AT3G60750 // AT1G42970 // AT5G12470 // AT3G26650 // AT5G08680 // AT1G09340 // AT1G74470 // AT3G13470 // AT4G37930 // AT5G14040
GO:0031090	C	organelle membrane	31	213	842	37767	3.4e-16	5.2e-15	// AT4G05020 // ATCG00480 // AT4G04640 // AT5G13490 // AT5G50920 // AT3G02090 // AT2G20800 // AT4G28390 // AT2G34420 // AT1G15690 // AT4G31480 // AT1G27770 // AT1G50250 // AT4G37640 // AT3G46740 // AT4G39460 // AT5G42270 // AT1G78900 // ATCG00120 // AT2G21390 // AT5G12470 // AT2G34660 // AT2G30950 // AT5G08680 // ATCG00150 // AT1G44575 // AT1G62020 // ATCG00340 // AT1G74470 // AT4G10340 // AT5G14…
GO:0034357	C	photosynthetic membrane	20	213	273	37767	4.6e-16	6.9e-15	// AT1G15820 // AT2G30950 // ATCG00270 // ATCG00680 // ATCG00020 // ATCG00480 // AT4G04640 // AT1G50250 // AT1G44575 // AT3G61470 // ATCG00340 // ATCG00350 // AT5G42270 // AT1G74470 // ATCG00120 // AT1G30380 // ATCG00150 // AT4G10340 // ATCG00280 // AT2G34420
GO:0009579	C	thylakoid	22	213	376	37767	1.2e-15	1.8e-14	// AT1G50250 // ATCG00480 // AT4G04640 // AT3G61470 // AT2G34420 // ATCG00020 // ATCG00270 // ATCG00350 // AT5G42270 // AT1G30380 // ATCG00120 // AT1G15820 // AT2G30950 // AT5G38410 // ATCG00680 // ATCG00150 // AT1G44575 // ATCG00340 // AT1G56190 // AT1G74470 // AT4G10340 // ATCG00280
GO:0009532	C	plastid stroma	19	213	322	37767	1e-13	1.4e-12	// AT3G14420 // AT5G38410 // AT2G45290 // AT3G26650 // AT1G67090 // AT3G60750 // AT3G29320 // ATCG00800 // AT3G52750 // AT5G51820 // AT5G50920 // AT5G55280 // AT1G56190 // AT2G04030 // AT3G13470 // AT4G24280 // AT4G10340 // ATCG00280 // AT5G49910
GO:0010319	C	stromule	10	213	49	37767	1.2e-12	1.6e-11	// AT1G09340 // AT3G26650 // AT4G35090 // AT2G39730 // AT1G42970 // AT5G51820 // AT1G55490 // ATCG00120 // AT4G37930 // ATCG00480
GO:0009526	C	plastid envelope	18	213	331	37767	1.7e-12	2.2e-11	// AT1G09340 // AT3G26650 // AT1G27770 // AT4G35090 // AT3G60750 // AT2G39730 // AT1G42970 // AT3G46740 // AT5G51820 // AT5G50920 // AT4G38510 // AT1G55490 // AT1G74470 // AT3G13470 // ATCG00120 // AT4G37930 // ATCG00480 // AT5G12470
GO:0009570	C	chloroplast stroma	16	213	249	37767	2.8e-12	3.5e-11	// AT3G14420 // AT5G38410 // AT2G45290 // AT3G26650 // AT1G67090 // AT3G60750 // AT3G29320 // AT3G52750 // AT5G51820 // AT5G50920 // AT5G55280 // AT1G56190 // AT2G04030 // AT3G13470 // AT4G10340 // ATCG00280
GO:0044429	C	mitochondrial part	16	213	274	37767	1.1e-11	1.3e-10	// AT4G37930 // AT5G09590 // AT1G48030 // AT4G05020 // AT3G04120 // AT5G08680 // AT3G23990 // AT4G39460 // ATCG00480 // AT5G13490 // AT3G02090 // AT2G20800 // AT3G17240 // AT4G28390 // AT5G14040 // AT4G34030
GO:0009521	C	photosystem	10	213	66	37767	1.7e-11	2e-10	// ATCG00270 // ATCG00680 // AT1G15820 // ATCG00020 // AT3G61470 // ATCG00340 // ATCG00350 // AT1G30380 // AT4G10340 // ATCG00280
GO:0030076	C	light-harvesting complex	8	213	31	37767	4.5e-11	5.1e-10	// AT1G29930 // AT3G54890 // AT1G44575 // AT1G61520 // AT3G61470 // AT3G47470 // AT4G10340 // AT2G34420
GO:0044425	C	membrane part	29	213	1360	37767	1.3e-09	1.4e-08	// AT4G05020 // ATCG00480 // AT4G04640 // AT5G50920 // AT3G02090 // AT2G20800 // AT4G31480 // ATCG00020 // AT4G37640 // AT3G46740 // ATCG00270 // ATCG00350 // AT2G21390 // AT1G30380 // ATCG00120 // ATMG00410 // AT1G15820 // AT1G31730 // AT5G11490 // AT3G61470 // ATCG00680 // AT5G08680 // ATCG00150 // AT1G44575 // AT1G62020 // ATCG00340 // AT3G19820 // AT4G10340 // ATCG00280
GO:0005829	C	cytosol	23	213	912	37767	3.7e-09	4e-08	// AT1G13440 // AT3G55440 // AT5G35530 // AT1G17745 // AT1G48410 // AT4G14960 // AT3G23990 // AT1G53310 // AT1G23190 // AT5G17920 // AT3G04120 // AT3G46970 // AT5G49460 // AT5G02500 // AT3G53230 // AT4G15530 // AT5G56000 // AT1G56070 // AT1G79550 // AT3G12580 // AT4G13780 // AT4G34670 // AT3G14940
GO:0019866	C	organelle inner membrane	12	213	230	37767	1.5e-08	1.5e-07	// AT4G05020 // AT1G27770 // AT5G08680 // AT4G39460 // ATCG00480 // AT5G13490 // AT5G50920 // AT3G02090 // AT2G20800 // AT4G28390 // AT5G14040 // AT5G12470
GO:0009523	C	photosystem II	7	213	45	37767	1.7e-08	1.7e-07	// ATCG00270 // ATCG00680 // AT1G15820 // ATCG00020 // ATCG00340 // AT4G10340 // ATCG00280
GO:0042651	C	thylakoid membrane	12	213	244	37767	2.7e-08	2.7e-07	// AT2G30950 // ATCG00150 // ATCG00480 // AT4G04640 // AT1G50250 // AT1G44575 // ATCG00340 // AT5G42270 // AT1G74470 // ATCG00120 // AT4G10340 // AT2G34420
GO:0031980	C	mitochondrial lumen	7	213	54	37767	5.3e-08	5e-07	// AT3G23990 // AT5G09590 // AT3G02090 // AT3G17240 // AT4G37930 // AT1G48030 // AT4G34030
GO:0005759	C	mitochondrial matrix	7	213	54	37767	5.3e-08	5e-07	// AT3G23990 // AT5G09590 // AT3G02090 // AT3G17240 // AT4G37930 // AT1G48030 // AT4G34030
GO:0043233	C	organelle lumen	16	213	539	37767	1.2e-07	1.1e-06	// AT3G61860 // AT4G12080 // AT5G09590 // AT3G23990 // AT2G27040 // AT3G53230 // AT5G28540 // AT5G35530 // AT3G17240 // AT3G02090 // AT3G13470 // AT5G42020 // AT4G34670 // AT4G37930 // AT1G48030 // AT4G34030
GO:0070013	C	intracellular organelle lumen	16	213	539	37767	1.2e-07	1.1e-06	// AT3G61860 // AT4G12080 // AT5G09590 // AT3G23990 // AT2G27040 // AT3G53230 // AT5G28540 // AT5G35530 // AT3G17240 // AT3G02090 // AT3G13470 // AT5G42020 // AT4G34670 // AT4G37930 // AT1G48030 // AT4G34030
GO:0031974	C	membrane-enclosed lumen	16	213	546	37767	1.4e-07	1.2e-06	// AT3G61860 // AT4G12080 // AT5G09590 // AT3G23990 // AT2G27040 // AT3G53230 // AT5G28540 // AT5G35530 // AT3G17240 // AT3G02090 // AT3G13470 // AT5G42020 // AT4G34670 // AT4G37930 // AT1G48030 // AT4G34030
GO:0055035	C	plastid thylakoid membrane	11	213	231	37767	1.4e-07	1.2e-06	// AT2G30950 // ATCG00150 // ATCG00480 // AT4G04640 // AT1G50250 // AT1G44575 // ATCG00340 // AT5G42270 // AT1G74470 // ATCG00120 // AT4G10340
GO:0009535	C	chloroplast thylakoid membrane	11	213	231	37767	1.4e-07	1.2e-06	// AT2G30950 // ATCG00150 // ATCG00480 // AT4G04640 // AT1G50250 // AT1G44575 // ATCG00340 // AT5G42270 // AT1G74470 // ATCG00120 // AT4G10340
GO:0009534	C	chloroplast thylakoid	12	213	290	37767	1.6e-07	1.3e-06	// AT2G30950 // ATCG00150 // ATCG00480 // AT4G04640 // AT1G50250 // AT1G44575 // ATCG00340 // AT5G42270 // AT1G74470 // ATCG00120 // AT4G10340 // ATCG00280
GO:0031976	C	plastid thylakoid	12	213	293	37767	1.8e-07	1.5e-06	// AT2G30950 // ATCG00150 // ATCG00480 // AT4G04640 // AT1G50250 // AT1G44575 // ATCG00340 // AT5G42270 // AT1G74470 // ATCG00120 // AT4G10340 // ATCG00280
GO:0031984	C	organelle subcompartment	12	213	295	37767	2e-07	1.5e-06	// AT2G30950 // ATCG00150 // ATCG00480 // AT4G04640 // AT1G50250 // AT1G44575 // ATCG00340 // AT5G42270 // AT1G74470 // ATCG00120 // AT4G10340 // ATCG00280
GO:0005886	C	plasma membrane	26	213	1456	37767	3e-07	2.2e-06	// AT3G47950 // AT4G33090 // AT4G30190 // AT1G04430 // AT1G15690 // AT4G35100 // AT2G20990 // AT4G38510 // AT1G23190 // AT1G15520 // AT3G23300 // AT3G53230 // AT5G62670 // AT4G35830 // AT4G23460 // AT5G63680 // AT5G60390 // AT5G56000 // AT2G37170 // AT3G57030 // AT2G05710 // AT1G62020 // AT4G23850 // AT4G34670 // AT1G24510 // AT5G14040
GO:0044436	C	thylakoid part	12	213	307	37767	3e-07	2.2e-06	// AT2G30950 // ATCG00150 // ATCG00480 // AT4G04640 // AT1G50250 // AT1G44575 // ATCG00340 // AT5G42270 // AT1G74470 // ATCG00120 // AT4G10340 // AT2G34420
GO:0005740	C	mitochondrial envelope	10	213	223	37767	9e-07	6.6e-06	// AT4G05020 // AT3G04120 // AT5G08680 // AT4G39460 // ATCG00480 // AT5G13490 // AT3G02090 // AT2G20800 // AT4G28390 // AT5G14040
GO:0005743	C	mitochondrial inner membrane	9	213	172	37767	9.5e-07	6.8e-06	// AT4G05020 // AT5G08680 // AT4G39460 // ATCG00480 // AT5G13490 // AT3G02090 // AT2G20800 // AT4G28390 // AT5G14040
GO:0031966	C	mitochondrial membrane	9	213	210	37767	4.5e-06	3.2e-05	// AT4G05020 // AT5G08680 // AT4G39460 // ATCG00480 // AT5G13490 // AT3G02090 // AT2G20800 // AT4G28390 // AT5G14040
GO:0030117	C	membrane coat	5	213	66	37767	5.1e-05	0.00035	// AT5G11490 // AT1G62020 // AT1G31730 // AT2G21390 // AT4G31480
GO:0048475	C	coated membrane	5	213	66	37767	5.1e-05	0.00035	// AT5G11490 // AT1G62020 // AT1G31730 // AT2G21390 // AT4G31480
GO:0030312	C	external encapsulating structure	10	213	407	37767	0.00014	0.0009	// AT5G38410 // AT5G03340 // AT2G05710 // AT2G30490 // AT4G34670 // AT5G56000 // AT1G12000 // AT5G14040 // AT2G02850 // AT3G57030
GO:0009941	C	chloroplast envelope	8	213	265	37767	0.00017	0.0011	// AT1G27770 // AT3G60750 // AT3G46740 // AT5G50920 // AT4G38510 // AT1G74470 // AT3G13470 // AT5G12470
GO:0044455	C	mitochondrial membrane part	5	213	94	37767	0.00025	0.0016	// AT4G05020 // AT5G08680 // AT3G02090 // AT2G20800 // ATCG00480
GO:0043228	C	non-membrane-bounded organelle	16	213	1040	37767	0.00033	0.0021	// AT5G35530 // AT5G38410 // AT4G12080 // AT3G12110 // AT2G27040 // AT3G53230 // ATCG00800 // AT3G14420 // AT1G09340 // AT5G23860 // AT1G14205 // AT5G09810 // AT5G12250 // AT3G13470 // AT4G34670 // AT4G14960
GO:0043232	C	intracellular non-membrane-bounded organelle	16	213	1040	37767	0.00033	0.0021	// AT5G35530 // AT5G38410 // AT4G12080 // AT3G12110 // AT2G27040 // AT3G53230 // ATCG00800 // AT3G14420 // AT1G09340 // AT5G23860 // AT1G14205 // AT5G09810 // AT5G12250 // AT3G13470 // AT4G34670 // AT4G14960
GO:0005777	C	peroxisome	6	213	163	37767	0.0004	0.0024	// AT3G14420 // AT4G35090 // AT3G06860 // AT2G42520 // AT2G13360 // AT4G16760
GO:0042579	C	microbody	6	213	163	37767	0.0004	0.0024	// AT3G14420 // AT4G35090 // AT3G06860 // AT2G42520 // AT2G13360 // AT4G16760
GO:0005618	C	cell wall	9	213	403	37767	0.00057	0.0034	// AT5G38410 // AT5G03340 // AT2G05710 // AT2G30490 // AT4G34670 // AT5G56000 // AT1G12000 // AT5G14040 // AT3G57030
GO:0005730	C	nucleolus	6	213	209	37767	0.0014	0.0082	// AT4G12080 // AT2G27040 // AT3G53230 // AT5G35530 // AT3G13470 // AT4G34670
GO:0005856	C	cytoskeleton	5	213	192	37767	0.0052	0.03	// AT5G23860 // AT4G14960 // AT5G09810 // AT5G12250 // AT3G12110
GO:0005783	C	endoplasmic reticulum	8	213	466	37767	0.0056	0.031	// AT1G07670 // AT1G27770 // AT1G34130 // AT4G37640 // AT5G28540 // AT5G42020 // AT2G30490 // AT3G57030
GO:0031981	C	nuclear lumen	7	213	374	37767	0.006	0.033	// AT3G61860 // AT4G12080 // AT2G27040 // AT3G53230 // AT5G35530 // AT3G13470 // AT4G34670
GO:0005576	C	extracellular region	6	213	285	37767	0.0062	0.034	// AT3G14420 // AT4G39830 // AT4G35830 // AT5G38410 // AT5G56000 // AT2G02850
GO:0005840	C	ribosome	8	213	524	37767	0.011	0.058	// AT5G35530 // AT5G38410 // AT3G14420 // ATCG00800 // AT1G09340 // AT1G14205 // AT3G13470 // AT4G34670
GO:0030529	C	ribonucleoprotein complex	9	213	703	37767	0.02	0.11	// AT5G35530 // AT5G38410 // AT3G61860 // AT3G14420 // ATCG00800 // AT1G09340 // AT1G14205 // AT3G13470 // AT4G34670
GO:0005773	C	vacuole	6	213	383	37767	0.023	0.12	// AT2G34660 // AT4G35830 // AT4G38510 // AT1G78900 // AT5G60390 // AT1G15690
GO:0005794	C	Golgi apparatus	5	213	293	37767	0.027	0.14	// AT1G04430 // AT1G62020 // AT3G23300 // AT2G21390 // AT4G31480
GO:0044428	C	nuclear part	7	213	543	37767	0.036	0.19	// AT3G61860 // AT4G12080 // AT2G27040 // AT3G53230 // AT5G35530 // AT3G13470 // AT4G34670
GO:0022626	C	cytosolic ribosome	5	213	336	37767	0.044	0.22	// AT5G35530 // AT4G34670 // AT3G13470 // AT5G38410 // AT3G14420
GO:0005634	C	nucleus	21	213	2621	37767	0.068	0.34	// AT3G14420 // AT1G14900 // AT3G61860 // AT4G12080 // AT4G35100 // AT2G27040 // AT3G13470 // AT1G65480 // AT3G53230 // AT5G35530 // AT1G18270 // AT4G29040 // AT1G23190 // AT4G15530 // AT2G20580 // AT4G34670 // AT1G17745 // AT5G56000 // AT5G60390 // AT3G23300 // AT1G48410
GO:0012505	C	endomembrane system	6	213	3416	37767	1	1	// AT4G39830 // AT4G37640 // AT1G62020 // AT4G31480 // AT2G23770 // AT2G21390

## Sheet: t36 p25
GO_acc	term_type	Term	queryitem	querytotal	bgitem	bgtotal	pvalue	FDR	entries
GO:0006091	P	generation of precursor metabolites and energy	28	173	285	37767	7e-28	5.6e-25	// AT1G13440 // ATCG00520 // ATCG00480 // AT4G04640 // AT1G06680 // AT3G61470 // AT4G12800 // AT3G52730 // ATCG00470 // ATCG00020 // AT1G12900 // ATCG00270 // AT4G09650 // AT5G64040 // AT3G54890 // AT5G11770 // AT1G79550 // AT1G42970 // AT1G16300 // AT1G79530 // ATMG00480 // AT2G34430 // ATMG00640 // AT2G30950 // AT3G26650 // AT3G04120 // AT1G56190 // ATCG00130
GO:0015979	P	photosynthesis	23	173	162	37767	2.2e-26	8.7e-24	// AT1G29930 // ATCG00520 // AT1G31330 // AT4G04640 // AT1G06680 // AT3G61470 // AT4G12800 // AT2G05100 // ATCG00020 // ATCG00270 // AT1G30380 // AT4G09650 // AT5G64040 // AT3G54890 // AT1G15820 // AT1G42970 // AT3G47470 // AT2G34430 // AT2G30950 // AT3G26650 // AT1G61520 // AT4G10340 // AT5G54270
GO:0008152	P	metabolic process	110	173	10614	37767	4.2e-22	1.1e-19	// AT1G13440 // AT1G29930 // AT4G29010 // AT5G50920 // AT4G37910 // ATCG00020 // AT1G12900 // AT2G43090 // AT5G17920 // AT3G59760 // AT5G06060 // AT1G07440 // AT1G23190 // AT5G61410 // AT2G02390 // AT3G57490 // AT1G59900 // AT2G30950 // AT1G79050 // AT1G09340 // AT1G56190 // AT4G34670 // AT3G09270 // AT5G48760 // AT5G64040 // AT4G04640 // AT1G06680 // AT2G09990 // AT2G36620 // AT1G56450 // AT3G52…
GO:0009987	P	cellular process	108	173	11684	37767	1.8e-17	3.7e-15	// AT1G13440 // AT1G29930 // AT4G29010 // AT5G59840 // AT5G50920 // AT4G28390 // AT4G37910 // ATCG00020 // AT1G12900 // AT2G28720 // AT3G26340 // AT5G17920 // AT3G59760 // AT2G02390 // AT5G23120 // AT3G57490 // AT2G30950 // AT1G79050 // AT1G09340 // AT1G56190 // AT4G34670 // AT3G09270 // AT5G48760 // AT3G61440 // AT5G64040 // AT4G04640 // AT1G06680 // AT2G09990 // AT2G36620 // AT1G56450 // AT3G52…
GO:0044237	P	cellular metabolic process	91	173	8722	37767	5.1e-17	8.1e-15	// AT1G13440 // AT1G29930 // AT4G29010 // AT5G50920 // AT4G37910 // ATCG00020 // AT1G12900 // AT3G26340 // AT5G17920 // AT3G59760 // AT2G02390 // AT3G57490 // AT2G30950 // AT1G79050 // AT1G09340 // AT1G56190 // AT4G34670 // AT3G09270 // AT5G48760 // AT5G64040 // AT4G04640 // AT1G06680 // AT2G09990 // AT2G36620 // AT1G56450 // AT3G52580 // AT3G48730 // AT5G49460 // ATCG00800 // AT1G79530 // AT3G47…
GO:0009628	P	response to abiotic stimulus	36	173	1471	37767	2.5e-16	3.3e-14	// AT5G20630 // AT4G37910 // ATCG00480 // AT2G05100 // AT1G75780 // AT1G67090 // AT2G39730 // AT2G43090 // AT4G00430 // ATCG00120 // AT4G09650 // AT3G04120 // AT1G78380 // AT5G61410 // AT3G54890 // AT5G47030 // AT5G02500 // AT3G60750 // AT1G42970 // AT3G01500 // AT2G33800 // AT5G38410 // AT3G08940 // AT2G37170 // AT5G06290 // AT2G30950 // AT4G37930 // AT3G12580 // AT3G26650 // AT1G44575 // AT5G09…
GO:0019684	P	photosynthesis, light reaction	12	173	103	37767	2.3e-13	2.6e-11	// AT2G30950 // ATCG00520 // AT3G54890 // AT5G64040 // AT4G04640 // ATCG00020 // AT1G06680 // ATCG00270 // AT3G61470 // AT4G12800 // AT4G09650 // AT2G34430
GO:0009266	P	response to temperature stimulus	19	173	485	37767	2.4e-12	2.3e-10	// AT3G01500 // AT5G02500 // AT3G12580 // AT4G37910 // AT5G61410 // AT5G20630 // AT1G67090 // ATCG00480 // AT3G26650 // AT2G39730 // AT1G42970 // AT5G09590 // AT1G09340 // AT2G33800 // ATCG00120 // AT4G09650 // AT3G04120 // AT4G37930 // AT5G06290
GO:0050896	P	response to stimulus	52	173	4057	37767	4e-12	3.6e-10	// AT1G13440 // AT5G20630 // AT4G37910 // ATCG00480 // AT3G60750 // AT2G05100 // AT2G45290 // AT1G75780 // AT1G67090 // AT2G39730 // AT1G32220 // AT2G43090 // AT4G00430 // ATCG00120 // AT4G09650 // AT3G04120 // AT2G47710 // AT1G23190 // AT4G11650 // AT1G78380 // AT5G61410 // AT3G54890 // ATCG00490 // AT5G02500 // AT3G10920 // AT1G42970 // AT3G01500 // AT2G33800 // AT4G38970 // AT3G61440 // AT5G47…
GO:0019320	P	hexose catabolic process	10	173	84	37767	1.9e-11	1.3e-09	// AT1G13440 // AT1G79550 // AT3G26650 // AT1G42970 // AT1G12900 // AT1G16300 // AT1G79530 // AT1G56190 // AT4G38970 // AT3G04120
GO:0006007	P	glucose catabolic process	10	173	83	37767	1.7e-11	1.3e-09	// AT1G13440 // AT1G79550 // AT3G26650 // AT1G42970 // AT1G12900 // AT1G16300 // AT1G79530 // AT1G56190 // AT4G38970 // AT3G04120
GO:0046365	P	monosaccharide catabolic process	10	173	84	37767	1.9e-11	1.3e-09	// AT1G13440 // AT1G79550 // AT3G26650 // AT1G42970 // AT1G12900 // AT1G16300 // AT1G79530 // AT1G56190 // AT4G38970 // AT3G04120
GO:0006096	P	glycolysis	9	173	57	37767	2e-11	1.3e-09	// AT1G13440 // AT1G79550 // AT3G26650 // AT1G42970 // AT1G12900 // AT1G16300 // AT1G79530 // AT1G56190 // AT3G04120
GO:0006006	P	glucose metabolic process	10	173	86	37767	2.4e-11	1.4e-09	// AT1G13440 // AT1G79550 // AT3G26650 // AT1G42970 // AT1G12900 // AT1G16300 // AT1G79530 // AT1G56190 // AT4G38970 // AT3G04120
GO:0046164	P	alcohol catabolic process	10	173	89	37767	3.3e-11	1.7e-09	// AT1G13440 // AT1G79550 // AT3G26650 // AT1G42970 // AT1G12900 // AT1G16300 // AT1G79530 // AT1G56190 // AT4G38970 // AT3G04120
GO:0009409	P	response to cold	15	173	328	37767	6.8e-11	3.4e-09	// AT3G01500 // AT5G02500 // AT5G61410 // AT5G20630 // AT1G67090 // ATCG00480 // AT3G26650 // AT2G39730 // AT1G42970 // AT1G09340 // AT2G33800 // ATCG00120 // AT4G09650 // AT4G37930 // AT5G06290
GO:0044275	P	cellular carbohydrate catabolic process	10	173	125	37767	7.2e-10	3.4e-08	// AT1G13440 // AT1G79550 // AT3G26650 // AT1G42970 // AT1G12900 // AT1G16300 // AT1G79530 // AT1G56190 // AT4G38970 // AT3G04120
GO:0019318	P	hexose metabolic process	10	173	126	37767	7.7e-10	3.4e-08	// AT1G13440 // AT1G79550 // AT3G26650 // AT1G42970 // AT1G12900 // AT1G16300 // AT1G79530 // AT1G56190 // AT4G38970 // AT3G04120
GO:0016052	P	carbohydrate catabolic process	10	173	128	37767	8.9e-10	3.8e-08	// AT1G13440 // AT1G79550 // AT3G26650 // AT1G42970 // AT1G12900 // AT1G16300 // AT1G79530 // AT1G56190 // AT4G38970 // AT3G04120
GO:0009145	P	purine nucleoside triphosphate biosynthetic process	8	173	62	37767	1.2e-09	4.7e-08	// ATCG00470 // ATCG00480 // AT4G04640 // ATCG00150 // ATMG00480 // ATCG00120 // ATCG00130 // ATMG00640
GO:0009142	P	nucleoside triphosphate biosynthetic process	8	173	63	37767	1.3e-09	4.8e-08	// ATCG00470 // ATCG00480 // AT4G04640 // ATCG00150 // ATMG00480 // ATCG00120 // ATCG00130 // ATMG00640
GO:0009144	P	purine nucleoside triphosphate metabolic process	8	173	63	37767	1.3e-09	4.8e-08	// ATCG00470 // ATCG00480 // AT4G04640 // ATCG00150 // ATMG00480 // ATCG00120 // ATCG00130 // ATMG00640
GO:0009141	P	nucleoside triphosphate metabolic process	8	173	65	37767	1.7e-09	5.8e-08	// ATCG00470 // ATCG00480 // AT4G04640 // ATCG00150 // ATMG00480 // ATCG00120 // ATCG00130 // ATMG00640
GO:0006950	P	response to stress	34	173	2320	37767	1.9e-09	6.3e-08	// AT1G13440 // AT5G20630 // AT4G37910 // ATCG00480 // AT1G67090 // AT2G39730 // AT1G32220 // AT2G43090 // AT4G00430 // ATCG00120 // AT4G09650 // AT3G04120 // AT2G47710 // AT4G11650 // AT1G78380 // AT5G61410 // AT3G60750 // AT5G02500 // AT3G10920 // AT1G42970 // AT3G01500 // AT2G33800 // AT3G61440 // AT5G47030 // AT2G37170 // AT5G06290 // AT3G12580 // AT3G26650 // AT1G79050 // AT1G09340 // AT5G09…
GO:0006119	P	oxidative phosphorylation	8	173	69	37767	2.6e-09	8.2e-08	// ATCG00470 // ATCG00480 // AT4G04640 // AT5G11770 // AT3G52730 // ATMG00480 // ATCG00130 // ATMG00640
GO:0044248	P	cellular catabolic process	19	173	746	37767	2.7e-09	8.2e-08	// AT1G13440 // AT2G30950 // AT1G78380 // AT4G29010 // AT1G56450 // AT2G02390 // AT3G26650 // AT1G42970 // AT1G79550 // AT1G12900 // AT3G04120 // AT1G16300 // AT1G79530 // AT1G56190 // AT4G38970 // AT4G37930 // AT1G59670 // AT3G09270 // AT3G26340
GO:0009150	P	purine ribonucleotide metabolic process	8	173	80	37767	7.5e-09	2.2e-07	// ATCG00470 // ATCG00480 // AT4G04640 // ATCG00150 // ATMG00480 // ATCG00120 // ATCG00130 // ATMG00640
GO:0005996	P	monosaccharide metabolic process	10	173	168	37767	1.1e-08	3e-07	// AT1G13440 // AT1G79550 // AT3G26650 // AT1G42970 // AT1G12900 // AT1G16300 // AT1G79530 // AT1G56190 // AT4G38970 // AT3G04120
GO:0006164	P	purine nucleotide biosynthetic process	8	173	90	37767	1.8e-08	4.9e-07	// ATCG00470 // ATCG00480 // AT4G04640 // ATCG00150 // ATMG00480 // ATCG00120 // ATCG00130 // ATMG00640
GO:0006163	P	purine nucleotide metabolic process	8	173	92	37767	2.1e-08	5.5e-07	// ATCG00470 // ATCG00480 // AT4G04640 // ATCG00150 // ATMG00480 // ATCG00120 // ATCG00130 // ATMG00640
GO:0015992	P	proton transport	7	173	59	37767	2.3e-08	5.6e-07	// ATCG00470 // ATCG00480 // AT4G04640 // AT1G78900 // ATMG00480 // ATCG00130 // ATMG00640
GO:0006818	P	hydrogen transport	7	173	59	37767	2.3e-08	5.6e-07	// ATCG00470 // ATCG00480 // AT4G04640 // AT1G78900 // ATMG00480 // ATCG00130 // ATMG00640
GO:0009416	P	response to light stimulus	16	173	596	37767	2.5e-08	6.1e-07	// AT2G30950 // AT3G08940 // AT3G12580 // AT3G26650 // AT3G54890 // AT1G15820 // AT1G44575 // AT1G42970 // AT2G39730 // AT1G67090 // AT1G75780 // AT5G09810 // AT1G48030 // AT5G38410 // AT4G10340 // AT2G05100
GO:0009259	P	ribonucleotide metabolic process	8	173	96	37767	2.8e-08	6.6e-07	// ATCG00470 // ATCG00480 // AT4G04640 // ATCG00150 // ATMG00480 // ATCG00120 // ATCG00130 // ATMG00640
GO:0015977	P	carbon fixation	5	173	16	37767	3.6e-08	8.1e-07	// AT1G67090 // ATCG00490 // AT5G38410 // AT1G42970 // AT3G26650
GO:0009314	P	response to radiation	16	173	613	37767	3.7e-08	8.2e-07	// AT2G30950 // AT3G08940 // AT3G12580 // AT3G26650 // AT3G54890 // AT1G15820 // AT1G44575 // AT1G42970 // AT2G39730 // AT1G67090 // AT1G75780 // AT5G09810 // AT1G48030 // AT5G38410 // AT4G10340 // AT2G05100
GO:0055114	P	oxidation reduction	10	173	203	37767	5.8e-08	1.2e-06	// AT2G30950 // AT4G15093 // AT5G13430 // AT5G64040 // AT4G04640 // AT5G11770 // ATCG00270 // AT1G71500 // AT3G52730 // AT4G09650
GO:0015985	P	energy coupled proton transport, down electrochemical gradient	6	173	41	37767	7.6e-08	1.6e-06	// ATCG00470 // ATCG00480 // AT4G04640 // ATMG00480 // ATCG00130 // ATMG00640
GO:0015986	P	ATP synthesis coupled proton transport	6	173	41	37767	7.6e-08	1.6e-06	// ATCG00470 // ATCG00480 // AT4G04640 // ATMG00480 // ATCG00130 // ATMG00640
GO:0055086	P	nucleobase, nucleoside and nucleotide metabolic process	10	173	221	37767	1.2e-07	2.5e-06	// ATCG00470 // ATCG00480 // AT4G04640 // ATCG00150 // AT4G38970 // ATCG00120 // ATMG00480 // AT4G01850 // ATCG00130 // ATMG00640
GO:0009165	P	nucleotide biosynthetic process	8	173	122	37767	1.6e-07	3.1e-06	// ATCG00470 // ATCG00480 // AT4G04640 // ATCG00150 // ATMG00480 // ATCG00120 // ATCG00130 // ATMG00640
GO:0009117	P	nucleotide metabolic process	9	173	180	37767	2.4e-07	4.5e-06	// ATCG00470 // ATCG00480 // AT4G04640 // ATCG00150 // AT4G38970 // ATMG00480 // ATCG00120 // ATCG00130 // ATMG00640
GO:0006753	P	nucleoside phosphate metabolic process	9	173	180	37767	2.4e-07	4.5e-06	// ATCG00470 // ATCG00480 // AT4G04640 // ATCG00150 // AT4G38970 // ATMG00480 // ATCG00120 // ATCG00130 // ATMG00640
GO:0022900	P	electron transport chain	7	173	88	37767	2.9e-07	5.2e-06	// AT2G30950 // AT5G64040 // AT4G04640 // AT5G11770 // ATCG00270 // AT3G52730 // AT4G09650
GO:0044265	P	cellular macromolecule catabolic process	13	173	465	37767	3.5e-07	6.2e-06	// AT1G13440 // AT2G30950 // AT3G26650 // AT1G56450 // AT1G42970 // AT1G79550 // AT1G12900 // AT1G16300 // AT1G79530 // AT1G56190 // AT4G38970 // AT3G04120 // AT3G26340
GO:0010218	P	response to far red light	6	173	57	37767	4.5e-07	7.8e-06	// AT4G10340 // AT5G38410 // AT3G54890 // AT1G67090 // AT3G08940 // AT2G05100
GO:0006754	P	ATP biosynthetic process	6	173	58	37767	5e-07	8.4e-06	// ATCG00470 // ATCG00480 // AT4G04640 // ATMG00480 // ATCG00130 // ATMG00640
GO:0046034	P	ATP metabolic process	6	173	59	37767	5.4e-07	8.9e-06	// ATCG00470 // ATCG00480 // AT4G04640 // ATMG00480 // ATCG00130 // ATMG00640
GO:0034220	P	ion transmembrane transport	6	173	59	37767	5.4e-07	8.9e-06	// ATCG00470 // ATCG00480 // AT4G04640 // ATMG00480 // ATCG00130 // ATMG00640
GO:0009206	P	purine ribonucleoside triphosphate biosynthetic process	6	173	60	37767	6e-07	9.4e-06	// ATCG00470 // ATCG00480 // AT4G04640 // ATMG00480 // ATCG00130 // ATMG00640
GO:0009201	P	ribonucleoside triphosphate biosynthetic process	6	173	60	37767	6e-07	9.4e-06	// ATCG00470 // ATCG00480 // AT4G04640 // ATMG00480 // ATCG00130 // ATMG00640
GO:0009199	P	ribonucleoside triphosphate metabolic process	6	173	61	37767	6.5e-07	9.8e-06	// ATCG00470 // ATCG00480 // AT4G04640 // ATMG00480 // ATCG00130 // ATMG00640
GO:0009205	P	purine ribonucleoside triphosphate metabolic process	6	173	61	37767	6.5e-07	9.8e-06	// ATCG00470 // ATCG00480 // AT4G04640 // ATMG00480 // ATCG00130 // ATMG00640
GO:0006066	P	alcohol metabolic process	10	173	270	37767	7.2e-07	1.1e-05	// AT1G13440 // AT1G79550 // AT3G26650 // AT1G42970 // AT1G12900 // AT1G16300 // AT1G79530 // AT1G56190 // AT4G38970 // AT3G04120
GO:0009058	P	biosynthetic process	48	173	5118	37767	7.5e-07	1.1e-05	// AT1G13440 // AT5G35360 // AT4G24830 // AT4G13940 // ATCG00480 // AT4G10450 // AT5G50920 // AT4G01850 // AT2G09990 // AT3G09680 // AT5G54160 // AT5G48760 // ATCG00470 // AT2G36620 // AT1G42970 // AT1G74910 // AT2G13360 // AT5G17920 // AT3G59760 // AT3G48730 // AT3G04120 // ATCG00120 // AT5G49460 // AT4G04640 // AT3G52580 // AT1G24360 // ATCG00800 // AT1G33140 // AT3G02560 // AT3G57490 // AT5G09…
GO:0010035	P	response to inorganic substance	10	173	279	37767	9.6e-07	1.4e-05	// AT2G45290 // AT3G12580 // AT3G60750 // AT5G08680 // AT3G10920 // AT1G56190 // AT1G23190 // AT1G11860 // AT3G04120 // AT2G33800
GO:0009637	P	response to blue light	6	173	69	37767	1.3e-06	1.8e-05	// AT4G10340 // AT5G38410 // AT3G54890 // AT1G67090 // AT3G08940 // AT2G05100
GO:0015672	P	monovalent inorganic cation transport	7	173	115	37767	1.6e-06	2.2e-05	// ATCG00470 // ATCG00480 // AT4G04640 // AT1G78900 // ATMG00480 // ATCG00130 // ATMG00640
GO:0009657	P	plastid organization	7	173	119	37767	1.9e-06	2.6e-05	// AT2G30950 // AT1G09340 // AT5G50920 // AT4G39460 // AT5G45390 // AT5G23120 // AT3G24590
GO:0046483	P	heterocycle metabolic process	12	173	460	37767	2e-06	2.7e-05	// ATCG00470 // ATCG00480 // AT4G04640 // ATCG00150 // AT5G50920 // AT1G74470 // ATMG00480 // ATCG00120 // AT5G54160 // AT3G48730 // ATCG00130 // ATMG00640
GO:0009152	P	purine ribonucleotide biosynthetic process	6	173	77	37767	2.3e-06	3e-05	// ATCG00470 // ATCG00480 // AT4G04640 // ATMG00480 // ATCG00130 // ATMG00640
GO:0010114	P	response to red light	6	173	77	37767	2.3e-06	3e-05	// AT4G10340 // AT5G38410 // AT3G54890 // AT1G67090 // AT3G08940 // AT2G05100
GO:0009767	P	photosynthetic electron transport chain	5	173	46	37767	3.7e-06	4.7e-05	// ATCG00270 // AT2G30950 // AT4G09650 // AT4G04640 // AT5G64040
GO:0044249	P	cellular biosynthetic process	45	173	4925	37767	3.8e-06	4.7e-05	// AT1G13440 // AT5G35360 // AT4G24830 // AT4G13940 // ATCG00480 // AT4G10450 // AT5G50920 // AT4G01850 // AT2G09990 // AT3G09680 // AT5G54160 // AT5G48760 // ATCG00470 // AT2G36620 // AT2G13360 // AT5G17920 // AT3G59760 // AT3G48730 // AT3G04120 // ATCG00120 // AT5G49460 // AT4G04640 // AT3G52580 // AT1G24360 // ATCG00800 // AT1G33140 // AT3G02560 // AT3G57490 // AT5G09500 // AT3G61440 // ATMG00…
GO:0009260	P	ribonucleotide biosynthetic process	6	173	89	37767	5.1e-06	6.3e-05	// ATCG00470 // ATCG00480 // AT4G04640 // ATMG00480 // ATCG00130 // ATMG00640
GO:0006996	P	organelle organization	13	173	640	37767	1.1e-05	0.00013	// AT1G09340 // AT2G30950 // AT3G53750 // AT4G13940 // AT2G28720 // AT5G50920 // AT4G39460 // AT5G09810 // AT1G78900 // AT5G45390 // AT5G23120 // AT4G14960 // AT3G24590
GO:0009056	P	catabolic process	19	173	1307	37767	1.1e-05	0.00013	// AT1G13440 // AT2G30950 // AT1G78380 // AT4G29010 // AT1G56450 // AT2G02390 // AT3G26650 // AT1G42970 // AT1G79550 // AT1G12900 // AT3G04120 // AT1G16300 // AT1G79530 // AT1G56190 // AT4G38970 // AT4G37930 // AT1G59670 // AT3G09270 // AT3G26340
GO:0046686	P	response to cadmium ion	7	173	178	37767	2.4e-05	0.00028	// AT2G45290 // AT2G33800 // AT5G08680 // AT3G60750 // AT1G23190 // AT1G11860 // AT1G56190
GO:0006839	P	mitochondrial transport	5	173	70	37767	2.5e-05	0.00029	// ATCG00470 // ATCG00130 // AT4G28390 // AT4G39460 // AT5G46800
GO:0016053	P	organic acid biosynthetic process	10	173	417	37767	2.9e-05	0.00032	// AT1G36160 // AT5G16390 // AT5G35360 // AT4G24830 // AT3G61440 // AT1G24360 // AT5G17920 // AT3G59760 // AT4G01850 // AT3G57560
GO:0046394	P	carboxylic acid biosynthetic process	10	173	417	37767	2.9e-05	0.00032	// AT1G36160 // AT5G16390 // AT5G35360 // AT4G24830 // AT3G61440 // AT1G24360 // AT5G17920 // AT3G59760 // AT4G01850 // AT3G57560
GO:0034641	P	cellular nitrogen compound metabolic process	11	173	506	37767	2.8e-05	0.00032	// AT4G01850 // AT4G38970 // AT4G24830 // AT3G61440 // AT5G50920 // AT1G74470 // AT5G17920 // AT3G59760 // AT4G37930 // AT3G48730 // AT3G57560
GO:0044262	P	cellular carbohydrate metabolic process	10	173	417	37767	2.9e-05	0.00032	// AT1G13440 // AT1G79550 // AT3G26650 // AT1G42970 // AT1G12900 // AT1G16300 // AT1G79530 // AT1G56190 // AT4G38970 // AT3G04120
GO:0043436	P	oxoacid metabolic process	14	173	859	37767	5.2e-05	0.00055	// AT1G13440 // AT1G36160 // AT5G16390 // AT5G35360 // AT4G24830 // AT4G29010 // AT3G61440 // AT3G57560 // AT1G24360 // AT5G17920 // AT3G59760 // AT4G37930 // AT4G01850 // AT3G04120
GO:0006082	P	organic acid metabolic process	14	173	860	37767	5.2e-05	0.00055	// AT1G13440 // AT1G36160 // AT5G16390 // AT5G35360 // AT4G24830 // AT4G29010 // AT3G61440 // AT3G57560 // AT1G24360 // AT5G17920 // AT3G59760 // AT4G37930 // AT4G01850 // AT3G04120
GO:0019752	P	carboxylic acid metabolic process	14	173	859	37767	5.2e-05	0.00055	// AT1G13440 // AT1G36160 // AT5G16390 // AT5G35360 // AT4G24830 // AT4G29010 // AT3G61440 // AT3G57560 // AT1G24360 // AT5G17920 // AT3G59760 // AT4G37930 // AT4G01850 // AT3G04120
GO:0042180	P	cellular ketone metabolic process	14	173	882	37767	6.8e-05	0.00071	// AT1G13440 // AT1G36160 // AT5G16390 // AT5G35360 // AT4G24830 // AT4G29010 // AT3G61440 // AT3G57560 // AT1G24360 // AT5G17920 // AT3G59760 // AT4G37930 // AT4G01850 // AT3G04120
GO:0044238	P	primary metabolic process	64	173	8995	37767	7.5e-05	0.00077	// AT1G13440 // AT5G02500 // AT5G35360 // AT4G24830 // AT4G29010 // AT4G13940 // ATCG00480 // AT4G10450 // AT1G42970 // AT4G01850 // AT2G09990 // AT3G09680 // AT5G54160 // AT5G48760 // ATCG00470 // AT2G36620 // AT5G50240 // AT1G56450 // AT1G12900 // AT1G33140 // AT3G26340 // AT5G17920 // AT3G59760 // ATCG00770 // AT3G04120 // AT3G24590 // AT1G48830 // ATCG00120 // AT4G04640 // AT4G37910 // ATCG00…
GO:0042221	P	response to chemical stimulus	23	173	2085	37767	9.5e-05	0.00096	// AT1G13440 // AT2G45290 // AT3G10920 // AT1G32220 // AT1G23190 // AT4G00430 // AT3G04120 // AT1G78380 // ATCG00490 // AT3G60750 // AT1G42970 // AT2G33800 // AT4G38970 // AT3G61440 // AT2G37170 // AT3G12580 // AT1G36160 // AT3G26650 // AT5G08680 // AT5G09810 // AT1G56190 // ATMG01190 // AT1G11860
GO:0044271	P	cellular nitrogen compound biosynthetic process	9	173	394	37767	0.00011	0.0011	// AT4G01850 // AT4G24830 // AT3G61440 // AT5G50920 // AT1G74470 // AT5G17920 // AT3G59760 // AT3G48730 // AT3G57560
GO:0016043	P	cellular component organization	16	173	1179	37767	0.00013	0.0012	// AT1G09340 // AT2G30950 // AT1G75780 // ATCG00520 // AT3G53750 // AT4G13940 // AT2G28720 // AT5G50920 // AT4G39460 // AT5G09810 // AT3G26710 // AT1G78900 // AT5G45390 // AT5G23120 // AT4G14960 // AT3G24590
GO:0006810	P	transport	21	173	1846	37767	0.00013	0.0013	// ATCG00470 // ATCG00130 // AT5G46800 // AT4G35100 // ATCG00480 // AT4G04640 // AT5G59840 // AT5G13490 // AT5G55190 // ATMG00480 // AT5G50920 // AT4G39460 // AT3G08580 // AT5G05010 // AT1G78900 // AT5G24650 // AT4G00430 // AT2G37170 // AT4G28390 // AT5G14040 // ATMG00640
GO:0051234	P	establishment of localization	21	173	1851	37767	0.00013	0.0013	// ATCG00470 // ATCG00130 // AT5G46800 // AT4G35100 // ATCG00480 // AT4G04640 // AT5G59840 // AT5G13490 // AT5G55190 // ATMG00480 // AT5G50920 // AT4G39460 // AT3G08580 // AT5G05010 // AT1G78900 // AT5G24650 // AT4G00430 // AT2G37170 // AT4G28390 // AT5G14040 // ATMG00640
GO:0010038	P	response to metal ion	7	173	238	37767	0.00014	0.0013	// AT2G45290 // AT2G33800 // AT5G08680 // AT3G60750 // AT1G23190 // AT1G11860 // AT1G56190
GO:0051179	P	localization	21	173	1922	37767	0.00022	0.0021	// ATCG00470 // ATCG00130 // AT5G46800 // AT4G35100 // ATCG00480 // AT4G04640 // AT5G59840 // AT5G13490 // AT5G55190 // ATMG00480 // AT5G50920 // AT4G39460 // AT3G08580 // AT5G05010 // AT1G78900 // AT5G24650 // AT4G00430 // AT2G37170 // AT4G28390 // AT5G14040 // ATMG00640
GO:0008652	P	cellular amino acid biosynthetic process	6	173	202	37767	0.0004	0.0037	// AT4G24830 // AT3G61440 // AT5G17920 // AT3G59760 // AT4G01850 // AT3G57560
GO:0006412	P	translation	17	173	1445	37767	0.0004	0.0037	// AT2G37270 // AT3G02560 // AT5G48760 // AT2G36620 // AT3G52580 // AT4G10450 // ATCG00800 // AT1G33140 // AT3G57490 // AT5G09500 // AT4G34670 // AT2G09990 // AT3G09680 // ATCG00770 // AT5G60390 // AT2G33800 // AT1G48830
GO:0009639	P	response to red or far red light	6	173	210	37767	0.00049	0.0045	// AT4G10340 // AT5G38410 // AT3G54890 // AT1G67090 // AT3G08940 // AT2G05100
GO:0009057	P	macromolecule catabolic process	13	173	982	37767	0.00068	0.0062	// AT1G13440 // AT2G30950 // AT3G26650 // AT1G56450 // AT1G42970 // AT1G79550 // AT1G12900 // AT1G16300 // AT1G79530 // AT1G56190 // AT4G38970 // AT3G04120 // AT3G26340
GO:0005975	P	carbohydrate metabolic process	12	173	866	37767	0.00075	0.0066	// AT1G13440 // AT1G79550 // AT5G61410 // AT3G26650 // AT1G42970 // AT1G12900 // AT1G16300 // AT1G79530 // AT1G56190 // AT4G38970 // AT3G04120 // AT1G23190
GO:0009309	P	amine biosynthetic process	6	173	229	37767	0.00076	0.0067	// AT4G24830 // AT3G61440 // AT5G17920 // AT3G59760 // AT4G01850 // AT3G57560
GO:0006979	P	response to oxidative stress	7	173	332	37767	0.00098	0.0085	// AT1G13440 // AT1G78380 // AT3G12580 // AT3G10920 // AT1G32220 // ATMG01190 // AT3G04120
GO:0009408	P	response to heat	5	173	161	37767	0.001	0.0087	// AT5G09590 // AT5G02500 // AT3G12580 // AT4G37910 // AT3G04120
GO:0055085	P	transmembrane transport	6	173	244	37767	0.0011	0.0089	// ATCG00470 // ATCG00480 // AT4G04640 // ATMG00480 // ATCG00130 // ATMG00640
GO:0006812	P	cation transport	7	173	357	37767	0.0015	0.012	// ATCG00470 // ATCG00480 // AT4G04640 // AT1G78900 // ATMG00480 // ATCG00130 // ATMG00640
GO:0046907	P	intracellular transport	8	173	463	37767	0.0015	0.013	// ATCG00470 // AT5G46800 // AT5G05010 // AT5G55190 // AT5G50920 // AT4G39460 // ATCG00130 // AT4G28390
GO:0032787	P	monocarboxylic acid metabolic process	7	173	408	37767	0.0031	0.025	// AT1G13440 // AT5G16390 // AT5G35360 // AT1G36160 // AT4G29010 // AT1G24360 // AT3G04120
GO:0051649	P	establishment of localization in cell	8	173	525	37767	0.0032	0.026	// ATCG00470 // AT5G46800 // AT5G05010 // AT5G55190 // AT5G50920 // AT4G39460 // ATCG00130 // AT4G28390
GO:0006811	P	ion transport	7	173	427	37767	0.0039	0.032	// ATCG00470 // ATCG00480 // AT4G04640 // AT1G78900 // ATMG00480 // ATCG00130 // ATMG00640
GO:0006520	P	cellular amino acid metabolic process	7	173	430	37767	0.0041	0.033	// AT4G24830 // AT3G61440 // AT5G17920 // AT3G59760 // AT4G37930 // AT4G01850 // AT3G57560
GO:0006631	P	fatty acid metabolic process	5	173	225	37767	0.0042	0.033	// AT1G24360 // AT5G16390 // AT5G35360 // AT1G36160 // AT4G29010
GO:0044106	P	cellular amine metabolic process	7	173	438	37767	0.0045	0.035	// AT4G24830 // AT3G61440 // AT5G17920 // AT3G59760 // AT4G37930 // AT4G01850 // AT3G57560
GO:0051641	P	cellular localization	8	173	569	37767	0.0052	0.04	// ATCG00470 // AT5G46800 // AT5G05010 // AT5G55190 // AT5G50920 // AT4G39460 // ATCG00130 // AT4G28390
GO:0009308	P	amine metabolic process	7	173	521	37767	0.011	0.084	// AT4G24830 // AT3G61440 // AT5G17920 // AT3G59760 // AT4G37930 // AT4G01850 // AT3G57560
GO:0006519	P	cellular amino acid and derivative metabolic process	8	173	682	37767	0.014	0.11	// AT4G24830 // AT3G61440 // AT5G17920 // AT3G59760 // AT5G54160 // AT4G37930 // AT4G01850 // AT3G57560
GO:0051186	P	cofactor metabolic process	5	173	308	37767	0.015	0.11	// AT5G49460 // AT5G50920 // AT3G48730 // AT4G38970 // AT1G74470
GO:0019538	P	protein metabolic process	28	173	4009	37767	0.016	0.12	// AT4G37910 // AT4G10450 // AT2G09990 // AT3G09680 // AT5G48760 // AT3G02560 // AT2G36620 // AT1G56450 // AT3G26340 // ATCG00770 // AT3G24590 // ATCG00670 // AT3G52580 // AT5G02500 // AT2G37270 // ATCG00800 // AT2G33800 // AT5G09500 // AT5G60390 // AT2G30950 // AT1G33140 // AT3G12580 // AT5G10770 // AT1G48830 // AT4G34670 // AT5G50240 // AT5G09590 // AT3G57490
GO:0044267	P	cellular protein metabolic process	25	173	3487	37767	0.017	0.13	// AT4G37910 // AT4G10450 // AT2G09990 // AT3G09680 // AT5G48760 // AT3G02560 // AT2G36620 // AT1G56450 // AT3G26340 // ATCG00770 // AT3G52580 // AT5G02500 // AT2G30950 // ATCG00800 // AT3G57490 // AT5G09500 // AT5G60390 // AT2G37270 // AT1G33140 // AT3G12580 // AT1G48830 // AT4G34670 // AT5G50240 // AT5G09590 // AT2G33800
GO:0019748	P	secondary metabolic process	6	173	489	37767	0.026	0.19	// AT1G78380 // AT2G02390 // AT4G38970 // AT5G54160 // AT1G59670 // AT3G09270
GO:0045184	P	establishment of protein localization	5	173	381	37767	0.032	0.23	// AT5G55190 // AT5G05010 // AT5G50920 // AT5G59840 // AT5G24650
GO:0015031	P	protein transport	5	173	381	37767	0.032	0.23	// AT5G55190 // AT5G05010 // AT5G50920 // AT5G59840 // AT5G24650
GO:0008104	P	protein localization	5	173	408	37767	0.041	0.3	// AT5G55190 // AT5G05010 // AT5G50920 // AT5G59840 // AT5G24650
GO:0009791	P	post-embryonic development	7	173	705	37767	0.045	0.32	// AT5G61410 // AT1G36160 // AT4G29010 // AT4G13940 // AT3G10920 // AT5G09810 // AT3G04120
GO:0044085	P	cellular component biogenesis	6	173	571	37767	0.05	0.35	// AT1G09340 // ATCG00520 // AT2G36620 // AT2G28720 // AT5G23120 // AT3G26710
GO:0044260	P	cellular macromolecule metabolic process	38	173	6447	37767	0.058	0.4	// AT1G13440 // AT4G37910 // AT4G13940 // AT4G10450 // AT1G42970 // AT2G09990 // AT3G09680 // AT5G48760 // AT3G02560 // AT2G36620 // AT1G56450 // AT1G12900 // AT3G26340 // ATCG00770 // AT3G04120 // AT1G56190 // AT3G52580 // AT5G02500 // AT1G79550 // ATCG00800 // AT1G16300 // AT1G79530 // AT3G57490 // AT5G09500 // AT4G38970 // AT5G60390 // AT2G30950 // AT1G33140 // AT3G12580 // AT3G26650 // AT1G79…
GO:0033036	P	macromolecule localization	5	173	462	37767	0.063	0.44	// AT5G55190 // AT5G05010 // AT5G50920 // AT5G59840 // AT5G24650
GO:0043170	P	macromolecule metabolic process	41	173	7127	37767	0.067	0.46	// AT1G13440 // AT4G37910 // AT4G13940 // AT4G10450 // AT1G42970 // AT2G09990 // AT3G09680 // AT5G48760 // AT3G02560 // AT2G36620 // AT1G56450 // AT1G12900 // AT3G26340 // ATCG00770 // AT3G04120 // AT3G24590 // AT1G56190 // ATCG00670 // AT3G52580 // AT5G02500 // AT1G79550 // ATCG00800 // AT1G16300 // AT1G79530 // AT3G57490 // AT5G09500 // AT4G38970 // AT5G60390 // AT2G30950 // AT1G33140 // AT3G12…
GO:0048316	P	seed development	5	173	530	37767	0.099	0.67	// AT4G13940 // AT3G10920 // AT1G36160 // AT5G61410 // AT3G04120
GO:0010154	P	fruit development	5	173	557	37767	0.12	0.78	// AT4G13940 // AT3G10920 // AT1G36160 // AT5G61410 // AT3G04120
GO:0016310	P	phosphorylation	8	173	1079	37767	0.13	0.83	// ATCG00470 // ATCG00480 // AT4G04640 // AT5G11770 // AT3G52730 // ATMG00480 // ATCG00130 // ATMG00640
GO:0051707	P	response to other organism	5	173	599	37767	0.14	0.95	// AT4G11650 // AT5G02500 // AT3G12580 // AT5G09590 // AT5G61410
GO:0051704	P	multi-organism process	6	173	776	37767	0.15	0.97	// AT4G11650 // AT3G12580 // AT5G61410 // AT5G02500 // AT3G59760 // AT5G09590
GO:0000003	P	reproduction	7	173	1186	37767	0.3	1	// AT5G61410 // AT1G36160 // AT4G29010 // AT4G13940 // AT3G10920 // AT3G59760 // AT3G04120
GO:0003006	P	reproductive developmental process	6	173	978	37767	0.29	1	// AT5G61410 // AT1G36160 // AT4G29010 // AT4G13940 // AT3G10920 // AT3G04120
GO:0010033	P	response to organic substance	7	173	1342	37767	0.42	1	// AT1G36160 // AT3G26650 // ATCG00490 // AT1G42970 // AT5G09810 // AT4G38970 // AT3G04120
GO:0009607	P	response to biotic stimulus	5	173	638	37767	0.17	1	// AT4G11650 // AT5G02500 // AT3G12580 // AT5G09590 // AT5G61410
GO:0006807	P	nitrogen compound metabolic process	22	173	3826	37767	0.16	1	// AT4G24830 // AT4G13940 // ATCG00480 // AT4G04640 // AT5G50920 // AT4G01850 // ATCG00470 // AT3G59760 // AT5G17920 // ATCG00120 // AT3G48730 // AT4G38970 // AT3G61440 // ATMG00480 // ATMG00640 // AT1G79050 // ATCG00150 // AT1G09340 // AT1G74470 // ATCG00130 // AT4G37930 // AT3G57560
GO:0050789	P	regulation of biological process	5	173	3697	37767	1	1	// AT4G13940 // AT5G50920 // AT2G30950 // AT5G59840 // AT5G45390
GO:0065007	P	biological regulation	8	173	4188	37767	1	1	// AT2G30950 // AT1G75780 // AT1G12520 // AT5G59840 // AT4G13940 // AT5G50920 // AT5G09810 // AT5G45390
GO:0006629	P	lipid metabolic process	5	173	841	37767	0.34	1	// AT1G24360 // AT5G16390 // AT5G35360 // AT1G36160 // AT4G29010
GO:0034645	P	cellular macromolecule biosynthetic process	18	173	3661	37767	0.41	1	// AT2G37270 // AT3G02560 // AT5G48760 // AT2G36620 // AT3G52580 // AT4G10450 // ATCG00800 // AT4G13940 // AT1G33140 // AT3G57490 // AT5G09500 // AT4G34670 // AT2G09990 // AT3G09680 // ATCG00770 // AT5G60390 // AT2G33800 // AT1G48830
GO:0006139	P	nucleobase, nucleoside, nucleotide and nucleic acid metabolic process	13	173	3198	37767	0.71	1	// ATCG00470 // AT4G04640 // AT4G13940 // ATCG00480 // AT1G79050 // ATCG00150 // AT1G09340 // AT4G38970 // ATCG00120 // ATMG00480 // AT4G01850 // ATCG00130 // ATMG00640
GO:0006508	P	proteolysis	5	173	810	37767	0.32	1	// AT1G56450 // AT5G10770 // ATCG00670 // AT3G24590 // AT3G26340
GO:0032502	P	developmental process	12	173	2304	37767	0.37	1	// AT1G75780 // AT1G36160 // AT5G61410 // AT4G29010 // AT4G13940 // AT3G10920 // AT1G33140 // AT5G09810 // AT1G78900 // AT5G45390 // AT3G59760 // AT3G04120
GO:0032501	P	multicellular organismal process	11	173	2094	37767	0.37	1	// AT1G33140 // AT1G36160 // AT5G61410 // AT4G29010 // AT4G13940 // AT3G10920 // AT5G09810 // AT1G78900 // AT5G45390 // AT3G59760 // AT3G04120
GO:0048608	P	reproductive structure development	6	173	978	37767	0.29	1	// AT5G61410 // AT1G36160 // AT4G29010 // AT4G13940 // AT3G10920 // AT3G04120
GO:0044255	P	cellular lipid metabolic process	5	173	618	37767	0.16	1	// AT1G24360 // AT5G16390 // AT5G35360 // AT1G36160 // AT4G29010
GO:0007275	P	multicellular organismal development	11	173	2020	37767	0.32	1	// AT1G33140 // AT1G36160 // AT5G61410 // AT4G29010 // AT4G13940 // AT3G10920 // AT5G09810 // AT1G78900 // AT5G45390 // AT3G59760 // AT3G04120
GO:0010467	P	gene expression	19	173	3962	37767	0.45	1	// AT2G37270 // AT3G02560 // AT5G48760 // AT2G36620 // AT3G52580 // AT4G10450 // ATCG00800 // AT1G09340 // AT4G13940 // AT1G33140 // AT3G57490 // AT5G09500 // AT4G34670 // AT2G09990 // AT3G09680 // ATCG00770 // AT5G60390 // AT2G33800 // AT1G48830
GO:0022414	P	reproductive process	7	173	1161	37767	0.28	1	// AT5G61410 // AT1G36160 // AT4G29010 // AT4G13940 // AT3G10920 // AT3G59760 // AT3G04120
GO:0009059	P	macromolecule biosynthetic process	18	173	3685	37767	0.42	1	// AT2G37270 // AT3G02560 // AT5G48760 // AT2G36620 // AT3G52580 // AT4G10450 // ATCG00800 // AT4G13940 // AT1G33140 // AT3G57490 // AT5G09500 // AT4G34670 // AT2G09990 // AT3G09680 // ATCG00770 // AT5G60390 // AT2G33800 // AT1G48830
GO:0048856	P	anatomical structure development	10	173	1726	37767	0.27	1	// AT1G75780 // AT1G36160 // AT5G61410 // AT4G29010 // AT4G13940 // AT3G10920 // AT5G09810 // AT5G45390 // AT3G59760 // AT3G04120
GO:0006796	P	phosphate metabolic process	8	173	1178	37767	0.18	1	// ATCG00470 // ATCG00480 // AT4G04640 // AT5G11770 // AT3G52730 // ATMG00480 // ATCG00130 // ATMG00640
GO:0006793	P	phosphorus metabolic process	8	173	1179	37767	0.18	1	// ATCG00470 // ATCG00480 // AT4G04640 // AT5G11770 // AT3G52730 // ATMG00480 // ATCG00130 // ATMG00640
GO:0016168	F	chlorophyll binding	12	173	38	37767	5.7e-18	1.3e-15	// AT1G29930 // AT4G10340 // AT3G54890 // AT1G15820 // ATCG00020 // AT1G44575 // AT2G05100 // AT1G61520 // AT3G61470 // AT3G47470 // AT3G08940 // AT2G34430
GO:0016903	F	oxidoreductase activity, acting on the aldehyde or oxo group of donors	11	173	84	37767	7.2e-13	8.3e-11	// AT1G13440 // AT1G72610 // AT5G20630 // AT1G42970 // AT3G26650 // AT5G50850 // AT1G16300 // AT1G79530 // AT1G12900 // AT3G04120 // AT1G59900
GO:0008943	F	glyceraldehyde-3-phosphate dehydrogenase activity	7	173	12	37767	1.7e-12	1.3e-10	// AT1G13440 // AT3G26650 // AT1G42970 // AT1G16300 // AT1G79530 // AT1G12900 // AT3G04120
GO:0046906	F	tetrapyrrole binding	12	173	136	37767	4.7e-12	2.7e-10	// AT1G29930 // AT4G10340 // AT3G54890 // AT1G15820 // ATCG00020 // AT1G44575 // AT2G05100 // AT1G61520 // AT3G61470 // AT3G47470 // AT3G08940 // AT2G34430
GO:0005198	F	structural molecule activity	21	173	659	37767	6.7e-12	3.1e-10	// AT3G09680 // AT2G37270 // AT1G75780 // AT5G48760 // AT2G36620 // AT3G52580 // AT5G54270 // AT4G10450 // ATCG00800 // AT1G33140 // AT3G53750 // AT3G02560 // AT5G09810 // AT3G57490 // AT5G09500 // AT4G34670 // AT2G09990 // AT4G14960 // ATCG00770 // AT2G33800 // AT1G48830
GO:0046933	F	hydrogen ion transporting ATP synthase activity, rotational mechanism	7	173	27	37767	1.8e-10	6.8e-09	// ATCG00470 // AT5G08680 // AT5G47030 // AT1G78900 // ATMG00480 // ATCG00130 // ATMG00640
GO:0015078	F	hydrogen ion transmembrane transporter activity	10	173	139	37767	1.9e-09	5.6e-08	// ATCG00470 // AT5G08680 // AT5G47030 // AT1G78900 // AT3G52730 // ATMG00480 // ATCG00120 // ATCG00130 // ATCG00480 // ATMG00640
GO:0003735	F	structural constituent of ribosome	16	173	494	37767	2e-09	5.6e-08	// AT2G37270 // AT3G02560 // AT5G48760 // AT2G36620 // AT3G52580 // AT4G10450 // ATCG00800 // AT1G33140 // AT3G57490 // AT5G09500 // AT4G34670 // AT2G09990 // AT3G09680 // ATCG00770 // AT2G33800 // AT1G48830
GO:0016491	F	oxidoreductase activity	26	173	1463	37767	4.6e-09	1.2e-07	// AT1G13440 // AT1G72610 // AT5G20630 // AT3G52730 // AT2G47140 // AT1G12900 // AT1G71500 // AT1G24360 // AT1G59900 // AT5G06060 // AT1G07440 // AT1G12520 // AT5G11770 // AT3G10920 // AT5G50850 // AT1G16300 // AT1G79530 // AT1G42970 // AT5G06290 // AT3G14420 // AT3G26650 // AT3G04120 // AT3G51680 // AT1G74470 // AT4G15093 // AT1G48030
GO:0015077	F	monovalent inorganic cation transmembrane transporter activity	10	173	156	37767	5.4e-09	1.2e-07	// ATCG00470 // AT5G08680 // AT5G47030 // AT1G78900 // AT3G52730 // ATMG00480 // ATCG00120 // ATCG00130 // ATCG00480 // ATMG00640
GO:0016620	F	oxidoreductase activity, acting on the aldehyde or oxo group of donors, NAD or NADP as acceptor	7	173	56	37767	1.6e-08	3.4e-07	// AT1G13440 // AT3G26650 // AT1G42970 // AT1G16300 // AT1G79530 // AT1G12900 // AT3G04120
GO:0022890	F	inorganic cation transmembrane transporter activity	10	173	228	37767	1.6e-07	3.1e-06	// ATCG00470 // AT5G08680 // AT5G47030 // AT1G78900 // AT3G52730 // ATMG00480 // ATCG00120 // ATCG00130 // ATCG00480 // ATMG00640
GO:0003824	F	catalytic activity	75	173	9638	37767	2.8e-07	5e-06	// AT1G13440 // AT1G72610 // AT1G79550 // AT5G35360 // AT4G24830 // AT4G29010 // AT4G13940 // AT5G11770 // AT1G16300 // AT3G60750 // AT1G23190 // AT5G50920 // AT3G52730 // AT4G01850 // AT3G57560 // ATCG00490 // AT2G47140 // AT2G45290 // AT2G25870 // AT1G56450 // AT1G74910 // AT1G12900 // AT1G32220 // AT5G14740 // ATCG00120 // AT2G43090 // AT2G13360 // AT5G17920 // AT3G59760 // AT5G06290 // AT5G06…
GO:0022857	F	transmembrane transporter activity	19	173	1128	37767	1.4e-06	2.3e-05	// ATCG00470 // ATCG00130 // AT4G35100 // AT5G47030 // AT5G08680 // AT5G24650 // ATCG00150 // AT5G13490 // ATMG00480 // AT4G39460 // AT3G08580 // AT1G78900 // AT3G52730 // AT4G00430 // ATCG00120 // AT2G37170 // AT4G28390 // ATCG00480 // ATMG00640
GO:0022891	F	substrate-specific transmembrane transporter activity	16	173	908	37767	5.8e-06	8.9e-05	// ATCG00470 // AT4G35100 // AT5G47030 // AT5G08680 // AT5G24650 // ATCG00150 // AT2G37170 // ATMG00480 // AT4G39460 // AT1G78900 // AT3G52730 // AT4G00430 // ATCG00120 // ATCG00130 // ATCG00480 // ATMG00640
GO:0008324	F	cation transmembrane transporter activity	11	173	503	37767	2.7e-05	0.00038	// ATCG00470 // AT5G47030 // AT5G08680 // ATCG00150 // AT1G78900 // AT3G52730 // ATMG00480 // ATCG00120 // ATCG00130 // ATCG00480 // ATMG00640
GO:0022892	F	substrate-specific transporter activity	16	173	1059	37767	3.7e-05	0.0005	// ATCG00470 // AT4G35100 // AT5G47030 // AT5G08680 // AT5G24650 // ATCG00150 // AT2G37170 // ATMG00480 // AT4G39460 // AT1G78900 // AT3G52730 // AT4G00430 // ATCG00120 // ATCG00130 // ATCG00480 // ATMG00640
GO:0005215	F	transporter activity	19	173	1477	37767	5.8e-05	0.00074	// ATCG00470 // ATCG00130 // AT4G35100 // AT5G47030 // AT5G08680 // AT5G24650 // ATCG00150 // AT5G13490 // ATMG00480 // AT4G39460 // AT3G08580 // AT1G78900 // AT3G52730 // AT4G00430 // ATCG00120 // AT2G37170 // AT4G28390 // ATCG00480 // ATMG00640
GO:0016835	F	carbon-oxygen lyase activity	6	173	163	37767	0.00013	0.0016	// AT4G29010 // AT3G01500 // AT5G14740 // AT2G43090 // AT3G61440 // AT3G59760
GO:0016829	F	lyase activity	9	173	430	37767	0.0002	0.0023	// AT5G38410 // AT4G29010 // AT1G67090 // ATCG00490 // AT3G01500 // AT5G14740 // AT2G43090 // AT3G61440 // AT3G59760
GO:0015075	F	ion transmembrane transporter activity	11	173	655	37767	0.00026	0.0029	// ATCG00470 // AT5G47030 // AT5G08680 // ATCG00150 // AT1G78900 // AT3G52730 // ATMG00480 // ATCG00120 // ATCG00130 // ATCG00480 // ATMG00640
GO:0016765	F	transferase activity, transferring alkyl or aryl (other than methyl) groups	5	173	158	37767	0.00094	0.0098	// AT2G02390 // AT1G78380 // AT1G59670 // AT3G09270 // AT4G01850
GO:0008168	F	methyltransferase activity	5	173	273	37767	0.0092	0.091	// AT5G54160 // AT4G37930 // AT1G11860 // AT5G50240 // AT5G17920
GO:0016741	F	transferase activity, transferring one-carbon groups	5	173	275	37767	0.0094	0.091	// AT5G54160 // AT4G37930 // AT1G11860 // AT5G50240 // AT5G17920
GO:0008233	F	peptidase activity	7	173	646	37767	0.031	0.28	// AT2G30950 // ATCG00670 // AT1G56450 // AT5G50920 // AT5G10770 // AT3G26340 // AT3G24590
GO:0016887	F	ATPase activity	5	173	482	37767	0.073	0.65	// ATCG00120 // AT5G50920 // AT1G79050 // AT2G30950 // AT5G62670
GO:0022804	F	active transmembrane transporter activity	6	173	664	37767	0.087	0.75	// AT3G08580 // AT5G13490 // AT4G39460 // AT5G24650 // ATCG00120 // AT4G28390
GO:0046914	F	transition metal ion binding	6	173	1618	37767	0.75	1	// AT2G30950 // AT1G12520 // AT5G08680 // AT3G01500 // AT5G14740 // AT4G15093
GO:0043169	F	cation binding	9	173	2087	37767	0.62	1	// AT2G30950 // AT1G12520 // AT5G08680 // AT5G17170 // AT3G01500 // AT5G13430 // AT5G14740 // AT1G23190 // AT4G15093
GO:0016818	F	hydrolase activity, acting on acid anhydrides, in phosphorus-containing anhydrides	6	173	837	37767	0.19	1	// AT2G30950 // AT1G79050 // AT5G62670 // AT5G55190 // AT5G50920 // ATCG00120
GO:0016817	F	hydrolase activity, acting on acid anhydrides	6	173	839	37767	0.19	1	// AT2G30950 // AT1G79050 // AT5G62670 // AT5G55190 // AT5G50920 // ATCG00120
GO:0005488	F	binding	58	173	11258	37767	0.16	1	// AT1G29930 // ATCG00520 // AT4G24830 // AT5G64040 // AT5G59840 // AT4G15093 // AT1G06680 // AT1G61520 // AT5G50920 // AT5G13490 // AT4G28390 // AT2G05100 // AT2G47140 // AT3G08580 // AT5G46800 // AT5G05010 // ATCG00020 // AT2G39730 // AT2G28720 // AT1G32220 // AT5G14740 // AT4G39460 // AT1G71500 // AT1G78900 // AT5G23120 // AT4G20360 // AT5G06060 // AT1G07440 // AT4G37930 // AT1G23190 // AT4G25…
GO:0003676	F	nucleic acid binding	8	173	4842	37767	1	1	// AT1G06680 // AT1G79050 // AT2G28720 // AT5G10770 // AT2G33800 // AT4G20360 // AT4G37930 // AT5G60390
GO:0017076	F	purine nucleotide binding	8	173	1713	37767	0.53	1	// AT4G09320 // AT4G24830 // AT1G79050 // AT2G39730 // AT5G59840 // AT5G55190 // AT5G50920 // AT1G78900
GO:0005524	F	ATP binding	6	173	1377	37767	0.61	1	// AT4G09320 // AT4G24830 // AT1G79050 // AT2G39730 // AT5G50920 // AT1G78900
GO:0016787	F	hydrolase activity	13	173	3468	37767	0.81	1	// AT2G30950 // AT2G25870 // ATCG00670 // AT1G56450 // AT1G79050 // AT5G62670 // AT5G55190 // AT4G13940 // AT5G50920 // AT5G10770 // AT3G26340 // ATCG00120 // AT3G24590
GO:0016772	F	transferase activity, transferring phosphorus-containing groups	5	173	1887	37767	0.94	1	// AT1G74910 // AT1G79550 // AT4G09320 // AT1G56190 // AT3G57560
GO:0016462	F	pyrophosphatase activity	6	173	832	37767	0.19	1	// AT2G30950 // AT1G79050 // AT5G62670 // AT5G55190 // AT5G50920 // ATCG00120
GO:0032559	F	adenyl ribonucleotide binding	6	173	1384	37767	0.61	1	// AT4G09320 // AT4G24830 // AT1G79050 // AT2G39730 // AT5G50920 // AT1G78900
GO:0032555	F	purine ribonucleotide binding	8	173	1631	37767	0.47	1	// AT4G09320 // AT4G24830 // AT1G79050 // AT2G39730 // AT5G59840 // AT5G55190 // AT5G50920 // AT1G78900
GO:0032553	F	ribonucleotide binding	8	173	1631	37767	0.47	1	// AT4G09320 // AT4G24830 // AT1G79050 // AT2G39730 // AT5G59840 // AT5G55190 // AT5G50920 // AT1G78900
GO:0000166	F	nucleotide binding	8	173	2267	37767	0.82	1	// AT4G09320 // AT4G24830 // AT1G79050 // AT2G39730 // AT5G59840 // AT5G55190 // AT5G50920 // AT1G78900
GO:0016740	F	transferase activity	20	173	3321	37767	0.13	1	// AT5G49460 // AT1G79550 // AT4G09320 // AT1G78380 // AT2G45290 // AT2G02390 // AT1G24360 // AT3G60750 // AT1G74910 // AT3G57560 // AT1G56190 // AT2G13360 // AT5G17920 // AT4G01850 // AT5G54160 // AT4G37930 // AT1G11860 // AT1G59670 // AT3G09270 // AT5G50240
GO:0030554	F	adenyl nucleotide binding	6	173	1465	37767	0.67	1	// AT4G09320 // AT4G24830 // AT1G79050 // AT2G39730 // AT5G50920 // AT1G78900
GO:0005515	F	protein binding	9	173	2944	37767	0.93	1	// ATCG00520 // AT3G26650 // AT5G05010 // AT5G64040 // AT5G55190 // AT5G24650 // AT5G23120 // AT5G60390 // AT4G25550
GO:0001883	F	purine nucleoside binding	6	173	1465	37767	0.67	1	// AT4G09320 // AT4G24830 // AT1G79050 // AT2G39730 // AT5G50920 // AT1G78900
GO:0001882	F	nucleoside binding	6	173	1465	37767	0.67	1	// AT4G09320 // AT4G24830 // AT1G79050 // AT2G39730 // AT5G50920 // AT1G78900
GO:0043167	F	ion binding	9	173	2087	37767	0.62	1	// AT2G30950 // AT1G12520 // AT5G08680 // AT5G17170 // AT3G01500 // AT5G13430 // AT5G14740 // AT1G23190 // AT4G15093
GO:0070011	F	peptidase activity, acting on L-amino acid peptides	5	173	579	37767	0.13	1	// AT5G50920 // AT5G10770 // AT2G30950 // AT3G26340 // ATCG00670
GO:0017111	F	nucleoside-triphosphatase activity	6	173	792	37767	0.16	1	// AT2G30950 // AT1G79050 // AT5G62670 // AT5G55190 // AT5G50920 // ATCG00120
GO:0046872	F	metal ion binding	9	173	1997	37767	0.57	1	// AT2G30950 // AT1G12520 // AT5G08680 // AT5G17170 // AT3G01500 // AT5G13430 // AT5G14740 // AT1G23190 // AT4G15093
GO:0005737	C	cytoplasm	132	173	6822	37767	5.9e-62	2.1e-59	// AT1G13440 // AT4G05180 // AT5G50920 // AT4G28390 // AT4G37910 // AT4G01150 // ATCG00020 // AT1G32220 // AT2G43090 // AT1G54780 // AT5G17920 // AT3G59760 // AT1G23190 // AT5G61410 // AT3G15690 // AT2G02390 // AT5G50850 // AT3G57490 // AT1G59900 // AT2G30950 // AT5G24650 // AT5G08680 // AT1G79050 // AT1G44575 // AT1G09340 // AT3G56650 // AT1G56190 // AT4G34670 // AT5G14040 // AT3G09270 // AT5G48…
GO:0044444	C	cytoplasmic part	127	173	6289	37767	1.9e-60	3.3e-58	// AT1G13440 // AT4G05180 // AT5G50920 // AT4G28390 // AT4G37910 // AT4G01150 // ATCG00020 // AT1G32220 // AT2G43090 // AT1G54780 // AT5G17920 // AT3G59760 // AT1G23190 // AT5G61410 // AT3G15690 // AT5G50850 // AT3G57490 // AT1G59900 // AT2G30950 // AT5G24650 // AT5G08680 // AT1G79050 // AT1G44575 // AT1G09340 // AT3G56650 // AT1G56190 // AT4G34670 // AT5G14040 // AT5G48760 // AT3G61440 // AT5G64…
GO:0044422	C	organelle part	91	173	2562	37767	3.3e-58	3e-56	// AT4G05180 // AT5G50920 // AT4G28390 // AT4G01150 // ATCG00020 // AT2G28720 // AT1G32220 // AT2G43090 // AT1G54780 // AT5G61410 // AT3G57490 // AT2G30950 // AT5G24650 // AT5G08680 // AT1G44575 // AT1G09340 // AT3G56650 // AT1G56190 // AT4G34670 // AT5G14040 // AT5G48760 // AT5G64040 // AT4G04640 // AT1G06680 // AT2G09990 // AT4G17040 // AT2G36620 // AT2G39730 // AT3G54890 // ATCG00670 // ATCG00…
GO:0044446	C	intracellular organelle part	91	173	2561	37767	3.2e-58	3e-56	// AT4G05180 // AT5G50920 // AT4G28390 // AT4G01150 // ATCG00020 // AT2G28720 // AT1G32220 // AT2G43090 // AT1G54780 // AT5G61410 // AT3G57490 // AT2G30950 // AT5G24650 // AT5G08680 // AT1G44575 // AT1G09340 // AT3G56650 // AT1G56190 // AT4G34670 // AT5G14040 // AT5G48760 // AT5G64040 // AT4G04640 // AT1G06680 // AT2G09990 // AT4G17040 // AT2G36620 // AT2G39730 // AT3G54890 // ATCG00670 // ATCG00…
GO:0044424	C	intracellular part	142	173	9302	37767	2.2e-56	1.3e-54	// AT1G13440 // AT1G29930 // AT4G05180 // AT5G50920 // AT4G28390 // AT4G37910 // AT4G01150 // AT4G35100 // ATCG00020 // AT2G28720 // AT1G32220 // AT2G43090 // AT1G54780 // AT5G17920 // AT3G59760 // AT1G23190 // AT5G61410 // AT3G14420 // AT2G02390 // AT5G50850 // AT5G23120 // AT3G57490 // AT1G59900 // AT2G30950 // AT5G24650 // AT5G08680 // AT1G79050 // AT1G44575 // AT1G09340 // AT3G56650 // AT1G56…
GO:0005622	C	intracellular	144	173	9671	37767	1.9e-56	1.3e-54	// AT1G13440 // AT1G29930 // AT4G05180 // AT2G31200 // AT5G50920 // AT4G28390 // AT4G37910 // AT4G01150 // AT4G35100 // ATCG00020 // AT2G28720 // AT1G32220 // AT2G43090 // AT1G54780 // AT5G17920 // AT3G59760 // AT1G23190 // AT5G61410 // AT3G14420 // AT2G02390 // AT5G50850 // AT5G23120 // AT3G57490 // AT1G59900 // AT2G30950 // AT5G24650 // AT5G08680 // AT1G79050 // AT1G44575 // AT1G09340 // AT3G56…
GO:0044435	C	plastid part	59	173	867	37767	9e-51	4.7e-49	// AT4G05180 // AT4G38970 // AT4G24830 // AT5G64040 // AT4G04640 // AT1G42970 // AT1G06680 // AT5G42960 // AT5G50920 // AT1G02560 // AT4G12800 // AT2G05100 // AT2G45290 // AT4G01150 // AT4G17040 // ATCG00270 // AT1G67090 // ATCG00020 // AT2G39730 // AT1G32220 // AT2G43090 // AT1G54780 // AT1G24360 // AT5G23120 // ATCG00120 // AT4G09650 // ATCG00770 // AT1G31330 // AT3G24590 // AT1G71500 // ATCG00…
GO:0043229	C	intracellular organelle	125	173	8149	37767	1.6e-45	6.8e-44	// AT1G13440 // AT4G05180 // AT5G50920 // AT4G28390 // AT4G37910 // AT4G01150 // AT4G35100 // ATCG00020 // AT2G28720 // AT1G32220 // AT2G43090 // AT1G54780 // AT3G59760 // AT1G23190 // AT5G61410 // AT3G15690 // AT5G50850 // AT3G57490 // AT1G59900 // AT2G30950 // AT5G24650 // AT5G08680 // AT1G79050 // AT1G44575 // AT1G09340 // AT3G56650 // AT1G56190 // AT4G34670 // AT5G14040 // AT5G48760 // AT3G61…
GO:0043226	C	organelle	125	173	8155	37767	1.7e-45	6.8e-44	// AT1G13440 // AT4G05180 // AT5G50920 // AT4G28390 // AT4G37910 // AT4G01150 // AT4G35100 // ATCG00020 // AT2G28720 // AT1G32220 // AT2G43090 // AT1G54780 // AT3G59760 // AT1G23190 // AT5G61410 // AT3G15690 // AT5G50850 // AT3G57490 // AT1G59900 // AT2G30950 // AT5G24650 // AT5G08680 // AT1G79050 // AT1G44575 // AT1G09340 // AT3G56650 // AT1G56190 // AT4G34670 // AT5G14040 // AT5G48760 // AT3G61…
GO:0044434	C	chloroplast part	52	173	746	37767	6.2e-45	2.3e-43	// AT4G05180 // AT4G38970 // AT4G24830 // AT5G64040 // AT4G04640 // AT1G06680 // AT5G42960 // AT5G50920 // AT1G02560 // AT4G12800 // AT2G05100 // AT2G45290 // AT4G01150 // AT4G17040 // ATCG00270 // AT1G67090 // ATCG00020 // AT2G39730 // AT1G32220 // AT2G43090 // AT1G54780 // AT1G24360 // AT5G23120 // ATCG00120 // AT4G09650 // AT1G31330 // AT3G24590 // AT1G71500 // ATCG00670 // AT3G54890 // ATCG00…
GO:0009536	C	plastid	82	173	2965	37767	2.1e-43	7e-42	// AT4G05180 // AT5G35360 // AT4G24830 // AT5G64040 // AT4G04640 // AT1G42970 // AT5G13490 // AT1G06680 // AT5G42960 // AT5G50920 // AT1G48830 // AT1G02560 // AT4G12800 // AT4G37930 // AT1G23190 // AT2G09990 // AT4G28390 // AT2G05100 // ATCG00520 // AT2G45290 // AT3G02560 // AT4G01150 // AT4G17040 // AT5G46800 // ATCG00270 // AT1G67090 // ATCG00020 // AT2G39730 // AT1G61520 // AT1G32220 // AT4G39…
GO:0043231	C	intracellular membrane-bounded organelle	115	173	7615	37767	2.3e-39	7.1e-38	// AT1G13440 // AT4G05180 // AT5G50920 // AT4G28390 // AT4G37910 // AT4G01150 // AT4G35100 // ATCG00020 // AT2G28720 // AT1G32220 // AT2G43090 // AT1G54780 // AT3G59760 // AT1G23190 // AT5G61410 // AT3G15690 // AT5G50850 // AT1G59900 // AT2G30950 // AT5G24650 // AT5G08680 // AT1G79050 // AT1G44575 // AT1G09340 // AT3G56650 // AT1G56190 // AT4G34670 // AT5G14040 // AT5G64040 // AT4G04640 // AT1G06…
GO:0043227	C	membrane-bounded organelle	115	173	7622	37767	2.6e-39	7.2e-38	// AT1G13440 // AT4G05180 // AT5G50920 // AT4G28390 // AT4G37910 // AT4G01150 // AT4G35100 // ATCG00020 // AT2G28720 // AT1G32220 // AT2G43090 // AT1G54780 // AT3G59760 // AT1G23190 // AT5G61410 // AT3G15690 // AT5G50850 // AT1G59900 // AT2G30950 // AT5G24650 // AT5G08680 // AT1G79050 // AT1G44575 // AT1G09340 // AT3G56650 // AT1G56190 // AT4G34670 // AT5G14040 // AT5G64040 // AT4G04640 // AT1G06…
GO:0044464	C	cell part	151	173	15217	37767	1.8e-37	4.2e-36	// AT1G13440 // AT1G29930 // AT4G05180 // AT5G59840 // AT2G31200 // AT5G50920 // AT4G28390 // AT4G37910 // AT4G01150 // AT4G35100 // ATCG00020 // AT2G28720 // AT1G32220 // AT2G43090 // AT1G54780 // AT5G17920 // AT3G59760 // AT1G23190 // AT5G61410 // AT3G14420 // AT2G02390 // AT5G50850 // AT5G62670 // AT5G23120 // AT3G57490 // AT1G59900 // AT2G30950 // AT5G24650 // AT5G08680 // AT1G79050 // AT1G44…
GO:0005623	C	cell	151	173	15217	37767	1.8e-37	4.2e-36	// AT1G13440 // AT1G29930 // AT4G05180 // AT5G59840 // AT2G31200 // AT5G50920 // AT4G28390 // AT4G37910 // AT4G01150 // AT4G35100 // ATCG00020 // AT2G28720 // AT1G32220 // AT2G43090 // AT1G54780 // AT5G17920 // AT3G59760 // AT1G23190 // AT5G61410 // AT3G14420 // AT2G02390 // AT5G50850 // AT5G62670 // AT5G23120 // AT3G57490 // AT1G59900 // AT2G30950 // AT5G24650 // AT5G08680 // AT1G79050 // AT1G44…
GO:0009507	C	chloroplast	73	173	2740	37767	7.3e-37	1.7e-35	// AT4G05180 // AT5G35360 // AT4G24830 // AT5G64040 // AT4G04640 // AT1G42970 // AT2G40600 // AT1G06680 // AT5G42960 // AT5G50920 // AT1G48830 // AT1G02560 // AT4G12800 // AT1G23190 // AT2G09990 // AT2G05100 // ATCG00520 // AT2G45290 // AT3G02560 // AT4G01150 // AT4G17040 // ATCG00270 // AT1G67090 // ATCG00020 // AT2G39730 // AT1G32220 // AT4G39460 // AT2G43090 // AT1G54780 // AT1G24360 // AT5G23…
GO:0032991	C	macromolecular complex	64	173	2180	37767	3.7e-34	8e-33	// AT1G29930 // AT4G05180 // AT5G48760 // AT5G64040 // AT4G10450 // AT1G06680 // AT5G50920 // AT1G02560 // AT4G12800 // AT3G52730 // AT2G09990 // AT3G09680 // AT2G05100 // ATCG00470 // AT2G36620 // AT1G56450 // AT5G54270 // ATCG00020 // AT2G28720 // ATCG00270 // AT3G26340 // ATCG00480 // AT1G30380 // ATCG00120 // ATCG00770 // AT1G31330 // AT3G47470 // AT5G49460 // AT4G04640 // ATCG00670 // AT3G52…
GO:0009579	C	thylakoid	32	173	376	37767	5.6e-30	1.1e-28	// AT4G05180 // AT1G31330 // AT4G04640 // AT1G06680 // AT3G61470 // AT1G02560 // AT4G12800 // AT4G01150 // AT1G32220 // ATCG00020 // ATCG00270 // AT1G71500 // AT1G54780 // AT1G30380 // ATCG00120 // AT5G64040 // AT3G24590 // ATCG00670 // AT1G15820 // ATCG00480 // AT5G23120 // AT2G33800 // AT5G45390 // AT2G34430 // AT2G30950 // AT5G38410 // ATCG00150 // AT1G44575 // AT3G56650 // AT1G56190 // AT1G74…
GO:0010287	C	plastoglobule	20	173	81	37767	2.4e-27	4.5e-26	// AT1G15820 // AT4G09650 // AT4G01150 // AT4G12800 // ATCG00270 // AT3G54890 // ATCG00490 // AT1G31330 // ATCG00020 // AT2G39730 // ATCG00480 // AT2G05100 // AT1G09340 // AT1G32220 // AT1G61520 // AT3G47470 // AT4G38970 // ATCG00120 // AT4G10340 // AT2G34430
GO:0034357	C	photosynthetic membrane	27	173	273	37767	5.6e-27	1e-25	// AT4G05180 // AT1G31330 // AT4G04640 // AT1G06680 // AT3G61470 // AT4G12800 // AT4G01150 // ATCG00020 // ATCG00270 // AT1G71500 // AT1G54780 // AT1G30380 // ATCG00120 // AT5G64040 // AT3G24590 // ATCG00670 // AT1G15820 // ATCG00480 // AT5G23120 // AT2G33800 // AT5G45390 // AT2G34430 // AT2G30950 // ATCG00150 // AT1G44575 // AT1G74470 // AT4G10340
GO:0031967	C	organelle envelope	34	173	595	37767	1.8e-26	3e-25	// ATCG00480 // AT5G13490 // AT5G42960 // AT5G50920 // AT3G52730 // AT4G28390 // AT4G01150 // AT5G46800 // AT2G39730 // AT4G39460 // AT1G71500 // AT1G24360 // ATCG00120 // AT4G09650 // AT3G04120 // AT3G24590 // AT5G61410 // AT5G47030 // AT3G60750 // AT1G42970 // AT3G01500 // AT5G24650 // ATMG00480 // AT3G08580 // ATMG00640 // AT5G06290 // AT3G26650 // AT5G08680 // AT1G09340 // AT5G13430 // AT1G74…
GO:0031975	C	envelope	34	173	595	37767	1.8e-26	3e-25	// ATCG00480 // AT5G13490 // AT5G42960 // AT5G50920 // AT3G52730 // AT4G28390 // AT4G01150 // AT5G46800 // AT2G39730 // AT4G39460 // AT1G71500 // AT1G24360 // ATCG00120 // AT4G09650 // AT3G04120 // AT3G24590 // AT5G61410 // AT5G47030 // AT3G60750 // AT1G42970 // AT3G01500 // AT5G24650 // ATMG00480 // AT3G08580 // ATMG00640 // AT5G06290 // AT3G26650 // AT5G08680 // AT1G09340 // AT5G13430 // AT1G74…
GO:0043234	C	protein complex	44	173	1443	37767	1.4e-23	2.2e-22	// AT1G29930 // AT4G05180 // AT5G64040 // AT4G04640 // AT1G06680 // AT5G50920 // AT1G02560 // AT4G12800 // AT3G52730 // AT2G05100 // ATCG00470 // AT1G56450 // ATCG00020 // ATCG00270 // AT3G26340 // AT1G30380 // ATCG00120 // AT1G31330 // AT5G49460 // ATCG00670 // AT3G54890 // AT5G11770 // AT5G47030 // ATCG00480 // AT5G23120 // AT3G47470 // AT5G45390 // ATMG00480 // AT4G14960 // AT2G34430 // ATMG00…
GO:0031090	C	organelle membrane	35	173	842	37767	7.1e-23	1.1e-21	// AT4G05180 // AT5G64040 // AT4G04640 // AT5G13490 // AT1G06680 // AT5G50920 // AT3G52730 // AT4G28390 // AT4G01150 // AT5G46800 // AT4G39460 // AT1G78900 // AT1G71500 // AT1G54780 // AT5G23120 // ATCG00120 // ATCG00480 // AT3G24590 // ATCG00670 // AT5G47030 // AT2G33800 // AT5G45390 // ATMG00480 // AT3G08580 // AT2G34430 // ATMG00640 // AT2G30950 // AT5G24650 // AT5G08680 // ATCG00150 // AT1G44…
GO:0009532	C	plastid stroma	22	173	322	37767	6.5e-19	9.4e-18	// AT4G24830 // AT5G50920 // AT1G02560 // AT2G45290 // AT4G17040 // AT1G67090 // AT2G43090 // AT1G24360 // AT5G23120 // ATCG00770 // ATCG00670 // AT3G60750 // ATCG00800 // AT2G33800 // AT4G38970 // AT5G45390 // AT3G14420 // AT5G38410 // AT3G26650 // AT3G56650 // AT1G56190 // AT4G10340
GO:0016020	C	membrane	63	173	4068	37767	7.5e-19	1e-17	// AT4G05180 // AT2G20920 // AT5G64040 // AT4G04640 // AT5G05010 // AT5G59840 // AT5G13490 // AT1G06680 // AT5G50920 // AT4G12800 // AT3G52730 // AT5G23120 // AT1G23190 // AT2G09990 // AT4G28390 // ATCG00470 // AT4G01150 // AT5G46800 // AT4G35100 // ATCG00020 // AT2G37170 // ATCG00270 // AT4G39460 // AT1G71500 // AT1G78900 // AT4G00430 // ATCG00120 // AT1G31330 // AT3G24590 // AT1G48830 // ATCG00…
GO:0042651	C	thylakoid membrane	20	173	244	37767	1e-18	1.3e-17	// AT2G30950 // AT4G05180 // AT4G01150 // ATCG00670 // AT5G64040 // AT4G04640 // ATCG00150 // AT1G44575 // AT1G74470 // AT1G06680 // ATCG00480 // AT1G71500 // AT1G54780 // AT5G45390 // AT5G23120 // ATCG00120 // AT4G10340 // AT2G34430 // AT3G24590 // AT2G33800
GO:0009534	C	chloroplast thylakoid	21	173	290	37767	1.4e-18	1.8e-17	// AT2G30950 // AT4G05180 // AT4G01150 // ATCG00670 // AT5G64040 // AT4G04640 // ATCG00150 // AT1G44575 // AT1G74470 // AT1G06680 // AT5G23120 // AT3G56650 // AT1G71500 // AT1G54780 // AT5G45390 // AT1G02560 // ATCG00120 // AT4G10340 // ATCG00480 // AT3G24590 // AT2G33800
GO:0009570	C	chloroplast stroma	20	173	249	37767	1.5e-18	1.8e-17	// AT3G14420 // ATCG00670 // AT5G38410 // AT4G17040 // AT4G24830 // AT3G26650 // AT1G67090 // AT1G24360 // AT3G60750 // AT2G45290 // AT2G33800 // AT5G23120 // AT5G50920 // AT3G56650 // AT2G43090 // AT4G38970 // AT5G45390 // AT1G02560 // AT4G10340 // AT1G56190
GO:0031976	C	plastid thylakoid	21	173	293	37767	1.7e-18	2.1e-17	// AT2G30950 // AT4G05180 // AT4G01150 // ATCG00670 // AT5G64040 // AT4G04640 // ATCG00150 // AT1G44575 // AT1G74470 // AT1G06680 // AT5G23120 // AT3G56650 // AT1G71500 // AT1G54780 // AT5G45390 // AT1G02560 // ATCG00120 // AT4G10340 // ATCG00480 // AT3G24590 // AT2G33800
GO:0031984	C	organelle subcompartment	21	173	295	37767	1.9e-18	2.3e-17	// AT2G30950 // AT4G05180 // AT4G01150 // ATCG00670 // AT5G64040 // AT4G04640 // ATCG00150 // AT1G44575 // AT1G74470 // AT1G06680 // AT5G23120 // AT3G56650 // AT1G71500 // AT1G54780 // AT5G45390 // AT1G02560 // ATCG00120 // AT4G10340 // ATCG00480 // AT3G24590 // AT2G33800
GO:0044436	C	thylakoid part	21	173	307	37767	4.2e-18	4.7e-17	// AT2G30950 // AT4G05180 // AT4G01150 // ATCG00670 // AT5G64040 // AT4G04640 // ATCG00150 // AT1G44575 // AT1G74470 // AT1G06680 // ATCG00480 // AT3G56650 // AT1G71500 // AT1G54780 // AT5G45390 // AT5G23120 // ATCG00120 // AT4G10340 // AT2G34430 // AT3G24590 // AT2G33800
GO:0055035	C	plastid thylakoid membrane	19	173	231	37767	7.2e-18	7.7e-17	// AT2G30950 // AT4G05180 // AT4G01150 // ATCG00670 // AT5G64040 // AT4G04640 // ATCG00150 // AT1G44575 // AT1G74470 // AT1G06680 // AT1G71500 // AT1G54780 // AT5G45390 // AT5G23120 // ATCG00120 // AT4G10340 // ATCG00480 // AT3G24590 // AT2G33800
GO:0009535	C	chloroplast thylakoid membrane	19	173	231	37767	7.2e-18	7.7e-17	// AT2G30950 // AT4G05180 // AT4G01150 // ATCG00670 // AT5G64040 // AT4G04640 // ATCG00150 // AT1G44575 // AT1G74470 // AT1G06680 // AT1G71500 // AT1G54780 // AT5G45390 // AT5G23120 // ATCG00120 // AT4G10340 // ATCG00480 // AT3G24590 // AT2G33800
GO:0009526	C	plastid envelope	21	173	331	37767	1.8e-17	1.8e-16	// AT3G01500 // AT4G37930 // AT4G01150 // AT5G61410 // AT3G26650 // ATCG00480 // AT5G24650 // AT3G60750 // AT2G39730 // AT1G42970 // AT1G09340 // AT5G42960 // AT5G50920 // AT1G71500 // AT1G74470 // AT1G24360 // ATCG00120 // AT4G09650 // AT1G11860 // AT3G24590 // AT5G06290
GO:0044429	C	mitochondrial part	19	173	274	37767	1.4e-16	1.4e-15	// AT3G08580 // AT4G37910 // AT5G46800 // AT3G04120 // AT5G08680 // AT5G24650 // AT5G47030 // ATCG00480 // AT1G48030 // AT5G13430 // AT4G39460 // AT5G13490 // AT5G09590 // AT3G52730 // ATMG00480 // AT4G28390 // AT5G14040 // ATMG00640 // AT4G37930
GO:0005739	C	mitochondrion	33	173	1276	37767	1.1e-15	1.1e-14	// AT1G13440 // AT4G37910 // ATCG00480 // AT5G24650 // AT5G11770 // AT5G13490 // AT5G42960 // AT5G50920 // AT3G52730 // AT4G28390 // AT5G46800 // AT5G09590 // AT4G39460 // AT3G59760 // AT3G04120 // AT5G47030 // AT3G10920 // AT5G50850 // AT3G61440 // ATMG00480 // AT5G60390 // AT3G08580 // ATMG00640 // AT1G59900 // AT5G08680 // AT5G14040 // AT5G13430 // AT5G09810 // AT1G56190 // ATMG01190 // AT4G37…
GO:0009521	C	photosystem	12	173	66	37767	1.8e-15	1.7e-14	// AT4G05180 // AT1G15820 // AT5G64040 // ATCG00020 // AT1G06680 // ATCG00270 // AT3G61470 // AT5G23120 // AT4G12800 // AT1G30380 // AT4G10340 // AT1G31330
GO:0030076	C	light-harvesting complex	10	173	31	37767	3e-15	2.7e-14	// AT1G29930 // AT3G54890 // AT1G44575 // AT2G34430 // AT1G61520 // AT3G61470 // AT3G47470 // AT4G10340 // AT2G05100 // AT5G54270
GO:0010319	C	stromule	11	173	49	37767	3.6e-15	3.3e-14	// AT3G01500 // AT4G37930 // AT5G61410 // AT3G26650 // ATCG00480 // AT2G39730 // AT1G42970 // AT1G09340 // ATCG00120 // AT4G09650 // AT5G06290
GO:0005743	C	mitochondrial inner membrane	14	173	172	37767	2.1e-13	1.8e-12	// AT3G08580 // AT5G46800 // AT5G08680 // AT5G24650 // AT5G47030 // ATCG00480 // AT5G13490 // AT5G13430 // AT4G39460 // AT3G52730 // ATMG00480 // AT4G28390 // AT5G14040 // ATMG00640
GO:0005740	C	mitochondrial envelope	15	173	223	37767	3.7e-13	3.2e-12	// AT3G08580 // AT5G46800 // AT3G04120 // AT5G08680 // AT5G24650 // AT5G47030 // ATCG00480 // AT5G13490 // AT5G13430 // AT4G39460 // AT3G52730 // ATMG00480 // AT4G28390 // AT5G14040 // ATMG00640
GO:0019866	C	organelle inner membrane	15	173	230	37767	5.7e-13	4.8e-12	// AT3G08580 // AT5G46800 // AT5G08680 // AT5G24650 // AT5G47030 // ATCG00480 // AT5G13490 // AT5G13430 // AT5G50920 // AT4G39460 // AT3G52730 // ATMG00480 // AT4G28390 // AT5G14040 // ATMG00640
GO:0005840	C	ribosome	20	173	524	37767	9.5e-13	7.8e-12	// AT3G14420 // AT2G37270 // AT3G02560 // AT5G38410 // AT5G48760 // AT2G36620 // AT3G52580 // AT1G11860 // AT4G10450 // ATCG00800 // AT1G09340 // AT1G33140 // AT3G57490 // AT5G09500 // AT4G34670 // AT2G09990 // AT3G09680 // ATCG00770 // AT2G33800 // AT1G48830
GO:0005829	C	cytosol	25	173	912	37767	1.4e-12	1.1e-11	// AT1G13440 // AT5G48760 // AT4G10450 // AT2G09990 // AT3G09680 // AT3G02560 // AT2G36620 // AT5G14740 // AT1G23190 // AT5G17920 // AT3G04120 // AT5G49460 // AT3G52580 // AT5G02500 // AT2G37270 // AT3G57490 // AT5G09500 // AT5G54160 // AT4G14960 // AT1G59900 // AT1G79550 // AT1G33140 // AT3G12580 // AT1G48830 // AT4G34670
GO:0031966	C	mitochondrial membrane	14	173	210	37767	2.6e-12	2.1e-11	// AT3G08580 // AT5G46800 // AT5G08680 // AT5G24650 // AT5G47030 // ATCG00480 // AT5G13490 // AT5G13430 // AT4G39460 // AT3G52730 // ATMG00480 // AT4G28390 // AT5G14040 // ATMG00640
GO:0022626	C	cytosolic ribosome	16	173	336	37767	8.6e-12	6.7e-11	// AT3G14420 // AT2G37270 // AT3G02560 // AT5G38410 // AT5G48760 // AT2G36620 // AT3G52580 // AT4G10450 // AT1G33140 // AT3G57490 // AT5G09500 // AT4G34670 // AT2G09990 // AT3G09680 // AT1G11860 // AT1G48830
GO:0044425	C	membrane part	28	173	1360	37767	4.2e-11	3.1e-10	// AT4G05180 // AT1G31330 // AT4G04640 // AT1G06680 // AT3G61470 // AT4G12800 // AT3G52730 // ATCG00470 // ATCG00020 // ATCG00270 // AT1G30380 // ATCG00120 // ATCG00480 // AT5G50920 // AT5G11770 // AT5G47030 // AT5G23120 // AT5G64040 // AT5G24650 // ATMG00480 // ATMG00640 // AT5G08680 // ATCG00150 // AT1G44575 // AT5G13430 // AT1G15820 // ATCG00130 // AT4G10340
GO:0045259	C	proton-transporting ATP synthase complex	7	173	23	37767	6.8e-11	5e-10	// ATCG00470 // AT5G08680 // AT5G47030 // ATMG00480 // ATCG00130 // ATCG00480 // ATMG00640
GO:0043232	C	intracellular non-membrane-bounded organelle	24	173	1040	37767	1.3e-10	9.1e-10	// AT5G48760 // AT4G10450 // AT2G09990 // AT3G09680 // AT3G02560 // AT2G36620 // AT2G28720 // ATCG00770 // AT3G52580 // ATCG00800 // AT3G57490 // AT5G09500 // AT4G14960 // AT3G14420 // AT2G37270 // AT1G33140 // AT5G38410 // AT3G53750 // AT1G09340 // AT5G09810 // AT1G48830 // AT4G34670 // AT1G11860 // AT2G33800
GO:0043228	C	non-membrane-bounded organelle	24	173	1040	37767	1.3e-10	9.1e-10	// AT5G48760 // AT4G10450 // AT2G09990 // AT3G09680 // AT3G02560 // AT2G36620 // AT2G28720 // ATCG00770 // AT3G52580 // ATCG00800 // AT3G57490 // AT5G09500 // AT4G14960 // AT3G14420 // AT2G37270 // AT1G33140 // AT5G38410 // AT3G53750 // AT1G09340 // AT5G09810 // AT1G48830 // AT4G34670 // AT1G11860 // AT2G33800
GO:0030529	C	ribonucleoprotein complex	20	173	703	37767	1.5e-10	1.1e-09	// AT3G14420 // AT2G37270 // AT3G02560 // AT5G38410 // AT5G48760 // AT2G36620 // AT3G52580 // AT1G11860 // AT4G10450 // ATCG00800 // AT1G09340 // AT1G33140 // AT3G57490 // AT5G09500 // AT4G34670 // AT2G09990 // AT3G09680 // ATCG00770 // AT2G33800 // AT1G48830
GO:0016469	C	proton-transporting two-sector ATPase complex	7	173	27	37767	1.8e-10	1.2e-09	// ATCG00470 // AT5G08680 // AT5G47030 // ATMG00480 // ATCG00130 // ATCG00480 // ATMG00640
GO:0015935	C	small ribosomal subunit	11	173	164	37767	5.8e-10	3.9e-09	// AT2G37270 // AT3G02560 // AT3G52580 // ATCG00800 // AT3G57490 // AT5G09500 // AT4G34670 // AT2G09990 // AT3G09680 // ATCG00770 // AT1G48830
GO:0033279	C	ribosomal subunit	15	173	389	37767	6.6e-10	4.3e-09	// AT2G37270 // AT3G02560 // AT5G48760 // AT2G36620 // AT3G52580 // AT4G10450 // ATCG00800 // AT1G33140 // AT3G57490 // AT5G09500 // AT4G34670 // AT2G09990 // AT3G09680 // ATCG00770 // AT1G48830
GO:0009523	C	photosystem II	7	173	45	37767	4.1e-09	2.6e-08	// AT4G05180 // AT1G15820 // ATCG00020 // AT1G06680 // ATCG00270 // AT5G23120 // AT4G10340
GO:0022627	C	cytosolic small ribosomal subunit	9	173	130	37767	1.7e-08	1.1e-07	// AT2G37270 // AT3G02560 // AT3G52580 // AT3G57490 // AT5G09500 // AT4G34670 // AT2G09990 // AT3G09680 // AT1G48830
GO:0044445	C	cytosolic part	13	173	360	37767	2e-08	1.2e-07	// AT2G37270 // AT3G02560 // AT5G48760 // AT2G36620 // AT3G52580 // AT4G10450 // AT1G33140 // AT3G57490 // AT5G09500 // AT4G34670 // AT2G09990 // AT3G09680 // AT1G48830
GO:0044455	C	mitochondrial membrane part	8	173	94	37767	2.4e-08	1.5e-07	// AT5G08680 // AT5G24650 // AT5G47030 // AT5G13430 // AT3G52730 // ATMG00480 // ATCG00480 // ATMG00640
GO:0005753	C	mitochondrial proton-transporting ATP synthase complex	5	173	16	37767	3.6e-08	2.2e-07	// ATMG00480 // AT5G08680 // AT5G47030 // ATCG00480 // ATMG00640
GO:0009522	C	photosystem I	5	173	22	37767	1.4e-07	8.2e-07	// AT1G30380 // AT3G61470 // AT5G64040 // AT1G31330 // AT4G12800
GO:0031978	C	plastid thylakoid lumen	6	173	89	37767	5.1e-06	2.9e-05	// AT4G05180 // AT5G64040 // AT1G06680 // AT3G56650 // AT1G54780 // AT5G23120
GO:0009543	C	chloroplast thylakoid lumen	6	173	89	37767	5.1e-06	2.9e-05	// AT4G05180 // AT5G64040 // AT1G06680 // AT3G56650 // AT1G54780 // AT5G23120
GO:0009941	C	chloroplast envelope	9	173	265	37767	5.2e-06	2.9e-05	// AT4G01150 // AT5G24650 // AT3G60750 // AT5G42960 // AT5G50920 // AT1G71500 // AT1G74470 // AT1G24360 // AT1G11860
GO:0031977	C	thylakoid lumen	6	173	95	37767	7.3e-06	4.1e-05	// AT4G05180 // AT5G64040 // AT1G06680 // AT3G56650 // AT1G54780 // AT5G23120
GO:0043233	C	organelle lumen	12	173	539	37767	9.6e-06	5.2e-05	// AT4G05180 // AT4G37910 // AT5G64040 // AT5G09590 // AT1G06680 // AT3G56650 // AT1G54780 // AT5G23120 // AT4G34670 // AT3G09680 // AT1G48030 // AT4G37930
GO:0070013	C	intracellular organelle lumen	12	173	539	37767	9.6e-06	5.2e-05	// AT4G05180 // AT4G37910 // AT5G64040 // AT5G09590 // AT1G06680 // AT3G56650 // AT1G54780 // AT5G23120 // AT4G34670 // AT3G09680 // AT1G48030 // AT4G37930
GO:0031974	C	membrane-enclosed lumen	12	173	546	37767	1.1e-05	5.8e-05	// AT4G05180 // AT4G37910 // AT5G64040 // AT5G09590 // AT1G06680 // AT3G56650 // AT1G54780 // AT5G23120 // AT4G34670 // AT3G09680 // AT1G48030 // AT4G37930
GO:0005576	C	extracellular region	5	173	285	37767	0.011	0.057	// AT1G72610 // AT5G20630 // AT1G11860 // AT5G38410 // AT3G14420
GO:0005618	C	cell wall	6	173	403	37767	0.011	0.059	// AT5G64260 // AT5G38410 // AT1G48830 // AT4G34670 // AT2G09990 // AT5G14040
GO:0030312	C	external encapsulating structure	6	173	407	37767	0.012	0.061	// AT5G64260 // AT5G38410 // AT1G48830 // AT4G34670 // AT2G09990 // AT5G14040
GO:0005773	C	vacuole	5	173	383	37767	0.033	0.17	// AT5G60390 // AT5G24650 // AT2G47710 // AT1G78900 // AT3G11780
GO:0005886	C	plasma membrane	10	173	1456	37767	0.13	0.67	// AT4G35100 // AT2G37170 // AT5G59840 // AT5G62670 // AT1G48830 // AT5G24650 // AT4G34670 // AT5G60390 // AT5G14040 // AT1G23190
GO:0005634	C	nucleus	11	173	2621	37767	0.66	1	// AT3G14420 // AT3G46000 // AT4G35100 // AT2G28720 // AT2G33800 // AT1G23190 // AT4G34670 // AT5G60390 // AT3G09680 // AT5G54160 // AT1G59900

## Sheet: t318a p25
GO_acc	term_type	Term	queryitem	querytotal	bgitem	bgtotal	pvalue	FDR	entries
GO:0015979	P	photosynthesis	16	76	162	37767	2.4e-22	5.5e-20	// AT1G29930 // AT1G08380 // AT3G50820 // AT3G26650 // AT3G54890 // AT1G15820 // ATCG00020 // AT1G42970 // AT1G61520 // AT5G01530 // AT3G47470 // AT1G30380 // AT1G55670 // AT4G10340 // ATCG00280 // AT2G05100
GO:0009628	P	response to abiotic stimulus	29	76	1471	37767	2.3e-21	2.6e-19	// AT5G20630 // AT4G37910 // ATCG00480 // AT5G35530 // AT5G01530 // AT5G49910 // AT1G16030 // AT2G05100 // AT1G67090 // ATCG00120 // AT3G04120 // AT1G78380 // AT3G54890 // AT5G02500 // AT1G15820 // AT1G42970 // AT3G01500 // AT5G42020 // AT5G38410 // AT2G31610 // AT3G12580 // AT3G50820 // AT3G26650 // AT1G44575 // AT5G38430 // AT1G09340 // AT5G09810 // AT4G10340 // AT5G09590
GO:0009266	P	response to temperature stimulus	16	76	485	37767	3.7e-15	2.7e-13	// AT5G20630 // AT3G12580 // AT4G37910 // AT3G26650 // AT1G67090 // ATCG00480 // AT5G02500 // AT1G42970 // AT5G09590 // AT3G01500 // AT1G09340 // AT5G49910 // AT1G16030 // AT5G42020 // ATCG00120 // AT3G04120
GO:0050896	P	response to stimulus	35	76	4057	37767	8.1e-15	4.6e-13	// AT1G13440 // AT5G20630 // AT4G37910 // ATCG00480 // AT5G35530 // AT5G01530 // AT5G49910 // AT1G16030 // AT4G08900 // AT2G05100 // AT1G67090 // ATCG00120 // AT3G04120 // AT1G78380 // AT3G54890 // ATCG00490 // AT5G02500 // AT1G15820 // AT1G42970 // AT3G01500 // AT5G42020 // AT5G38410 // AT2G31610 // AT3G04720 // AT3G12580 // AT3G50820 // AT3G26650 // AT1G44575 // AT5G38430 // AT1G09340 // AT5G09…
GO:0006091	P	generation of precursor metabolites and energy	12	76	285	37767	8.7e-13	3.9e-11	// AT1G13440 // AT1G08380 // AT3G50820 // AT3G26650 // AT3G54890 // ATCG00480 // ATCG00020 // AT1G42970 // AT1G55670 // ATCG00280 // AT3G04120 // ATMG00640
GO:0015977	P	carbon fixation	6	76	16	37767	3.9e-12	1.5e-10	// AT5G38410 // AT3G26650 // AT1G67090 // ATCG00490 // AT5G38430 // AT1G42970
GO:0008152	P	metabolic process	50	76	10614	37767	1e-11	3.4e-10	// AT1G13440 // AT1G29930 // ATCG00380 // ATCG00480 // AT5G35530 // AT5G01530 // AT5G49910 // AT1G16030 // AT1G78380 // AT4G08900 // AT2G05100 // AT5G35360 // AT1G08380 // AT1G67090 // ATCG00020 // AT3G51680 // AT1G71500 // AT1G30380 // ATCG00120 // AT2G47140 // ATCG00770 // AT3G04120 // AT3G47470 // AT4G37910 // ATCG00670 // AT3G54890 // ATCG00490 // AT5G02500 // AT1G15820 // AT1G42970 // AT5G16…
GO:0006950	P	response to stress	24	76	2320	37767	1.5e-11	4.1e-10	// AT1G13440 // AT5G20630 // AT4G37910 // ATCG00480 // AT5G35530 // AT5G49910 // AT1G16030 // AT4G08900 // AT1G67090 // ATCG00120 // AT3G04120 // AT1G78380 // AT5G02500 // AT1G42970 // AT3G01500 // AT5G42020 // AT2G31610 // AT3G12580 // AT3G26650 // AT1G09340 // AT5G09810 // ATMG01190 // AT3G04720 // AT5G09590
GO:0009416	P	response to light stimulus	14	76	596	37767	1.9e-11	4.7e-10	// AT3G12580 // AT3G50820 // AT3G26650 // AT1G67090 // AT1G15820 // AT1G44575 // AT1G42970 // AT3G54890 // AT5G01530 // AT5G09810 // AT5G38430 // AT5G38410 // AT4G10340 // AT2G05100
GO:0009314	P	response to radiation	14	76	613	37767	2.7e-11	6.1e-10	// AT3G12580 // AT3G50820 // AT3G26650 // AT1G67090 // AT1G15820 // AT1G44575 // AT1G42970 // AT3G54890 // AT5G01530 // AT5G09810 // AT5G38430 // AT5G38410 // AT4G10340 // AT2G05100
GO:0010218	P	response to far red light	7	76	57	37767	5.6e-11	1.2e-09	// AT5G38410 // AT1G67090 // AT5G38430 // AT3G54890 // AT5G01530 // AT4G10340 // AT2G05100
GO:0009637	P	response to blue light	7	76	69	37767	1.9e-10	3.6e-09	// AT5G38410 // AT1G67090 // AT5G38430 // AT3G54890 // AT5G01530 // AT4G10340 // AT2G05100
GO:0010114	P	response to red light	7	76	77	37767	4e-10	6.9e-09	// AT5G38410 // AT1G67090 // AT5G38430 // AT3G54890 // AT5G01530 // AT4G10340 // AT2G05100
GO:0009408	P	response to heat	8	76	161	37767	2e-09	3.1e-08	// AT3G12580 // AT4G37910 // AT5G02500 // AT5G09590 // AT5G49910 // AT1G16030 // AT5G42020 // AT3G04120
GO:0044237	P	cellular metabolic process	41	76	8722	37767	6.2e-09	9.3e-08	// AT1G13440 // AT1G29930 // ATCG00380 // ATCG00480 // AT5G35530 // AT5G01530 // AT5G49910 // AT1G16030 // AT4G08900 // AT2G05100 // AT5G35360 // AT1G08380 // ATCG00020 // AT4G37910 // AT1G30380 // ATCG00120 // ATCG00770 // AT3G04120 // AT3G47470 // AT1G78380 // AT3G54890 // AT5G02500 // AT1G15820 // AT1G42970 // AT5G16390 // AT5G09500 // AT1G55670 // AT5G42020 // AT2G31610 // ATMG00640 // AT1G33…
GO:0009987	P	cellular process	48	76	11684	37767	7.6e-09	1.1e-07	// AT1G13440 // AT1G29930 // ATCG00380 // AT3G12110 // ATCG00480 // AT5G35530 // AT5G01530 // AT5G49910 // AT1G16030 // AT1G78380 // AT4G28390 // AT4G08900 // AT2G05100 // AT5G35360 // AT1G08380 // AT5G46800 // ATCG00020 // AT4G39460 // AT1G30380 // AT1G55670 // ATCG00770 // AT3G04120 // AT3G47470 // AT5G19760 // AT4G37910 // AT3G54890 // AT5G02500 // AT1G15820 // AT1G42970 // AT5G16390 // AT5G09…
GO:0009409	P	response to cold	9	76	328	37767	2.7e-08	3.5e-07	// AT5G20630 // AT3G26650 // AT1G67090 // ATCG00480 // AT5G02500 // AT1G42970 // AT3G01500 // AT1G09340 // ATCG00120
GO:0019684	P	photosynthesis, light reaction	6	76	103	37767	9.2e-08	1.2e-06	// AT1G08380 // AT3G50820 // AT3G54890 // ATCG00020 // AT1G55670 // ATCG00280
GO:0006457	P	protein folding	8	76	275	37767	1.1e-07	1.3e-06	// AT3G12580 // AT4G37910 // AT2G21130 // AT5G02500 // AT5G49910 // AT1G16030 // AT5G42020 // AT5G09590
GO:0009639	P	response to red or far red light	7	76	210	37767	2.9e-07	3.3e-06	// AT5G38410 // AT1G67090 // AT5G38430 // AT3G54890 // AT5G01530 // AT4G10340 // AT2G05100
GO:0006979	P	response to oxidative stress	5	76	332	37767	0.0006	0.0064	// AT1G13440 // AT3G12580 // AT1G78380 // AT3G04120 // ATMG01190
GO:0044267	P	cellular protein metabolic process	16	76	3487	37767	0.0014	0.014	// AT1G33140 // AT3G12580 // ATCG00380 // AT2G21130 // AT5G02500 // AT5G09590 // AT5G35530 // AT1G16030 // AT5G49910 // AT5G09500 // AT3G50820 // AT5G42020 // AT2G31610 // ATCG00770 // AT5G60390 // AT4G37910
GO:0019538	P	protein metabolic process	17	76	4009	37767	0.0023	0.022	// ATCG00670 // AT1G33140 // AT3G12580 // ATCG00380 // AT2G21130 // AT5G02500 // AT5G09590 // AT5G35530 // AT1G16030 // AT5G49910 // AT5G09500 // AT3G50820 // AT5G42020 // AT2G31610 // ATCG00770 // AT5G60390 // AT4G37910
GO:0042221	P	response to chemical stimulus	11	76	2085	37767	0.003	0.028	// AT1G13440 // AT1G78380 // AT3G26650 // ATCG00490 // AT1G42970 // AT5G09810 // ATMG01190 // AT3G12580 // AT3G04720 // AT1G11860 // AT3G04120
GO:0044238	P	primary metabolic process	29	76	8995	37767	0.0037	0.034	// AT1G13440 // ATCG00380 // ATCG00480 // AT5G35530 // AT5G49910 // AT1G16030 // AT4G08900 // AT5G60390 // AT5G35360 // ATCG00120 // ATCG00770 // AT3G04120 // AT4G37910 // ATCG00670 // AT5G02500 // AT1G42970 // AT5G16390 // AT5G09500 // AT1G55670 // AT5G42020 // AT2G31610 // ATMG00640 // AT1G33140 // AT3G12580 // AT3G50820 // AT3G26650 // AT2G21130 // AT1G09340 // AT5G09590
GO:0044248	P	cellular catabolic process	6	76	746	37767	0.0041	0.035	// AT1G13440 // AT1G78380 // AT3G26650 // AT1G42970 // AT4G08900 // AT3G04120
GO:0051707	P	response to other organism	5	76	599	37767	0.0074	0.062	// AT3G12580 // AT5G02500 // AT4G08900 // AT5G09590 // AT3G04720
GO:0006996	P	organelle organization	5	76	640	37767	0.0097	0.075	// AT1G09340 // AT4G39460 // AT5G09810 // AT4G14960 // AT3G12110
GO:0009607	P	response to biotic stimulus	5	76	638	37767	0.0096	0.075	// AT3G12580 // AT5G02500 // AT4G08900 // AT5G09590 // AT3G04720
GO:0043170	P	macromolecule metabolic process	23	76	7127	37767	0.011	0.085	// AT1G13440 // AT4G37910 // AT5G35530 // AT5G49910 // AT1G16030 // ATCG00380 // AT1G55670 // ATCG00770 // AT2G31610 // ATCG00670 // AT5G02500 // AT1G42970 // AT5G09500 // AT5G42020 // AT5G60390 // AT1G33140 // AT3G12580 // AT3G50820 // AT3G26650 // AT2G21130 // AT3G04120 // AT1G09340 // AT5G09590
GO:0044260	P	cellular macromolecule metabolic process	21	76	6447	37767	0.015	0.11	// AT1G13440 // AT1G09340 // AT1G33140 // AT3G12580 // ATCG00380 // AT3G26650 // AT5G09500 // AT2G21130 // AT5G02500 // AT1G42970 // AT5G09590 // AT5G35530 // AT5G60390 // AT5G49910 // AT1G16030 // AT3G50820 // AT5G42020 // AT2G31610 // ATCG00770 // AT3G04120 // AT4G37910
GO:0051704	P	multi-organism process	5	76	776	37767	0.021	0.14	// AT3G12580 // AT5G02500 // AT4G08900 // AT5G09590 // AT3G04720
GO:0006412	P	translation	7	76	1445	37767	0.027	0.18	// AT1G33140 // ATCG00380 // AT5G09500 // AT5G35530 // AT2G31610 // AT5G60390 // ATCG00770
GO:0019752	P	carboxylic acid metabolic process	5	76	859	37767	0.03	0.19	// AT1G13440 // AT5G16390 // AT4G08900 // AT5G35360 // AT3G04120
GO:0043436	P	oxoacid metabolic process	5	76	859	37767	0.03	0.19	// AT1G13440 // AT5G16390 // AT4G08900 // AT5G35360 // AT3G04120
GO:0006082	P	organic acid metabolic process	5	76	860	37767	0.03	0.19	// AT1G13440 // AT5G16390 // AT4G08900 // AT5G35360 // AT3G04120
GO:0016043	P	cellular component organization	6	76	1179	37767	0.032	0.19	// AT3G50820 // AT3G12110 // AT1G09340 // AT4G39460 // AT5G09810 // AT4G14960
GO:0042180	P	cellular ketone metabolic process	5	76	882	37767	0.033	0.2	// AT1G13440 // AT5G16390 // AT4G08900 // AT5G35360 // AT3G04120
GO:0009058	P	biosynthetic process	16	76	5118	37767	0.047	0.27	// AT1G13440 // AT1G33140 // AT5G35360 // AT3G26650 // AT5G60390 // ATCG00480 // AT1G42970 // AT5G35530 // AT5G16390 // AT5G09500 // ATCG00120 // AT2G31610 // ATCG00770 // AT3G04120 // ATMG00640 // ATCG00380
GO:0009056	P	catabolic process	6	76	1307	37767	0.048	0.27	// AT1G13440 // AT1G78380 // AT3G26650 // AT1G42970 // AT4G08900 // AT3G04120
GO:0010033	P	response to organic substance	6	76	1342	37767	0.054	0.3	// AT3G26650 // ATCG00490 // AT1G42970 // AT5G09810 // AT3G04720 // AT3G04120
GO:0006810	P	transport	7	76	1846	37767	0.078	0.41	// AT5G19760 // AT5G46800 // ATCG00480 // AT5G13490 // AT4G39460 // AT4G28390 // ATMG00640
GO:0051234	P	establishment of localization	7	76	1851	37767	0.079	0.41	// AT5G19760 // AT5G46800 // ATCG00480 // AT5G13490 // AT4G39460 // AT4G28390 // ATMG00640
GO:0051179	P	localization	7	76	1922	37767	0.092	0.47	// AT5G19760 // AT5G46800 // ATCG00480 // AT5G13490 // AT4G39460 // AT4G28390 // ATMG00640
GO:0044249	P	cellular biosynthetic process	14	76	4925	37767	0.11	0.57	// AT1G13440 // AT1G33140 // AT5G35360 // AT5G60390 // ATCG00480 // AT5G35530 // AT5G16390 // AT5G09500 // ATCG00120 // AT2G31610 // ATCG00770 // AT3G04120 // ATMG00640 // ATCG00380
GO:0006807	P	nitrogen compound metabolic process	6	76	3826	37767	0.79	1	// ATCG00480 // AT1G09340 // ATCG00120 // AT1G55670 // AT4G08900 // ATMG00640
GO:0034645	P	cellular macromolecule biosynthetic process	7	76	3661	37767	0.61	1	// AT1G33140 // ATCG00380 // AT5G09500 // AT5G35530 // AT2G31610 // AT5G60390 // ATCG00770
GO:0010467	P	gene expression	9	76	3962	37767	0.4	1	// AT1G09340 // AT1G33140 // ATCG00380 // AT5G35530 // AT5G09500 // AT1G55670 // AT2G31610 // ATCG00770 // AT5G60390
GO:0006139	P	nucleobase, nucleoside, nucleotide and nucleic acid metabolic process	5	76	3198	37767	0.78	1	// AT1G09340 // AT1G55670 // ATCG00480 // ATMG00640 // ATCG00120
GO:0009059	P	macromolecule biosynthetic process	7	76	3685	37767	0.62	1	// AT1G33140 // ATCG00380 // AT5G09500 // AT5G35530 // AT2G31610 // AT5G60390 // ATCG00770
GO:0016168	F	chlorophyll binding	11	76	38	37767	2.8e-20	1.4e-18	// AT1G29930 // AT3G54890 // AT1G15820 // ATCG00020 // AT1G44575 // AT1G61520 // AT5G01530 // AT3G47470 // AT4G10340 // ATCG00280 // AT2G05100
GO:0046906	F	tetrapyrrole binding	11	76	136	37767	9.6e-15	2.4e-13	// AT1G29930 // AT3G54890 // AT1G15820 // ATCG00020 // AT1G44575 // AT1G61520 // AT5G01530 // AT3G47470 // AT4G10340 // ATCG00280 // AT2G05100
GO:0016903	F	oxidoreductase activity, acting on the aldehyde or oxo group of donors	6	76	84	37767	2.9e-08	4.8e-07	// AT1G13440 // AT5G20630 // AT3G26650 // AT1G42970 // AT1G72610 // AT3G04120
GO:0005198	F	structural molecule activity	9	76	659	37767	7.8e-06	9.8e-05	// AT1G33140 // ATCG00380 // AT3G12110 // AT5G35530 // AT5G09810 // AT5G09500 // AT2G31610 // AT4G14960 // ATCG00770
GO:0016491	F	oxidoreductase activity	11	76	1463	37767	0.00017	0.0017	// AT1G13440 // AT5G20630 // AT3G50820 // AT3G26650 // AT1G42970 // AT3G51680 // AT1G71500 // AT1G72610 // AT3G04120 // AT3G45300 // AT2G47140
GO:0016829	F	lyase activity	6	76	430	37767	0.00025	0.0021	// AT5G38410 // AT1G67090 // ATCG00490 // AT5G38430 // AT3G01500 // AT5G14740
GO:0003735	F	structural constituent of ribosome	6	76	494	37767	0.00052	0.0037	// AT1G33140 // ATCG00380 // AT5G09500 // AT5G35530 // AT2G31610 // ATCG00770
GO:0022857	F	transmembrane transporter activity	7	76	1128	37767	0.0078	0.048	// AT5G19760 // ATCG00480 // AT5G13490 // AT4G39460 // ATCG00120 // AT4G28390 // ATMG00640
GO:0005215	F	transporter activity	7	76	1477	37767	0.029	0.15	// AT5G19760 // ATCG00480 // AT5G13490 // AT4G39460 // ATCG00120 // AT4G28390 // ATMG00640
GO:0005488	F	binding	31	76	11258	37767	0.027	0.15	// AT1G29930 // AT1G73110 // AT5G13490 // AT5G01530 // AT4G11060 // AT4G28390 // AT2G05100 // AT2G47140 // AT5G46800 // ATCG00020 // AT3G51680 // AT5G14740 // AT4G39460 // AT1G71500 // AT5G19760 // AT3G54890 // AT1G15820 // AT3G04720 // AT5G17170 // AT1G68090 // AT3G01500 // AT3G47470 // AT5G60390 // AT5G16390 // AT3G50820 // AT3G26650 // AT1G44575 // AT5G13430 // AT1G61520 // AT4G10340 // ATCG00…
GO:0003824	F	catalytic activity	27	76	9638	37767	0.034	0.15	// AT1G13440 // AT5G20630 // AT5G35360 // AT1G73110 // AT4G08900 // AT2G47140 // AT1G67090 // AT4G24160 // AT5G14740 // AT1G71500 // AT1G72610 // ATCG00120 // AT3G04120 // AT3G45300 // AT1G78380 // ATCG00670 // ATCG00490 // AT1G42970 // AT3G01500 // AT5G16390 // AT5G38410 // AT3G50820 // AT3G26650 // AT2G21130 // AT5G38430 // AT3G51680 // AT1G11860
GO:0043169	F	cation binding	5	76	2087	37767	0.41	1	// AT3G01500 // AT5G13430 // AT5G14740 // AT5G17170 // AT1G68090
GO:0043167	F	ion binding	5	76	2087	37767	0.41	1	// AT3G01500 // AT5G13430 // AT5G14740 // AT5G17170 // AT1G68090
GO:0016787	F	hydrolase activity	5	76	3468	37767	0.84	1	// AT4G24160 // AT1G73110 // ATCG00670 // AT4G08900 // ATCG00120
GO:0046872	F	metal ion binding	5	76	1997	37767	0.38	1	// AT3G01500 // AT5G13430 // AT5G14740 // AT5G17170 // AT1G68090
GO:0044422	C	organelle part	46	76	2562	37767	4.2e-34	5.6e-32	// AT4G37910 // ATCG00480 // AT1G73110 // AT5G13490 // AT5G35530 // AT5G01530 // AT5G49910 // AT2G31610 // AT4G28390 // AT2G05100 // ATCG00380 // AT5G46800 // AT1G67090 // ATCG00020 // AT4G39460 // AT1G71500 // ATCG00120 // ATCG00770 // AT3G04120 // AT3G45300 // AT3G47470 // AT5G19760 // ATCG00670 // AT3G54890 // ATCG00490 // AT1G15820 // AT1G42970 // AT3G01500 // AT5G09500 // AT1G55670 // AT5G42…
GO:0044446	C	intracellular organelle part	46	76	2561	37767	4.1e-34	5.6e-32	// AT4G37910 // ATCG00480 // AT1G73110 // AT5G13490 // AT5G35530 // AT5G01530 // AT5G49910 // AT2G31610 // AT4G28390 // AT2G05100 // ATCG00380 // AT5G46800 // AT1G67090 // ATCG00020 // AT4G39460 // AT1G71500 // ATCG00120 // ATCG00770 // AT3G04120 // AT3G45300 // AT3G47470 // AT5G19760 // ATCG00670 // AT3G54890 // ATCG00490 // AT1G15820 // AT1G42970 // AT3G01500 // AT5G09500 // AT1G55670 // AT5G42…
GO:0044444	C	cytoplasmic part	61	76	6289	37767	7.9e-34	7.1e-32	// AT1G13440 // ATCG00380 // AT3G12110 // ATCG00480 // AT1G73110 // AT5G13490 // AT5G35530 // AT3G08710 // AT5G01530 // AT5G49910 // AT1G16030 // AT4G28390 // AT4G08900 // AT2G05100 // AT5G35360 // AT5G46800 // AT1G67090 // ATCG00020 // AT5G14740 // AT4G39460 // AT1G71500 // AT1G55670 // ATCG00770 // AT3G04120 // AT3G45300 // AT3G47470 // AT5G19760 // AT4G37910 // ATCG00670 // AT3G54890 // ATCG00…
GO:0005737	C	cytoplasm	62	76	6822	37767	4.6e-33	3.1e-31	// AT1G13440 // ATCG00380 // AT3G12110 // ATCG00480 // AT1G73110 // AT5G13490 // AT5G35530 // AT3G08710 // AT5G01530 // AT5G49910 // AT1G16030 // AT1G78380 // AT4G28390 // AT4G08900 // AT2G05100 // AT5G35360 // AT5G46800 // AT1G67090 // ATCG00020 // AT5G14740 // AT4G39460 // AT1G71500 // AT1G55670 // ATCG00770 // AT3G04120 // AT3G45300 // AT3G47470 // AT5G19760 // AT4G37910 // ATCG00670 // AT3G54…
GO:0044435	C	plastid part	30	76	867	37767	5e-29	2.7e-27	// ATCG00380 // ATCG00480 // AT1G73110 // AT5G01530 // AT5G49910 // AT2G05100 // AT1G67090 // ATCG00020 // AT1G71500 // ATCG00120 // ATCG00770 // AT5G19760 // ATCG00670 // AT3G54890 // ATCG00490 // AT1G15820 // AT1G42970 // AT3G01500 // AT3G47470 // AT1G55670 // AT5G38410 // AT3G50820 // AT3G26650 // ATCG00280 // AT1G44575 // AT5G38430 // AT1G09340 // AT1G61520 // AT4G10340 // AT1G11860
GO:0044424	C	intracellular part	65	76	9302	37767	8.8e-29	3.9e-27	// AT1G13440 // AT1G29930 // ATCG00380 // AT3G12110 // ATCG00480 // AT1G73110 // AT5G13490 // AT5G35530 // AT3G08710 // AT5G01530 // AT5G49910 // AT1G16030 // AT1G78380 // AT4G28390 // AT4G08900 // AT2G05100 // AT5G35360 // AT1G08380 // AT5G46800 // AT1G67090 // ATCG00020 // AT5G14740 // AT4G39460 // AT1G71500 // AT1G30380 // AT1G55670 // ATCG00770 // AT3G04120 // AT3G45300 // AT3G47470 // AT5G19…
GO:0005622	C	intracellular	65	76	9671	37767	9.5e-28	3.7e-26	// AT1G13440 // AT1G29930 // ATCG00380 // AT3G12110 // ATCG00480 // AT1G73110 // AT5G13490 // AT5G35530 // AT3G08710 // AT5G01530 // AT5G49910 // AT1G16030 // AT1G78380 // AT4G28390 // AT4G08900 // AT2G05100 // AT5G35360 // AT1G08380 // AT5G46800 // AT1G67090 // ATCG00020 // AT5G14740 // AT4G39460 // AT1G71500 // AT1G30380 // AT1G55670 // ATCG00770 // AT3G04120 // AT3G45300 // AT3G47470 // AT5G19…
GO:0044434	C	chloroplast part	25	76	746	37767	1.1e-23	3.6e-22	// ATCG00480 // AT1G73110 // AT5G01530 // AT2G05100 // AT1G67090 // ATCG00020 // AT1G71500 // ATCG00120 // AT5G19760 // ATCG00670 // AT3G54890 // ATCG00490 // AT1G15820 // AT3G47470 // AT1G55670 // AT5G38410 // AT3G50820 // AT3G26650 // ATCG00280 // AT1G44575 // AT5G38430 // AT1G09340 // AT1G61520 // AT4G10340 // AT1G11860
GO:0009536	C	plastid	39	76	2965	37767	3.5e-23	1e-21	// AT5G35360 // ATCG00480 // AT1G73110 // AT5G13490 // AT5G01530 // AT5G49910 // AT2G31610 // AT4G28390 // AT4G08900 // AT2G05100 // ATCG00380 // AT5G46800 // AT1G67090 // ATCG00020 // AT4G39460 // AT1G71500 // ATCG00120 // ATCG00770 // AT5G19760 // ATCG00670 // AT3G54890 // ATCG00490 // AT1G15820 // AT1G42970 // AT3G01500 // AT3G47470 // AT1G55670 // AT3G15690 // AT5G16390 // AT5G38410 // AT3G50…
GO:0043229	C	intracellular organelle	57	76	8149	37767	5.2e-23	1.3e-21	// AT1G13440 // ATCG00380 // AT3G12110 // ATCG00480 // AT1G73110 // AT5G13490 // AT5G35530 // AT3G08710 // AT5G01530 // AT5G49910 // AT2G31610 // AT4G28390 // AT4G08900 // AT2G05100 // AT5G35360 // AT5G46800 // AT1G67090 // ATCG00020 // AT4G39460 // AT1G71500 // AT1G55670 // ATCG00770 // AT3G04120 // AT3G45300 // AT3G47470 // AT5G19760 // AT4G37910 // ATCG00670 // AT3G54890 // ATCG00490 // AT1G15…
GO:0043226	C	organelle	57	76	8155	37767	5.4e-23	1.3e-21	// AT1G13440 // ATCG00380 // AT3G12110 // ATCG00480 // AT1G73110 // AT5G13490 // AT5G35530 // AT3G08710 // AT5G01530 // AT5G49910 // AT2G31610 // AT4G28390 // AT4G08900 // AT2G05100 // AT5G35360 // AT5G46800 // AT1G67090 // ATCG00020 // AT4G39460 // AT1G71500 // AT1G55670 // ATCG00770 // AT3G04120 // AT3G45300 // AT3G47470 // AT5G19760 // AT4G37910 // ATCG00670 // AT3G54890 // ATCG00490 // AT1G15…
GO:0010287	C	plastoglobule	14	76	81	37767	8.8e-23	2e-21	// AT3G50820 // AT3G54890 // ATCG00490 // ATCG00480 // ATCG00020 // AT1G09340 // AT1G61520 // AT5G01530 // AT3G47470 // AT1G15820 // ATCG00120 // AT4G10340 // ATCG00280 // AT2G05100
GO:0043231	C	intracellular membrane-bounded organelle	54	76	7615	37767	1.8e-21	3.6e-20	// AT1G13440 // ATCG00380 // AT3G12110 // ATCG00480 // AT1G73110 // AT5G13490 // AT5G35530 // AT3G08710 // AT5G01530 // AT5G49910 // AT2G31610 // AT4G28390 // AT4G08900 // AT2G05100 // AT5G35360 // AT5G46800 // AT1G67090 // ATCG00020 // AT4G39460 // AT1G71500 // AT1G55670 // ATCG00770 // AT3G04120 // AT3G45300 // AT5G19760 // AT4G37910 // ATCG00670 // AT3G54890 // ATCG00490 // AT1G15820 // AT1G42…
GO:0043227	C	membrane-bounded organelle	54	76	7622	37767	1.9e-21	3.6e-20	// AT1G13440 // ATCG00380 // AT3G12110 // ATCG00480 // AT1G73110 // AT5G13490 // AT5G35530 // AT3G08710 // AT5G01530 // AT5G49910 // AT2G31610 // AT4G28390 // AT4G08900 // AT2G05100 // AT5G35360 // AT5G46800 // AT1G67090 // ATCG00020 // AT4G39460 // AT1G71500 // AT1G55670 // ATCG00770 // AT3G04120 // AT3G45300 // AT5G19760 // AT4G37910 // ATCG00670 // AT3G54890 // ATCG00490 // AT1G15820 // AT1G42…
GO:0032991	C	macromolecular complex	32	76	2180	37767	6e-20	1.1e-18	// AT1G29930 // ATCG00380 // ATCG00480 // AT5G35530 // AT5G01530 // AT5G09500 // AT2G05100 // AT1G08380 // AT1G67090 // ATCG00020 // AT1G30380 // ATCG00120 // ATCG00770 // ATCG00670 // AT3G54890 // AT1G15820 // AT3G47470 // AT1G55670 // AT2G31610 // AT4G14960 // ATMG00640 // AT1G33140 // AT5G38410 // AT3G50820 // ATCG00280 // AT1G44575 // AT5G38430 // AT1G09340 // AT5G13430 // AT1G61520 // AT4G10…
GO:0009579	C	thylakoid	17	76	376	37767	2.9e-18	5e-17	// AT1G15820 // AT1G08380 // AT5G38410 // ATCG00670 // ATCG00020 // ATCG00480 // AT1G73110 // AT1G44575 // AT5G38430 // AT5G01530 // AT1G71500 // ATCG00120 // AT1G30380 // AT1G55670 // AT4G10340 // ATCG00280 // AT3G50820
GO:0009507	C	chloroplast	33	76	2740	37767	4.6e-18	7.3e-17	// AT5G35360 // ATCG00480 // AT1G73110 // AT5G01530 // AT2G31610 // AT4G08900 // AT2G05100 // AT1G67090 // ATCG00020 // AT4G39460 // AT1G71500 // ATCG00120 // AT5G19760 // ATCG00670 // AT3G54890 // ATCG00490 // AT1G15820 // AT1G42970 // AT3G01500 // AT3G47470 // AT1G55670 // AT3G15690 // AT5G16390 // AT5G38410 // AT3G50820 // AT3G26650 // ATCG00280 // AT1G44575 // AT5G38430 // AT1G09340 // AT1G61…
GO:0044464	C	cell part	67	76	15217	37767	5.8e-18	8.2e-17	// AT1G13440 // AT1G29930 // ATCG00380 // AT3G12110 // ATCG00480 // AT1G73110 // AT5G13490 // AT5G35530 // AT3G08710 // AT5G01530 // AT5G49910 // AT1G16030 // AT1G78380 // AT4G28390 // AT4G08900 // AT2G05100 // AT5G35360 // AT1G08380 // AT5G46800 // AT1G67090 // ATCG00020 // AT4G35220 // AT5G14740 // AT4G39460 // AT1G71500 // AT1G30380 // AT1G55670 // ATCG00770 // AT3G04120 // AT3G45300 // AT3G47…
GO:0005623	C	cell	67	76	15217	37767	5.8e-18	8.2e-17	// AT1G13440 // AT1G29930 // ATCG00380 // AT3G12110 // ATCG00480 // AT1G73110 // AT5G13490 // AT5G35530 // AT3G08710 // AT5G01530 // AT5G49910 // AT1G16030 // AT1G78380 // AT4G28390 // AT4G08900 // AT2G05100 // AT5G35360 // AT1G08380 // AT5G46800 // AT1G67090 // ATCG00020 // AT4G35220 // AT5G14740 // AT4G39460 // AT1G71500 // AT1G30380 // AT1G55670 // ATCG00770 // AT3G04120 // AT3G45300 // AT3G47…
GO:0034357	C	photosynthetic membrane	15	76	273	37767	2.2e-17	2.9e-16	// AT1G15820 // AT1G08380 // ATCG00670 // ATCG00020 // ATCG00480 // AT1G73110 // AT1G44575 // AT5G01530 // AT1G71500 // ATCG00120 // AT1G30380 // AT1G55670 // AT4G10340 // ATCG00280 // AT3G50820
GO:0043234	C	protein complex	24	76	1443	37767	6e-16	7.7e-15	// AT1G29930 // ATCG00480 // AT5G01530 // AT2G05100 // AT1G08380 // AT1G67090 // ATCG00020 // AT1G30380 // ATCG00120 // ATCG00670 // AT3G54890 // AT1G15820 // AT3G47470 // AT1G55670 // AT4G14960 // ATMG00640 // AT5G38410 // AT3G50820 // AT1G44575 // AT5G38430 // AT5G13430 // AT1G61520 // AT4G10340 // ATCG00280
GO:0031975	C	envelope	17	76	595	37767	4.5e-15	5.3e-14	// AT1G09340 // AT5G19760 // AT5G38430 // AT5G46800 // AT3G26650 // ATCG00480 // AT1G42970 // AT5G13490 // AT3G01500 // AT5G13430 // AT4G39460 // AT1G71500 // ATCG00120 // AT4G28390 // AT1G11860 // AT3G04120 // ATMG00640
GO:0031967	C	organelle envelope	17	76	595	37767	4.5e-15	5.3e-14	// AT1G09340 // AT5G19760 // AT5G38430 // AT5G46800 // AT3G26650 // ATCG00480 // AT1G42970 // AT5G13490 // AT3G01500 // AT5G13430 // AT4G39460 // AT1G71500 // ATCG00120 // AT4G28390 // AT1G11860 // AT3G04120 // ATMG00640
GO:0030076	C	light-harvesting complex	8	76	31	37767	1.1e-14	1.2e-13	// AT1G29930 // AT3G54890 // AT1G44575 // AT1G61520 // AT5G01530 // AT3G47470 // AT4G10340 // AT2G05100
GO:0044429	C	mitochondrial part	12	76	274	37767	5.6e-13	6e-12	// AT5G19760 // AT4G37910 // AT5G46800 // AT5G09590 // ATCG00480 // AT5G13490 // AT5G13430 // AT4G39460 // ATMG00640 // AT4G28390 // AT3G04120 // AT3G45300
GO:0031090	C	organelle membrane	17	76	842	37767	1.1e-12	1.1e-11	// AT5G19760 // ATCG00670 // AT5G46800 // AT1G44575 // ATCG00480 // AT1G73110 // AT4G39460 // AT5G13490 // AT5G13430 // AT5G01530 // AT1G71500 // ATCG00120 // AT1G55670 // AT4G28390 // AT4G10340 // ATMG00640 // AT3G50820
GO:0009521	C	photosystem	8	76	66	37767	2.5e-12	2.4e-11	// AT1G08380 // AT3G50820 // AT1G15820 // ATCG00020 // AT1G30380 // AT1G55670 // AT4G10340 // ATCG00280
GO:0009534	C	chloroplast thylakoid	11	76	290	37767	2.4e-11	2.3e-10	// ATCG00670 // ATCG00480 // AT1G73110 // AT1G44575 // AT5G01530 // AT1G71500 // ATCG00120 // AT1G55670 // AT4G10340 // ATCG00280 // AT3G50820
GO:0031976	C	plastid thylakoid	11	76	293	37767	2.7e-11	2.5e-10	// ATCG00670 // ATCG00480 // AT1G73110 // AT1G44575 // AT5G01530 // AT1G71500 // ATCG00120 // AT1G55670 // AT4G10340 // ATCG00280 // AT3G50820
GO:0031984	C	organelle subcompartment	11	76	295	37767	2.9e-11	2.6e-10	// ATCG00670 // ATCG00480 // AT1G73110 // AT1G44575 // AT5G01530 // AT1G71500 // ATCG00120 // AT1G55670 // AT4G10340 // ATCG00280 // AT3G50820
GO:0055035	C	plastid thylakoid membrane	10	76	231	37767	6e-11	5.1e-10	// ATCG00670 // ATCG00480 // AT1G73110 // AT1G44575 // AT5G01530 // AT1G71500 // ATCG00120 // AT1G55670 // AT4G10340 // AT3G50820
GO:0009535	C	chloroplast thylakoid membrane	10	76	231	37767	6e-11	5.1e-10	// ATCG00670 // ATCG00480 // AT1G73110 // AT1G44575 // AT5G01530 // AT1G71500 // ATCG00120 // AT1G55670 // AT4G10340 // AT3G50820
GO:0005739	C	mitochondrion	18	76	1276	37767	7e-11	5.7e-10	// AT1G13440 // AT5G19760 // AT4G37910 // AT5G46800 // AT3G12110 // AT5G09590 // ATCG00480 // AT5G13490 // AT5G13430 // AT4G39460 // AT5G09810 // ATMG00640 // ATMG01190 // AT5G60390 // AT4G28390 // AT1G11860 // AT3G04120 // AT3G45300
GO:0042651	C	thylakoid membrane	10	76	244	37767	1e-10	8e-10	// ATCG00670 // ATCG00480 // AT1G73110 // AT1G44575 // AT5G01530 // AT1G71500 // ATCG00120 // AT1G55670 // AT4G10340 // AT3G50820
GO:0016020	C	membrane	29	76	4068	37767	4.4e-10	3.4e-09	// ATCG00480 // AT1G73110 // AT5G13490 // AT5G35530 // AT5G01530 // AT2G31610 // AT4G28390 // AT1G08380 // AT5G46800 // ATCG00020 // AT4G39460 // AT1G71500 // AT1G30380 // ATCG00120 // AT5G19760 // ATCG00670 // AT1G15820 // AT1G55670 // AT5G60390 // ATMG00640 // AT5G38410 // AT3G50820 // ATCG00280 // AT2G21130 // AT1G44575 // AT5G38430 // AT5G13430 // AT4G10340 // AT1G11860
GO:0044436	C	thylakoid part	10	76	307	37767	8.6e-10	6.5e-09	// ATCG00670 // ATCG00480 // AT1G73110 // AT1G44575 // AT5G01530 // AT1G71500 // ATCG00120 // AT1G55670 // AT4G10340 // AT3G50820
GO:0005740	C	mitochondrial envelope	9	76	223	37767	1e-09	7.6e-09	// AT5G19760 // AT5G46800 // ATCG00480 // AT5G13490 // AT5G13430 // AT4G39460 // AT4G28390 // AT3G04120 // ATMG00640
GO:0009532	C	plastid stroma	10	76	322	37767	1.3e-09	9.6e-09	// AT5G38410 // ATCG00670 // AT3G26650 // AT1G67090 // ATCG00280 // AT5G38430 // AT5G49910 // AT4G10340 // ATCG00770 // ATCG00380
GO:0010319	C	stromule	6	76	49	37767	1.4e-09	9.9e-09	// AT1G09340 // AT3G26650 // ATCG00480 // AT1G42970 // AT3G01500 // ATCG00120
GO:0009526	C	plastid envelope	10	76	331	37767	1.7e-09	1.2e-08	// AT1G09340 // AT5G19760 // AT5G38430 // AT3G26650 // ATCG00480 // AT1G42970 // AT3G01500 // AT1G71500 // ATCG00120 // AT1G11860
GO:0005743	C	mitochondrial inner membrane	8	76	172	37767	3.2e-09	2.1e-08	// AT5G19760 // AT5G46800 // ATCG00480 // AT5G13490 // AT5G13430 // AT4G39460 // AT4G28390 // ATMG00640
GO:0031966	C	mitochondrial membrane	8	76	210	37767	1.4e-08	9.2e-08	// AT5G19760 // AT5G46800 // ATCG00480 // AT5G13490 // AT5G13430 // AT4G39460 // AT4G28390 // ATMG00640
GO:0019866	C	organelle inner membrane	8	76	230	37767	2.8e-08	1.8e-07	// AT5G19760 // AT5G46800 // ATCG00480 // AT5G13490 // AT5G13430 // AT4G39460 // AT4G28390 // ATMG00640
GO:0009523	C	photosystem II	5	76	45	37767	5.6e-08	3.5e-07	// AT1G15820 // AT4G10340 // ATCG00020 // AT3G50820 // ATCG00280
GO:0005829	C	cytosol	12	76	912	37767	3.1e-07	1.9e-06	// AT1G13440 // AT1G33140 // AT3G12580 // AT1G16030 // AT5G02500 // AT5G14740 // AT5G35530 // AT3G08710 // AT5G09500 // AT2G31610 // AT4G14960 // AT3G04120
GO:0009570	C	chloroplast stroma	7	76	249	37767	8.8e-07	5.1e-06	// AT5G38410 // ATCG00670 // AT3G26650 // AT1G67090 // AT5G38430 // AT4G10340 // ATCG00280
GO:0043232	C	intracellular non-membrane-bounded organelle	12	76	1040	37767	1.2e-06	6.8e-06	// AT1G09340 // AT1G33140 // AT5G38410 // ATCG00380 // AT3G12110 // AT1G11860 // AT5G35530 // AT5G09810 // AT5G09500 // AT2G31610 // AT4G14960 // ATCG00770
GO:0043228	C	non-membrane-bounded organelle	12	76	1040	37767	1.2e-06	6.8e-06	// AT1G09340 // AT1G33140 // AT5G38410 // ATCG00380 // AT3G12110 // AT1G11860 // AT5G35530 // AT5G09810 // AT5G09500 // AT2G31610 // AT4G14960 // ATCG00770
GO:0005840	C	ribosome	9	76	524	37767	1.3e-06	6.9e-06	// AT1G09340 // AT1G33140 // AT5G38410 // ATCG00380 // AT5G09500 // AT1G11860 // AT5G35530 // AT2G31610 // ATCG00770
GO:0044425	C	membrane part	13	76	1360	37767	3.3e-06	1.8e-05	// AT1G08380 // AT3G50820 // AT1G15820 // ATCG00480 // ATCG00020 // AT1G44575 // AT5G13430 // ATCG00120 // AT1G30380 // AT1G55670 // AT4G10340 // ATCG00280 // ATMG00640
GO:0030529	C	ribonucleoprotein complex	9	76	703	37767	1.3e-05	6.9e-05	// AT1G09340 // AT1G33140 // AT5G38410 // ATCG00380 // AT5G09500 // AT1G11860 // AT5G35530 // AT2G31610 // ATCG00770
GO:0015935	C	small ribosomal subunit	5	76	164	37767	2.4e-05	0.00012	// AT5G35530 // AT2G31610 // ATCG00770 // ATCG00380 // AT5G09500
GO:0022626	C	cytosolic ribosome	6	76	336	37767	6.7e-05	0.00034	// AT1G33140 // AT5G38410 // AT5G09500 // AT5G35530 // AT2G31610 // AT1G11860
GO:0033279	C	ribosomal subunit	6	76	389	37767	0.00015	0.00073	// AT1G33140 // ATCG00380 // AT5G09500 // AT5G35530 // AT2G31610 // ATCG00770
GO:0005576	C	extracellular region	5	76	285	37767	0.0003	0.0015	// AT1G72610 // AT5G20630 // AT5G38410 // AT5G38430 // AT1G11860
GO:0043233	C	organelle lumen	6	76	539	37767	0.00081	0.0038	// AT4G37910 // AT5G35530 // AT5G42020 // AT5G09590 // AT3G45300 // AT3G50820
GO:0070013	C	intracellular organelle lumen	6	76	539	37767	0.00081	0.0038	// AT4G37910 // AT5G35530 // AT5G42020 // AT5G09590 // AT3G45300 // AT3G50820
GO:0031974	C	membrane-enclosed lumen	6	76	546	37767	0.00086	0.004	// AT4G37910 // AT5G35530 // AT5G42020 // AT5G09590 // AT3G45300 // AT3G50820
